# Supplementary material for: Robust estimation of bacterial cell count from optical density
Source: Commun Biol. 2020 Sep 17;3:512. doi: 10.1038/s42003-020-01127-5 (PMC7499192; doi:10.1038/s42003-020-01127-5)
Supplement: Supplementary file 3 — Supplementary Data 2 [file 42003_2020_1127_MOESM3_ESM.zip]

Archive with 10 entries (9 files):
- S6 File Complete Data/
- S6 File Complete Data/CFU_calibration.json
- S6 File Complete Data/CFU_data_sets.json
- S6 File Complete Data/flow_data_sets.json
- S6 File Complete Data/flow_summary.json
- S6 File Complete Data/fluorescein_dilution_calibration.json
- S6 File Complete Data/LUDOX_water_calibration.json
- S6 File Complete Data/microsphere_dilution_calibration.json
- S6 File Complete Data/plate_data_sets.json
- S6 File Complete Data/plate_summary.json
