# Supplementary material for: Robust estimation of bacterial cell count from optical density
Source: Commun Biol. 2020 Sep 17;3:512. doi: 10.1038/s42003-020-01127-5 (PMC7499192; doi:10.1038/s42003-020-01127-5)
Supplement: Supplementary file 3 — Supplementary Data 2 [file 42003_2020_1127_MOESM3_ESM.zip › S6 File Complete Data/flow_summary.json]

{
	"geomeans": [
		[337.6516952],
		[69193.2494],
		[256264.0854],
		[100010.8588],
		[1003.193863],
		[313759.8476],
		[70196.96188],
		[36793.37732]
	],
	"geostds": [
		[4.371748286],
		[1.763966082],
		[2.916377697],
		[2.090074665],
		[3.203500171],
		[1.939600731],
		[9.022862958],
		[2.188559136]
	],
	"counts": [
		[10],
		[11],
		[9],
		[11],
		[9],
		[11],
		[6],
		[11]
	],
	"pos_median": 51832.61767,
	"description": "Summary of E. coli measurements for flow cytometry data sets"
}
