# Supplementary material for: Robust estimation of bacterial cell count from optical density
Source: Commun Biol. 2020 Sep 17;3:512. doi: 10.1038/s42003-020-01127-5 (PMC7499192; doi:10.1038/s42003-020-01127-5)
Supplement: Supplementary file 3 — Supplementary Data 2 [file 42003_2020_1127_MOESM3_ESM.zip › S6 File Complete Data/microsphere_dilution_calibration.json]

{
	mean: [
		[0.898725,0.5182,0.288675,0.169125,0.101975,0.068125,0.05245,0.044025,0.03935,0.037175,0.03605,0.03525],
		[0.76275,0.48825,0.255,0.2095,0.1085,0.05275,0.0505,0.04,0.0385,0.03825,0.038,0.03675],
		[0.73775,0.55875,0.37275,0.23225,0.133,0.09675,0.072,0.0535,0.04625,0.04425,0.04175,0.03775],
		[0.3435499966,0.1794499978,0.1067500003,0.0717249997,0.05384999979,0.04522500001,0.0407250002,0.03837499954,0.03732500039,0.03660000023,0.0362000009,0.03584999964],
		[0.605125,0.336975,0.198925,0.1247,0.083075,0.062675,0.0513,0.047775,0.04155,0.04155,0.042925,0.0428],
		[0.631,0.32125,0.20075,0.11125,0.07475,0.05625,0.04575,0.03975,0.04025,0.0365,0.03375,0.034],
		[0.75735,0.41005,0.250725,0.138175,0.090525,0.06675,0.0554,0.048,0.045725,0.0433,0.04295,0.043625],
		[0.4055975,0.327225,0.20427475,0.12704975,0.10349975,0.06679925,0.05927425,0.0498495,0.04289975,0.03907225,0.0400745,0.03739975],
		[8.28875,4.07175,2.21175,1.17175,0.67375,0.458,0.32475,0.27725,0.264,0.248,0.231,0.22625],
		[0.913,0.50875,0.27275,0.157,0.10975,0.07275,0.057,0.0455,0.04475,0.0415,0.03875,0.03925],
		[0.94313425,0.425325,0.237828,0.14293725,0.09442335,0.067309725,0.06655315,0.05110255,0.049311775,0.04515455,0.05290915,0.047034675],
		[0.436575,0.183725,0.120875,0.075975,0.053325,0.04285,0.037525,0.035325,0.034175,0.032725,0.032175,0.030925],
		[1.026024982,0.6159750074,0.3333250061,0.1865749992,0.1161750015,0.07095000148,0.05155000091,0.04362499993,0.03830000013,0.03802500013,0.03469999973,0.03092500009],
		[0.8867000043,0.5006249994,0.2713999972,0.1549249999,0.100300001,0.06700000167,0.05312500056,0.0451500006,0.04014999978,0.03942500055,0.03767500073,0.0356750004],
		[0.758575,0.389925,0.224475,0.139125,0.0847,0.05945,0.047225,0.041075,0.0395,0.03765,0.038325,0.036325],
		[1.019275,0.553775,0.3623,0.24025,0.123875,0.088925,0.059075,0.049875,0.04425,0.0411,0.037225,0.035475],
		[0.5898758568,0.3202676322,0.1800463844,0.1038338939,0.06891786848,0.04926653274,0.03952048614,0.03534916255,0.03255844893,0.0311133068,0.03077871578,0.03073795803],
		[1.034,0.5385,0.306,0.17375,0.10925,0.072,0.05575,0.04625,0.0415,0.0395,0.04025,0.03675],
		[0.66075,0.363,0.20675,0.124,0.0815,0.06075,0.04975,0.04525,0.045,0.04225,0.041,0.04025],
		[0.351,0.20375,0.123,0.079,0.05675,0.0455,0.041,0.0375,0.03525,0.0355,0.0385,0.0365],
		[0.80224775,0.4796345,0.25946675,0.1580075,0.09746485,0.070573575,0.059868525,0.0469408,0.03832145,0.036185375,0.0391623,0.033718175],
		[0.351,0.20375,0.123,0.079,0.05675,0.0455,0.041,0.0375,0.03525,0.0355,0.0385,0.0365],
		[0.849575,0.503925,0.282275,0.160775,0.098575,0.067125,0.051425,0.0437,0.03945,0.0391,0.03615,0.035],
		[1.279,0.78125,0.48675,0.31075,0.191,0.1455,0.1255,0.10775,0.0995,0.09525,0.093,0.089],
		[0.90875,0.47875,0.3315,0.2525,0.1875,0.151,0.1365,0.1165,0.0965,0.072,0.04975,0.0395],
		[0.502,0.2285,0.12875,0.0745,0.0505,0.04325,0.0385,0.0375,0.03575,0.035,0.0345,0.034],
		[0.88975,0.4115,0.2205,0.1215,0.08775,0.06125,0.0575,0.047,0.046,0.0495,0.0335,0.036],
		[0.797125,0.36155,0.2027,0.116125,0.074625,0.05545,0.047225,0.0422,0.038625,0.037025,0.036475,0.03545],
		[0.689,0.37775,0.21775,0.13275,0.0935,0.0705,0.06,0.05375,0.0515,0.04975,0.05,0.04725],
		[0.8515,0.4175,0.23825,0.118,0.0605,0.02625,0.034,0.021,0.01175,0.018525,0.0075,0.03725],
		[0.52275,0.3275,0.171,0.1085,0.07175,0.057,0.0465,0.042,0.0395,0.03725,0.0375,0.03625],
		[0.69025,0.40025,0.24125,0.16575,0.10725,0.0765,0.06175,0.05225,0.0505,0.047,0.04225,0.03975],
		[0.8085,0.4295,0.1925,0.17525,0.119,0.10325,0.0925,0.0865,0.0835,0.08275,0.08275,0.083],
		[1.10075,0.565,0.34775,0.24425,0.1655,0.12325,0.1085,0.097,0.091,0.0865,0.08625,0.08375],
		[0.4398,0.229125,0.137725,0.0868,0.065175,0.053875,0.04765,0.04255,0.04035,0.04065,0.039525,0.0389],
		[0.83625,0.4295,0.2535,0.16675,0.112,0.08675,0.08275,0.06175,0.05625,0.0665,0.04875,0.0465],
		[0.81925,0.47175,0.2745,0.16175,0.09575,0.06875,0.05425,0.0465,0.04325,0.0425,0.04175,0.04025],
		[0.66575,0.3745,0.2245,0.1425,0.1055,0.0835,0.0785,0.06625,0.06425,0.06275,0.06275,0.0655],
		[1.0345,0.5925,0.398,0.224,0.131,0.07825,0.058,0.05175,0.0445,0.03975,0.03725,0.036],
		[0.339775,0.1947,0.11825,0.0797,0.060475,0.050925,0.0471,0.04515,0.0445,0.0444,0.040725,0.646625],
		[0.534525,0.268325,0.162425,0.103325,0.071625,0.056725,0.0498,0.0457,0.0441,0.0426,0.041775,0.03945],
		[0.636525,0.390575,0.22775,0.140825,0.10375,0.0868,0.08585,0.08525,0.0816,0.080225,0.07675,0.07575],
		[1.06375,0.55275,0.28625,0.17925,0.10175,0.0765,0.0485,0.041,0.04,0.037,0.0365,0.038],
		[0.6994749904,0.4291750044,0.2723249979,0.1608499996,0.1058250014,0.08514999971,0.06790000014,0.06835000031,0.05614999961,0.05237499997,0.05065000057,0.05202500056],
		[1.33325,0.79075,0.4625,0.27425,0.162,0.097,0.07225,0.0595,0.05,0.044,0.04175,0.0395],
		[0.9405,0.5095,0.271,0.14975,0.09025,0.0635,0.04925,0.04225,0.04025,0.0375,0.0365,0.03525],
		[1.1055,0.599,0.35775,0.201,0.1455,0.07125,0.05175,0.04175,0.03425,0.0335,0.0295,0.028],
		[1.1055,0.599,0.35775,0.201,0.13,0.07125,0.05175,0.04175,0.03425,0.0335,0.0295,0.028],
		[0.2715,0.144,0.0915,0.06725,0.05675,0.0475,0.04525,0.042,0.04,0.039,0.0395,0.038],
		[0.58775,0.297,0.1685,0.093,0.061,0.0475,0.03725,0.033,0.03275,0.02975,0.02925,0.0295],
		[0.8786249906,0.501000002,0.2805249915,0.1591750011,0.09754999913,0.0661999993,0.05047499947,0.04262499977,0.03852500115,0.03655000124,0.03585000057,0.03490000032],
		[1.02025,0.705,0.52425,0.403,0.36275,0.336,0.3165,0.3355,0.32675,0.31625,0.31675,0.24725],
		[0.46275,0.20975,0.15625,0.11625,0.10475,0.095,0.092,0.08825,0.087,0.0865,0.08675,0.086],
		[0.5421750098,0.2984749973,0.177974999,0.1084250007,0.0783249978,0.05597499944,0.04600000102,0.04105000012,0.03870000038,0.03725000098,0.03789999988,0.03574999981],
		[0.5857,0.3134,0.18485,0.11065,0.0719,0.0532,0.0431,0.037825,0.034925,0.033775,0.0342,0.034075],
		[0.7415,0.36425,0.20125,0.10725,0.0695,0.058,0.04875,0.0435,0.04175,0.0395,0.03875,0.03825],
		[0.59575,0.34125,0.193,0.127,0.0825,0.06,0.0495,0.045,0.04075,0.044,0.04075,0.0385],
		[0.87625,0.478,0.271,0.15675,0.097,0.06575,0.0535,0.04975,0.043,0.043,0.0415,0.04325],
		[0.54725,0.2965,0.162,0.10125,0.06425,0.04725,0.039,0.0345,0.03325,0.03275,0.031,0],
		[0.675975,0.35545,0.191025,0.1119,0.06515,0.04605,0.035,0.0317,0.027975,0.027,0.028425,0.025675],
		[1.031,0.476,0.285,0.149,0.09975,0.06775,0.0495,0.045,0.04625,0.0435,0.03875,0.03925],
		[0.65175,0.41525,0.2695,0.16925,0.11275,0.0755,0.05775,0.04775,0.043,0.03975,0.0385,0.038],
		[1.185653557,0.5628608871,0.3331013663,0.2106440806,0.1606029487,0.124319381,0.1055192137,0.09746716159,0.09268795644,0.09027660588,0.08871029387,0.08885186499],
		[0.8465,0.47875,0.26975,0.153,0.09475,0.06925,0.0525,0.04875,0.04225,0.04275,0.04025,0.0405],
		[0.07615,0.0608,0.056075,0.054525,0.049425,0.044175,0.04235,0.04005,0.03845,0.0411,0.0393,0.03795],
		[0.4621749893,0.2125750035,0.1384999976,0.09649999812,0.07492500171,0.06272500195,0.05557499919,0.04890000075,0.04527499992,0.04322499968,0.04152499977,0.0398250008],
		[0.57175,0.32,0.17725,0.109,0.071,0.05075,0.0445,0.038,0.04075,0.03725,0.03675,0.039],
		[0.97675,0.5675,0.30475,0.1945,0.13925,0.11275,0.09775,0.0915,0.08675,0.08575,0.0855,0.08575],
		[0.61035,0.337,0.19265,0.116425,0.077975,0.0591,0.0489,0.044875,0.042425,0.0411,0.04055,0.04055],
		[0.5710165,0.29398975,0.1735125,0.108149575,0.063786,0.058219475,0.04694235,0.042486675,0.040269525,0.0392808,0.0391339,0.0382575],
		[1.028,0.604,0.392,0.28525,0.2355,0.2035,0.18375,0.178,0.17,0.16925,0.167,0.10725],
		[0.5027065,0.27979075,0.15185025,0.08952285,0.05782235,0.046080925,0.0393858,0.0366055,0.03525915,0.034929625,0.036146025,0.0367471],
		[0.77625,0.38175,0.21675,0.12475,0.073,0.04975,0.03825,0.03275,0.02975,0.02825,0.02675,0.02375],
		[1.17025,0.67475,0.71125,0.64525,0.43425,0.21225,0.122,0.07625,0.061,0.0825,0.07675,0.0375],
		[0.87125,0.461,0.24825,0.1585,0.094,0.06175,0.047,0.0355,0.03,0.02375,0.02125,0.018],
		[0.878,0.4475,0.23425,0.136,0.0955,0.07125,0.0605,0.056,0.0535,0.05675,0.052,0.04775],
		[0.687,0.36475,0.20825,0.125,0.08375,0.05975,0.0475,0.043,0.03975,0.038,0.0365,0.0355],
		[1.06525,0.54325,0.29075,0.18325,0.107,0.06925,0.0555,0.04775,0.04275,0.041,0.03925,0.03825],
		[0.71,0.39575,0.221,0.12525,0.085,0.06225,0.05075,0.04575,0.04175,0.04025,0.0395,0.03825],
		[0.7198750079,0.4238750041,0.2434749976,0.1507249959,0.1093249992,0.08280000091,0.06067499891,0.05129999947,0.04724999983,0.04925000016,0.04674999975,0.04699999932],
		[0.728,0.38975,0.22,0.13325,0.0895,0.06575,0.05475,0.04775,0.045,0.044,0.04225,0.03975],
		[0.78175,0.38825,0.21725,0.1205,0.07375,0.0505,0.04025,0.0345,0.02875,0.0265,0.0275,0.027],
		[0.7085,0.3885,0.20475,0.1345,0.09025,0.069,0.04775,0.045,0.0415,0.039,0.038,0.03725],
		[0.9465,0.4595,0.22825,0.11675,0.05525,0.028,0.0275,0.027,0.026,0.02675,0.025,0.02225],
		[0.6595,0.348,0.19525,0.115,0.076,0.0645,0.0485,0.044,0.04175,0.04175,0.03925,0.039],
		[0.542325,0.3516,0.267325,0.153375,0.1126,0.088425,0.069375,0.062225,0.070425,0.0536,0.0541,0.072175],
		[0.534525,0.322325,0.1972,0.126575,0.086,0.06895,0.0569,0.049475,0.04725,0.046575,0.0448,0.0442],
		[0.659,0.367,0.20775,0.1265,0.086,0.06175,0.04975,0.044,0.042,0.0405,0.041,0.03925],
		[0.6799404011,0.4318337672,0.2776673818,0.1901076433,0.140430197,0.1223914589,0.1048303774,0.09784614302,0.09267223246,0.0887115428,0.087552907,0.08694272821],
		[0.633,0.31,0.1835,0.11825,0.09575,0.0725,0.0725,0.06175,0.0705,0.075,0.06925,0.0625],
		[0.9583335,0.560749825,0.2853335,0.147,0.08,0.05258325,0.03941675,0.0295,0.02625,0.0255835,0.02308325,0.0245],
		[0.86525,0.51675,0.2595,0.1515,0.0965,0.065,0.051,0.045,0.04025,0.03875,0.038,0.0375],
		[1.4225625,0.810875,0.5026875,0.3128125,0.180875,0.104625,0.069375,0.0509375,0.0435,0.040375,0.037875,0.0350625],
		[0.798475,0.43585,0.23915,0.143125,0.092475,0.0674,0.05395,0.047475,0.044375,0.043075,0.042025,0.04135],
		[0.794275,0.468425,0.278,0.17485,0.121525,0.094975,0.080925,0.0733,0.070825,0.069175,0.06915,0.06805],
		[1.4113,1.149775,0.9314,0.53195,0.389225,0.222525,0.129275,0.088775,0.0641,0.0477,0.041175,0.036],
		[0.76575,0.44475,0.25525,0.15325,0.10175,0.07025,0.05925,0.04525,0.0495,0.04,0.041,0.03625],
		[0.871,0.5845,0.26925,0.199,0.1375,0.1155,0.0905,0.08675,0.084,0.08,0.0805,0.08025],
		[0.916,0.3885,0.20575,0.107,0.0765,0.04675,0.03575,0.03025,0.033,0.0295,0.0275,0.0245],
		[0.8155,0.43975,0.25325,0.14025,0.0885,0.06325,0.04875,0.0405,0.03625,0.0345,0.0335,0.03275],
		[0.6335,0.35925,0.22325,0.1135,0.0775,0.052,0.0455,0.037,0.03425,0.033,0.04725,0.03125],
		[1.0776508,0.783678,0.5242077375,0.2412628,0.1692972,0.13749105,0.1126975,0.0901296,0.0945996,0.0841812,0.0813779,0.08152],
		[0.611,0.32175,0.18725,0.114,0.076,0.056,0.04775,0.04225,0.04025,0.03975,0.03775,0.037],
		[0.84925,0.4715,0.303,0.204,0.13225,0.08425,0.0615,0.05025,0.04625,0.04275,0.0415,0.04025],
		[0.76175,0.4685,0.26725,0.1625,0.10425,0.07125,0.058,0.04925,0.04475,0.04225,0.04125,0.03975],
		[0.75475,0.388,0.21925,0.12875,0.07975,0.05575,0.04375,0.0395,0.03475,0.033,0.03375,0.03175],
		[0.776,0.317,0.22725,0.12875,0.1075,0.07525,0.0585,0.05425,0.0435,0.04425,0.04225,0.04075],
		[0.8575,0.44575,0.24175,0.138,0.088,0.0615,0.04925,0.04375,0.0405,0.03975,0.03925,0.03675],
		[0.577,0.30675,0.172,0.10525,0.0705,0.05275,0.04425,0.04,0.03875,0.039,0.03675,0.03525],
		[0.981,0.55325,0.3295,0.219,0.15925,0.12575,0.11425,0.10525,0.10275,0.0985,0.0995,0.0975],
		[0.91225,0.492,0.2745,0.2105,0.14275,0.1105,0.10325,0.10675,0.106,0.0825,0.08125,0.083],
		[1.115325004,0.7307499945,0.712849997,0.3976000026,0.1791499965,0.1227250006,0.0757999979,0.05064999964,0.04402500018,0.03872499987,0.03752500005,0.03855000064],
		[0.638075,0.36745,0.2128,0.12545,0.0821,0.055775,0.045775,0.0397,0.037475,0.03795,0.0357,0.034025],
		[0.6354,0.342925,0.2145,0.11435,0.06825,0.05155,0.043325,0.039575,0.034375,0.03485,0.03155,0.028275],
		[0.93825,0.47075,0.28375,0.18475,0.1045,0.07975,0.061,0.05425,0.047,0.0455,0.03975,0.039],
		[1.08675,0.49475,0.2465,0.17525,0.082,0.056,0.0475,0.037,0.03475,0.041,0.0305,0.02975],
		[1.0505,0.51625,0.294425,0.161775,0.09775,0.06735,0.053075,0.0459,0.042175,0.040375,0.0392,0.03765],
		[1.046675,0.571425,0.3243,0.1811,0.109225,0.074,0.055375,0.04685,0.043025,0.04125,0.039375,0.038125],
		[0.5095,0.2965,0.16125,0.101,0.06275,0.04775,0.04075,0.03625,0.034,0.03275,0.03325,0.03225],
		[0.95975,0.57425,0.34825,0.23,0.16425,0.13,0.11675,0.10825,0.106,0.102,0.1015,0.09875],
		[0.4135,0.22575,0.13025,0.084,0.061,0.04875,0.04325,0.0405,0.03875,0.038,0.03725,0.037],
		[0.504,0.2775,0.19975,0.12325,0.09175,0.11825,0.09,0.08725,0.08525,0.086,0.083,0.08925],
		[1.2,0.63125,0.33675,0.1865,0.10425,0.06725,0.05025,0.03975,0.037,0.03375,0.03225,0.0295],
		[1.09125,0.63925,0.38275,0.2185,0.13375,0.09325,0.076,0.061,0.05425,0.052,0.051,0.04875],
		[0.722325,0.409725,0.234125,0.1393,0.088975,0.060125,0.0492,0.040675,0.037,0.035975,0.035875,0.038375],
		[0.9275,0.53875,0.27975,0.15325,0.09425,0.06425,0.0515,0.04425,0.0405,0.03925,0.038,0.03675],
		[0.6721999943,0.3482000008,0.2063750029,0.1258500032,0.08132499829,0.0603249995,0.04827499948,0.04382500052,0.03980000038,0.03912500013,0.0390999997,0.03864999954],
		[0.55565,0.3438,0.211375,0.14765,0.11345,0.09715,0.088,0.0847,0.08155,0.081425,0.082475,0.08075],
		[1.017,0.56425,0.37075,0.276,0.22875,0.209,0.20075,0.2,0.1995,0.19925,0.19225,0.18925],
		[0.65,0.37875,0.21275,0.131,0.08175,0.06,0.04825,0.04425,0.03925,0.03825,0.0375,0.03725],
		[0.814,0.3865,0.21275,0.132,0.083,0.06075,0.0495,0.04325,0.0415,0.04125,0.041,0.0375],
		[0.89475,0.539,0.31825,0.2055,0.143,0.11525,0.099,0.0925,0.08925,0.08725,0.086,0.0835],
		[0.82425,0.458,0.25175,0.14125,0.09725,0.06975,0.0575,0.053,0.051,0.04925,0.0485,0.04675],
		[0.831,0.47,0.2685,0.1455,0.09475,0.0655,0.04775,0.0525,0.039,0.0445,0.0445,0.037],
		[0.44425,0.20875,0.1235,0.083,0.059,0.04825,0.04225,0.0405,0.039,0.03875,0.0375,0.037],
		[0.637,0.2605,0.12175,0.075,0.0545,0.04525,0.04125,0.039,0.0385,0.038,0.03725,0.03725],
		[0.838,0.45175,0.268,0.14875,0.1,0.067,0.0495,0.038,0.034,0.0335,0.03225,0.0305],
		[0.68294999,0.1973250024,0.1260499991,0.08480000123,0.06382500008,0.05217500031,0.04760000017,0.04500000086,0.04334999993,0.04300000053,0.0421749996,0.04445000086],
		[1.102175,0.648825,0.34885,0.25365,0.121,0.09565,0.080825,0.0745,0.0674,0.06665,0.067175,0.0686],
		[0.553,0.289,0.16425,0.1015,0.06775,0.0515,0.042,0.0375,0.03625,0.03475,0.03375,0.03325],
		[1.3975,0.6435,0.32525,0.17875,0.10375,0.065,0.05,0.03875,0.03775,0.03775,0.03425,0.04975],
		[0.51025,0.30075,0.173,0.1085,0.0735,0.05525,0.047,0.0425,0.04175,0.0435,0.0445,0.038],
		[0.7215,0.39575,0.23075,0.12575,0.07825,0.05275,0.04,0.03475,0.0305,0.02875,0.029,0.02525],
		[0.6461985,0.35134075,0.24505425,0.167241,0.12749175,0.102350375,0.08931675,0.085620175,0.08404595,0.083790375,0.082825525,0.08330605],
		[0.491,0.3015,0.212,0.1265,0.089,0.0665,0.05825,0.049,0.0445,0.0425,0.0415,0.0505],
		[0.5055749938,0.2661499968,0.1513749994,0.08985000104,0.06107499916,0.04945000075,0.04297500011,0.03924999945,0.0377499992,0.03710000031,0.0364750009,0.03615000048],
		[0.699,0.41275,0.24775,0.147,0.09575,0.0665,0.0505,0.041,0.0365,0.03425,0.033,0.03125],
		[0.6181,0.38205,0.19065,0.119225,0.092375,0.067825,0.060125,0.0603,0.055225,0.051475,0.050825,0.0419],
		[0.79225,0.4825,0.22025,0.1395,0.09025,0.06775,0.04675,0.04225,0.035,0.036,0.03575,0.0365],
		[0.75675,0.402275,0.228925,0.13005,0.080725,0.056325,0.0434,0.037975,0.034025,0.033575,0.0328,0.0328],
		[0.77375,0.4635,0.2465,0.1365,0.0905,0.06125,0.0455,0.04325,0.03925,0.03675,0.036,0.036],
		[1.07,0.7365,0.42775,0.24525,0.1565,0.10125,0.08075,0.06975,0.0605,0.05375,0.05475,0.05075],
		[0.869,0.49675,0.27825,0.17075,0.10725,0.07475,0.063,0.05175,0.04725,0.04525,0.046,0.04325],
		[0.549775,0.282675,0.16325,0.105075,0.071475,0.059,0.0515,0.0484,0.04665,0.046125,0.0455,0.0437],
		[0.72575,0.39675,0.21025,0.136,0.08375,0.063,0.04875,0.04375,0.043,0.04275,0.03925,0.037],
		[0.474825,0.250775,0.14625,0.092,0.059975,0.044725,0.0374,0.033875,0.032325,0.031125,0.030425,0.03005],
		[0.708,0.39025,0.228575,0.13745,0.0899,0.06605,0.0538,0.047325,0.04415,0.04275,0.042125,0.041675],
		[1.1206275,0.714019,0.4335845,0.23913775,0.143881,0.08358825,0.06645125,0.04673725,0.035732,0.02793425,0.03116875,0.03459775],
		[0.655531,0.3507405,0.20657425,0.12395475,0.085059675,0.0650099,0.0557279,0.049448,0.046652125,0.0457983,0.0449644,0.044590675],
		[0.58097325,0.32132,0.185971,0.11089745,0.07723845,0.05912435,0.0511035,0.0461996,0.046196275,0.044008975,0.0443682,0.049347325],
		[1.0805,0.68575,0.38125,0.22425,0.13425,0.0925,0.0605,0.0495,0.044,0.041,0.03975,0.03725],
		[0.592,0.30775,0.1715,0.10475,0.06975,0.05425,0.04475,0.04125,0.037,0.0365,0.03575,0.03575],
		[0.854,0.4665,0.26175,0.149,0.092,0.0655,0.05125,0.04425,0.0415,0.0395,0.0385,0.0365],
		[0.533,0.28975,0.16325,0.11175,0.09325,0.0655,0.052,0.04475,0.0375,0.04525,0.0495,0.04225],
		[0.75,0.3285,0.21,0.12825,0.08725,0.06225,0.05,0.043,0.03975,0.039,0.03625,0.035],
		[3.11075,1.32975,0.81275,0.54525,0.43775,0.33575,0.3035,0.29825,0.3075,0.2895,0.29575,0.29325],
		[0.8084963,0.4413998,0.2138558,0.12278705,0.07263865,0.0515181,0.040583875,0.033175225,0.0302581,0.03249755,0.027391175,0.036262625],
		[0.4675,0.25525,0.144,0.09125,0.06375,0.0495,0.042,0.039,0.037,0.037,0.036,0.035],
		[1.45775,0.795,0.4515,0.238,0.20225,0.0825,0.06075,0.04875,0.0435,0.0425,0.039,0.037],
		[0.76525,0.4325,0.23325,0.133,0.08475,0.06,0.0535,0.043,0.03975,0.03925,0.03675,0.03525],
		[0.82975,0.3575,0.23375,0.17875,0.11825,0.1045,0.09125,0.093,0.095,0.09075,0.089,0.08925],
		[1.72375,0.8475,0.49625,0.2645,0.154,0.0935,0.06625,0.04575,0.0435,0.03725,0.033,0.03025],
		[0.376,0.219,0.12875,0.084,0.059,0.0475,0.0415,0.038,0.04125,0.03625,0.03625,0.03525],
		[0.9325,0.47175,0.26675,0.12525,0.072,0.04575,0.03125,0.02425,0.02,0.0185,0.017,0.01725],
		[0.9345,0.5185,0.279,0.17525,0.12225,0.10125,0.08925,0.086,0.0835,0.082,0.08075,0.083],
		[0.918,0.51975,0.28225,0.161,0.09925,0.07,0.05675,0.04575,0.0425,0.03725,0.0405,0.03775],
		[1.459499997,1.216399997,0.9796500057,0.7681750131,0.6617999792,0.5797249824,0.6066249949,0.5927000027,0.5783250082,0.568050012,0.5184000045,0.5864249915],
		[0.6515,0.33425,0.188,0.1085,0.073,0.055,0.0455,0.0415,0.03875,0.0375,0.03625,0.035],
		[0.606,0.3015,0.183,0.10225,0.06975,0.05075,0.0405,0.03525,0.03325,0.03225,0.033,0.0315],
		[0.46725,0.26475,0.16,0.0955,0.0615,0.0475,0.04325,0.0385,0.037,0.0365,0.03725,0.038],
		[0.7170750052,0.4352000058,0.2508000024,0.1495750025,0.09497500025,0.06647500023,0.05262499955,0.04387500044,0.0410000002,0.03867499996,0.03750000056,0.03642500006],
		[0.5315,0.25925,0.17225,0.10175,0.07,0.0525,0.044,0.03975,0.03825,0.037,0.0355,0.035],
		[0.84325,0.506,0.3255,0.20875,0.156,0.0935,0.0815,0.057,0.051,0.044,0.04275,0.03675],
		[0.598,0.36375,0.2265,0.131,0.08125,0.06025,0.04725,0.041,0.0375,0.037,0.037,0.0405],
		[0.84925,0.4715,0.3275,0.214,0.13225,0.08425,0.0615,0.05025,0.04625,0.04275,0.0415,0.04025],
		[0.5415,0.2965,0.15875,0.099,0.05925,0.04175,0.034,0.02975,0.02825,0.0275,0.02675,0.02675],
		[0.84725,0.49625,0.28175,0.16375,0.1035,0.071,0.05625,0.04825,0.04475,0.03975,0.0405,0.0345],
		[0.4969249964,0.2511250004,0.1480999961,0.08944999985,0.0675499998,0.05454999954,0.04802499991,0.04315000027,0.04259999935,0.04174999986,0.04087500088,0.04002500046],
		[0.945,0.608875,0.404625,0.26185,0.183125,0.14945,0.14505,0.1314,0.120225,0.129975,0.123625,0.123],
		[0.7382500023,0.4090249985,0.2515999973,0.1504249983,0.09867499955,0.06554999854,0.05157499947,0.04362500086,0.0404500002,0.03815000039,0.0371249998,0.03610000107],
		[0.781225,0.3338,0.1801,0.086975,0.042925,0.02235,0.0109,0.0058,0.004275,0.003325,0.0046,0],
		[0.4293749928,0.2539499998,0.1732250005,0.1300750002,0.1078750007,0.0981750004,0.09252499975,0.09162500128,0.09015000239,0.09250000119,0.0903000012,0.08669999987],
		[0.74005,0.43575,0.2617,0.1644,0.105275,0.072,0.0535,0.046125,0.039725,0.03885,0.038,0.0396],
		[0.60855,0.409875,0.247775,0.1649,0.1181,0.0971,0.09005,0.08215,0.080975,0.0749,0.073225,0.070975],
		[0.7419749945,0.4240499958,0.2478250042,0.1461750008,0.09050000273,0.06260000169,0.04847500008,0.0421749996,0.03822500072,0.03672500048,0.03555000015,0.03364999965],
		[0.7563999891,0.3698250055,0.205325,0.1262499988,0.07862499915,0.06042499933,0.05042500049,0.04502499942,0.04192500003,0.04035000037,0.03915000055,0.03789999988],
		[0.5752249956,0.2631999999,0.1523749977,0.09747499973,0.07185000181,0.05839999951,0.0530249998,0.04947500024,0.04650000017,0.04675000068,0.04667500034,0.04419999942],
		[0.9375,0.38925,0.22775,0.1405,0.09425,0.0655,0.048,0.04225,0.04025,0.03875,0.03925,0.0405],
		[0.6525000185,0.2980249971,0.169075001,0.1031999998,0.06919999979,0.05172500107,0.04365000036,0.04027500004,0.03740000073,0.03662499972,0.03624999989,0.03514999989],
		[1.0565,0.5955,0.34825,0.2025,0.1155,0.07,0.04075,0.029,0.01875,0.01775,0.01925,0.02],
		[0.789199993,0.2391999997,0.1675000004,0.1317000017,0.1163999997,0.105124997,0.1017750017,0.09940000065,0.09869999811,0.09697500058,0.09655000083,0.09332500026],
		[1.1975,0.61225,0.3235,0.16425,0.088,0.04975,0.04525,0.035,0.0285,0.02775,0.0265,0.025],
		[1.20275,0.6365,0.34575,0.193,0.1175,0.0755,0.0545,0.045,0.03975,0.03725,0.0355,0.03425],
		[1.125,0.65775,0.3485,0.19925,0.12675,0.07975,0.06575,0.057,0.05125,0.05075,0.04825,0.04725],
		[0.20425,0.23,0.15175,0.08725,0.08725,0.062,0.04675,0.04325,0.03975,0.03775,0.0385,0.036],
		[0.807625,0.5181875,0.2888125,0.1659375,0.099375,0.0700625,0.0506875,0.039875,0.035875,0.0345,0.0350625,0.034625],
		[0.843,0.504,0.2945,0.19675,0.13775,0.1005,0.08975,0.08475,0.07775,0.072,0.06175,0.05325],
		[0.733,0.3995,0.223,0.13,0.08325,0.06025,0.049,0.043,0.039,0.038,0.037,0.037],
		[0.826,0.481,0.25725,0.14725,0.0835,0.05325,0.042,0.0345,0.03425,0.0325,0.0315,0.02875],
		[0.5596500039,0.1702499986,0.1079500001,0.07637500018,0.05537499953,0.04765000008,0.04220000003,0.04105000105,0.03872500081,0.03894999996,0.03812499996,0.03789999988],
		[0.8088297,0.4921169,0.340547,0.280852975,0.245576125,0.2190206,0.204782975,0.200555325,0.1993254,0.1976182,0.19638275,0.1724681],
		[0.631,0.364,0.20625,0.11125,0.07375,0.05366666667,0.043,0.0375,0.037,0.03575,0.03475,0.03475],
		[0.65725,0.34675,0.189,0.11275,0.07625,0.05525,0.04575,0.0415,0.0385,0.0385,0.037,0.036],
		[0.7397999913,0.4109749943,0.2308250032,0.139624998,0.09117499925,0.07054999843,0.05985000078,0.0532750003,0.05114999879,0.05277500022,0.04857499991,0.04617500026],
		[1.113,0.586,0.3045,0.16975,0.09825,0.0635,0.0465,0.03825,0.03425,0.032,0.03075,0.03],
		[0.364,0.2165,0.1515,0.101,0.07325,0.05725,0.04725,0.041,0.03925,0.038,0.0375,0.03475],
		[0.435475,0.234975,0.13945,0.091425,0.0684,0.0533,0.046725,0.0423,0.041825,0.040775,0.041025,0.039075],
		[0.134775,0.07195,0.05275,0.0443,0.039375,0.03675,0.035975,0.035875,0.035675,0.0354,0.03475,0.0341],
		[0.77,0.2885,0.15975,0.1055,0.0775,0.05975,0.04875,0.0485,0.0465,0.044,0.04425,0.04075],
		[0.7186,0.398475,0.19795,0.112675,0.083675,0.056875,0.04405,0.040925,0.03585,0.03595,0.034825,0.034125],
		[0.3815,0.12675,0.0855,0.067,0.0475,0.041,0.03925,0.038,0.03625,0.03525,0.035,0.0345],
		[1.00575,0.42625,0.24675,0.136,0.08475,0.06075,0.0485,0.0435,0.0405,0.039,0.0375,0.03775],
		[0.181,0.07025,0.062,0.063,0.047,0.04875,0.04275,0.04475,0.038,0.03775,0.03825,0.03675],
		[0.5875,0.3,0.1725,0.10825,0.07925,0.072775,0.059425,0.0562,0.059975,0.05505,0.056825,0.048725],
		[1.5325,0.93525,0.60475,0.414,0.2335,0.14,0.09325,0.06725,0.0515,0.05025,0.04575,0.03875],
		[0.800825,0.472325,0.2858,0.18445,0.13305,0.108,0.094275,0.085,0.082275,0.082225,0.07705,0.078575],
		[0.67915,0.362975,0.202025,0.129675,0.083,0.06065,0.0489,0.041875,0.0374,0.036325,0.035025,0.034575],
		[0.54,0.328,0.208,0.14525,0.119,0.10325,0.0945,0.0905,0.08875,0.089,0.0865,0.0845],
		[1.142075,0.76985,0.4458,0.29155,0.193925,0.11345,0.09425,0.083075,0.07915,0.076725,0.06975,0.0691],
		[0.89665,0.496825,0.2608,0.156475,0.099025,0.0655,0.05075,0.04415,0.040425,0.03825,0.03845,0.0371],
		[0.69275,0.43925,0.202,0.13175,0.08825,0.0665,0.056,0.0485,0.04625,0.046,0.04425,0.0505],
		[0.4453333333,0.26025,0.16,0.1065,0.07475,0.0575,0.0515,0.04425,0.041,0.0395,0.03825,0.0435],
		[0.9875,0.583,0.362,0.29525,0.18175,0.14225,0.1155,0.0805,0.06525,0.057,0.046,0.03325],
		[0.619,0.331,0.18975,0.11275,0.07725,0.05875,0.04875,0.04525,0.0425,0.0415,0.04,0.04025],
		[0.76625,0.41175,0.23125,0.13525,0.08725,0.0615,0.0495,0.043,0.04025,0.03875,0.038,0.03775],
		[0.59155,0.320325,0.184975,0.1162,0.079775,0.064075,0.050225,0.045725,0.04495,0.0401,0.040175,0.039225],
		[0.762,0.4055,0.222,0.127,0.078,0.05125,0.03875,0.032,0.02825,0.02725,0.0265,0.02525],
		[0.834525,0.393,0.203075,0.09755,0.0493,0.0255,0.009225,0.0054,0.003175,0.0016,0.00085,0.000975],
		[0.830025,0.436025,0.2656,0.156875,0.09995,0.0722,0.055575,0.0502,0.04705,0.044125,0.043075,0.03965],
		[0.665749982,0.3476250023,0.1958500035,0.1225499995,0.07997499965,0.06127499975,0.05145000014,0.04595000017,0.04347500019,0.04192500003,0.0415500002,0.04085000046],
		[0.70225,0.40675,0.24625,0.165,0.1215,0.10175,0.09075,0.08725,0.08425,0.08275,0.081,0.08025],
		[0.71425,0.409,0.26475,0.17275,0.1075,0.07575,0.05825,0.048,0.04325,0.0405,0.03925,0.038],
		[1.351225,0.862875,0.4946,0.26485,0.1464,0.090925,0.0582,0.045325,0.035975,0.031175,0.028825,0.026925],
		[0.849,0.5225,0.3725,0.30575,0.264,0.25075,0.24075,0.23,0.2295,0.22525,0.2285,0.21825]
	],
	CV: [
		[0.03217089268,0.09333561819,0.03669156927,0.04621155602,0.03812609568,0.04532865269,0.03571972163,0.02709110833,0.003280799107,0.01210490921,0.008624483637,0.0109871868],
		[0.04887199661,0.04525628222,0.08453383641,0.08666694563,0.1700288062,0.1109450229,0.04713814144,0.03535533906,0.01499611089,0.01307189542,0.02148675213,0.01360544218],
		[0.1010554686,0.0425879339,0.1744879197,0.1375749692,0.1306627609,0.05428406979,0.08098544298,0.04945329553,0.03692594871,0.03389830508,0.03013905962,0.01324503311],
		[0.176480378,0.06022771853,0.08196051017,0.05547001103,0.03807249331,0.02069342017,0.01531815473,0.007781320057,0.006697910532,0.005902319576,0.005967538464,0.00360108078],
		[0.06508427727,0.03866014677,0.0255551183,0.008612137767,0.01356091453,0.02254072047,0.01591611269,0.03508229996,0.01673217298,0.01673217298,0.05624616707,0.03704087835],
		[0.1331283172,0.1115820523,0.07880095651,0.1250644744,0.1538461538,0.008888888889,0.06997949986,0.06289308176,0.03726708075,0.1107247092,0.01481481481,0.04159451654],
		[0.05417503263,0.1539564437,0.1307344088,0.02330464299,0.04449286357,0.007390086685,0.04181600567,0.02338535867,0.03275009105,0.02174664648,0.01915244498,0.048459378],
		[0.003204539431,0.01205830341,0.02154682051,0.01715688802,0.1910623291,0.07770053107,0.1670643658,0.2472978905,0.08772489763,0.01758227579,0.1118548974,0.03724768984],
		[0.155131926,0.1472607527,0.06959618715,0.06916906642,0.06153591081,0.04672693135,0.01617239031,0.07281764907,0.05643812282,0.1429415104,0.06193149707,0.0820858883],
		[0.1066019993,0.05262958145,0.04976671663,0.03330018501,0.09567198178,0.04678253805,0.01432450142,0.03806705072,0.09370387803,0.03110829997,0.02470779633,0.07317914199],
		[0.1107157234,0.01585966587,0.0249529609,0.03876601104,0.05119005619,0.04614914425,0.08904758304,0.14229229,0.1460063585,0.1108470211,0.1436757919,0.07785396179],
		[0.0646400958,0.2343609987,0.04464551529,0.03819880714,0.05213573158,0.04777010383,0.04193146171,0.07000767429,0.05209115853,0.050481863,0.04770388239,0.04317228754],
		[0.03773086524,0.07215434363,0.03403147866,0.05366806466,0.1047653058,0.02354236065,0.04350662855,0.05150798224,0.05208860672,0.03143926523,0.1048347207,0.06789981416],
		[0.06053107488,0.04125650167,0.02656832798,0.02456409054,0.01478803766,0.08715704048,0.03162408653,0.02211144877,0.006589661713,0.03250730098,0.02347950571,0.004787175709],
		[0.08453096697,0.07961665571,0.1119795527,0.1256298177,0.1138443182,0.09462137486,0.03875220452,0.01951457035,0.04713667525,0.04219124412,0.06986379534,0.01063237461],
		[0.1129142486,0.03414526523,0.2453052876,0.1725510831,0.1314585273,0.08225516237,0.07377775654,0.06117479099,0.08943938826,0.04918614501,0.02119507567,0.008096635161],
		[0.02409400886,0.04547968598,0.04686698093,0.018076514,0.02534883479,0.01048596272,0.008174011047,0.02549301976,0.01113693155,0.007670731574,0.01540035107,0.0387609466],
		[0.03489674768,0.05160795877,0.0255933336,0.03528359551,0.0368982048,0.01964185503,0.03063363458,0.03243243243,0.02409638554,0.01461646251,0.06534051279,0.01360544218],
		[0.07405383878,0.07974718912,0.06160937946,0.06070747199,0.06683081652,0.03649968366,0.04456996548,0.04555917818,0.0544331054,0.06224747076,0.06898602743,0.08455725821],
		[0.04727399227,0.0461062435,0.04923008706,0.04505096309,0.06651836507,0.04575090109,0.0487804878,0.01539600718,0.01418439716,0.01626338786,0.1663149153,0.121498947],
		[0.1357484285,0.135521839,0.08997019103,0.1220726312,0.05687483515,0.08936991998,0.1190961869,0.1366232327,0.132898493,0.1037198048,0.0423122214,0.06221304376],
		[0.04727399227,0.0461062435,0.04923008706,0.04505096309,0.06651836507,0.04575090109,0.0487804878,0.01539600718,0.01418439716,0.01626338786,0.1663149153,0.121498947],
		[0.009770949637,0.02444433194,0.02332659521,0.02107043966,0.01927243915,0.02111658493,0.01606486305,0.0202099791,0.01470798072,0.09085585508,0.01022640526,0.01761261144],
		[0.1749528987,0.2959216329,0.2864670971,0.3536640125,0.1932213831,0.1421312932,0.1356143151,0.04874230861,0.03124750102,0.03134990878,0.01520659744,0],
		[0.03992314703,0.0730448573,0.151441694,0.1655647658,0.03442651863,0.04082393379,0.03410070829,0.172316394,0.07104305285,0.08410139872,0.1376798833,0.1526003487],
		[0.09055897541,0.07905776166,0.1759041833,0.03874834021,0.03429803579,0.1074170317,0.03353232334,0.04618802154,0.03519736333,0.02332847374,0.02898550725,0.04159451654],
		[0.09528034213,0.1758281892,0.1765603804,0.2320637396,0.2146921039,0.1527934165,0.3758292658,0.2730266178,0.2985999678,0.4927802391,0.07105898934,0.3051343899],
		[0.3205690166,0.03217495718,0.06396572564,0.040982683,0.02232607345,0.01871281324,0.04549389207,0.03960490091,0.02138862348,0.02920405417,0.0078746575,0.01185662455],
		[0.04267810589,0.03074881109,0.03603905815,0.08214607811,0.02545963789,0.03376561905,0.04082482905,0.009302325581,0.04622283773,0.04749563443,0.03651483717,0.01058201058],
		[0.03042121867,0.05285766824,0.08270329694,0.176683568,0.5948117096,0.7026996856,1.069391704,0.4059273604,1.138380722,0.9703132068,2.681072201,0.292748775],
		[0.07289985275,0.1805145802,0.1180263197,0.1035927207,0.06957017018,0.1032954487,0.06686293228,0.01944039478,0.05270040505,0.08869900493,0.05551109332,0.09114587403],
		[0.06057526924,0.1092549177,0.07021187425,0.09518608205,0.1013919029,0.01687574443,0.04459571293,0.03268564838,0.02556424651,0.08148315811,0.01183431953,0.01257861635],
		[0.1301172664,0.4063314084,0.2666947756,0.1798035962,0.01188414758,0.01218698053,0.0187248736,0.02213704295,0.02074312344,0.01157011611,0.006042296073,0.01703871762],
		[0.03315920963,0.04328148411,0.02576056487,0.08978428774,0.07292594961,0.03337109582,0.05240774842,0.04208745263,0.0448624495,0.02002370876,0.0371195608,0.005970149254],
		[0.03396057954,0.05562023136,0.06951067073,0.07896538935,0.02228303845,0.06338821834,0.03333683822,0.01294376157,0.003199490579,0.01625602919,0.02533204857,0.01817755222],
		[0.05381940929,0.03240143693,0.07390530176,0.1646265207,0.1838505382,0.0778275854,0.3097327567,0.1363757635,0.05503459443,0.1747210532,0.1257543532,0.2636784825],
		[0.01327345937,0.02245852687,0.01410922895,0.0633254016,0.03233102806,0.04177863743,0.07119281245,0.02776332148,0.01156069364,0.03037633997,0.02293238581,0.02378700889],
		[0.03946317583,0.02432692544,0.0449130912,0.02656799226,0.009478672986,0.03013905962,0.1250312685,0.03969744362,0.03451137405,0.03533634713,0.03533634713,0.01526717557],
		[0.02036094381,0.02885697576,0.2332221384,0.0311435261,0.04181088225,0.02419130286,0.01990862997,0.053213242,0.05945508564,0.02408621655,0.02570274115,0],
		[0.05166244828,0.04877048291,0.04445715642,0.01946478675,0.0196293222,0.02206402067,0.02779073449,0.01310316674,0.04232044013,0.04854983848,0.02507130492,0.07225004951],
		[0.1097684471,0.0420216256,0.03726491731,0.03255651105,0.03901554797,0.0279248115,0.03014278514,0.02403684472,0.01823482703,0.006910611007,0.01210771267,0.03956863363],
		[0.02190047471,0.1409610782,0.03606235239,0.04338160378,0.05601152858,0.05276950456,0.05483744851,0.04527413508,0.02601582243,0.01490155923,0.02686062297,0.006600660066],
		[0.09821337583,0.1250127034,0.06033158442,0.2438293269,0.04274525258,0.1606301402,0.09888312419,0.01991455075,0.05,0.03822198817,0.01581781559,0.07443229276],
		[0.08589627865,0.1000936269,0.0923100323,0.1272587828,0.09867557285,0.09719638265,0.07697868536,0.04882466361,0.08980974846,0.1306388623,0.1385742345,0.07849313607],
		[0.0188993458,0.1142991583,0.1132816164,0.1445206604,0.09469492592,0.09995216201,0.08996539792,0.08290559432,0.1119523708,0.07651140105,0.04937851049,0.04384938753],
		[0.0531242104,0.05630613656,0.06850627462,0.06730454594,0.04182733759,0.05223031166,0.04185894036,0.03550295858,0.03726708075,0.04618802154,0.01581781559,0.0271610527],
		[0.08169373198,0.05208395751,0.1184907166,0.1055383256,0.3770058598,0.1159488536,0.03657911978,0.1494208964,0.06474031482,0.1019597091,0.04376252369,0.08247860988],
		[0.08169373198,0.05208395751,0.1184907166,0.1055383256,0.0287819799,0.1159488536,0.03657911978,0.1494208964,0.06474031482,0.1019597091,0.04376252369,0.08247860988],
		[0.006379560986,0.04205069936,0.02275044808,0.03065506041,0.03009383485,0.0271788305,0.070752754,0.03367175149,0.02041241452,0.02093580977,0.05270040505,0.03721614638],
		[0.05503324199,0.02489458251,0.08849166863,0.03826909768,0.0354138836,0.09336234874,0.03378001984,0.02474232063,0.1097397387,0.01680672269,0.01709401709,0.01957119557],
		[0.009642855533,0.01277340703,0.01249313518,0.006099114945,0.004622486159,0.006408789865,0.01077574236,0.008856112178,0.002485209797,0.002735973372,0.01829132118,0.01237966666],
		[0.04994208291,0.07187072284,0.04361921073,0.127512202,0.08274369094,0.02393321048,0.03523060281,0.1288352358,0.05516586068,0.04276575121,0.0875812629,0.08191963236],
		[0.2574721113,0.1659946637,0.128784264,0.09614290311,0.07491651467,0.04785326911,0.01774992567,0.01425842197,0.0162553283,0.006674569586,0.005763688761,0.00949414629],
		[0.04292116841,0.1299775451,0.179953433,0.06457995087,0.135339062,0.06184144769,0.06352886297,0.03160619174,0.0297625109,0.0325485785,0.08574182994,0.03152290906],
		[0.1469223594,0.1512020006,0.08606444209,0.1053570583,0.07540419876,0.05664104952,0.03319298335,0.01861610943,0.02411225024,0.003725553632,0.07986257476,0.02908910873],
		[0.150314919,0.07553086765,0.0737432153,0.1334723603,0.07476478306,0.1428712976,0.05128205128,0.03981725994,0.05659659433,0.0253164557,0.01290322581,0.02503077406],
		[0.008600042607,0.07119431861,0.1140681156,0.1042625935,0.05728261365,0.03333333333,0.02608069593,0.03628873693,0.02349514375,0.1818181818,0.02349514375,0.03353232334],
		[0.0412252557,0.01171049904,0.01565550069,0.01207636012,0.03857378749,0.09406324621,0.04449488117,0.09045226131,0.09106465213,0.01898829258,0.05736087091,0.07869201486],
		[0.02132958891,0.02662781176,0.04673998639,0.02597487052,0.03451137405,0.0266308093,0.02093580977,0.01673479041,0.01503759398,0.04580152672,0.02633859938,"_NaN_"],
		[0.07183680714,0.04294154788,0.02693948457,0.09616658482,0.00908070573,0.02823018458,0.03173015476,0.05297430796,0.03215502834,0.01683726135,0.06256260068,0.01633202937],
		[0.09698674405,0.1635690055,0.1464465737,0.1045487378,0.3826524087,0.2411451584,0.05084063593,0.1333333333,0.125299738,0.1483901665,0.04407290652,0.03821656051],
		[0.06470165191,0.04528311058,0.05046927833,0.02230379449,0.0310421286,0.04524040073,0.02597402597,0.01047120419,0,0.01257861635,0.01499611089,0],
		[0.1013945745,0.04092972489,0.02558777595,0.03429931555,0.08848817939,0.0423877814,0.01178875522,0.01170243521,0.01923723408,0.005090894238,0.010393709,0.02723674216],
		[0.009860196122,0.01500188785,0.009749603854,0.00533657896,0.02638522427,0.05054151625,0.05922145431,0.07922482206,0.08723212776,0.04822345761,0.06211180124,0.047280351],
		[0.1160205962,0.02675753145,0.03710503714,0.0265088489,0.08253964655,0.007247452448,0.043688907,0.02364356673,0.01093153031,0.09047256946,0.03556277403,0.01930369871],
		[0.06726635548,0.04104709105,0.02744316897,0.02938329746,0.04494980325,0.03659573005,0.01854747332,0.02504591422,0.01833596152,0.01455528914,0.004112793948,0.008039073394],
		[0.02817943162,0.0337538578,0.04568887866,0.06400137473,0.07714402218,0.0406217303,0.07453089417,0.03721614638,0.03087866845,0.08310593119,0.05609667518,0.1004046164],
		[0.0409979694,0.04486764857,0.03361077509,0.04940371998,0.01592356038,0.03268787049,0.02557544757,0.01092896175,0.01450496529,0.01991632802,0.01509935028,0.02404143222],
		[0.01321634766,0.01451884845,0.01486105439,0.00507539844,0.003372819031,0.003655240101,0.008676156824,0.01112347568,0.04061583978,0.01874163829,0.01430899728,0.04545017985],
		[0.03911732981,0.06877765952,0.04307151276,0.08039855205,0.2644753949,0.1183751906,0.09763887028,0.05111848778,0.03224491105,0.01942495409,0.03460231165,0.004170404236],
		[0.04366971216,0.0402605072,0.02609865519,0.01441888715,0.03758221669,0.0343980344,0.02366982014,0.0340185433,0.05150559034,0.0365415565,0.02293238581,0.1039323861],
		[0.05447053029,0.02061820391,0.07187813623,0.0355814735,0.01245285505,0.06201551435,0.004997001219,0.005691203197,0.005402973963,0.005575427352,0.02819774091,0.03168598347],
		[0.01703781833,0.02904198798,0.08468415171,0.07386792757,0.03709606577,0.07763236333,0.08897855275,0.08770324651,0.100372397,0.06045398682,0.03579166758,0.02105263158],
		[0.04975994695,0.3713038252,0.02573037411,0.0506691841,0.2630958245,0.4087891097,0.3156890713,0.1150192098,0.2726770481,0.6127709323,0.238445975,0.08844332774],
		[0.03811786422,0.03251384983,0.1309990185,0.09407473921,0.01942278573,0.05511626952,0.03474453536,0.03636604081,0.0272165527,0.04031272033,0.05921438773,0.04536092116],
		[0.1220221279,0.06511196552,0.3227384293,0.2455632839,0.1905068628,0.1001486532,0.0513905182,0.04835737146,0.06199298674,0.1232430852,0.03140371465,0.03141361257],
		[0.04704702126,0.03223571218,0.009089889309,0.02847220867,0.02821382463,0.03450297595,0.03646422753,0.01898829258,0.03165549029,0.03721614638,0.05246175933,0.05863847886],
		[0.09326367693,0.206677511,0.1563910113,0.2671667973,0.1940987476,0.1534472985,0.1269812283,0.09577956533,0.07728743704,0.05268894877,0.0127388535,0.1009728124],
		[0.05859335497,0.02793852734,0.07471774405,0.04038320933,0.05843005657,0.008032128514,0.01886555877,0.04846679306,0.0119760479,0.01242236025,0.03268340377,0.02503077406],
		[0.04060004485,0.1052668515,0.09708658388,0.03726958755,0.03082407723,0.0584055188,0.09118344983,0.08705982963,0.090429236,0.08602526668,0.08830710894,0.04612653268],
		[0.02742670171,0.04197042876,0.03636363636,0.02240959708,0.03816369,0.02281368821,0.03457478445,0.03576597126,0.03142696805,0.02624319405,0.02266099663,0.02408621655],
		[0.04144198727,0.02785009931,0.06281861479,0.0814519052,0.1010904825,0.07320486143,0.03126225439,0.1097373593,0.1565217391,0.04871677165,0.2347262634,0.1737191022],
		[0.02424215108,0.03418032482,0.09819765208,0.05378571106,0.05530924887,0.03130792608,0.02005082948,0.06017806226,0.03110829997,0.02093580977,0.02148675213,0.02570274115],
		[0.0577813372,0.04759702489,0.04401195521,0.04217926253,0.05404667532,0.07715167498,0.08656276883,0.1002967704,0.1570185733,0.09831609868,0.1346600658,0.06741573034],
		[0.04943696857,0.02602122166,0.07211333081,0.01587601616,0.07967500932,0.05869672709,0.03571238778,0.01855674048,0.03592814371,0.04090599108,0.0127388535,0.02093580977],
		[0.164977435,0.1802525871,0.03301406129,0.04520419304,0.1061442969,0.1103325067,0.05036629618,0.04919099158,0.351508451,0.07849135809,0.06669729594,0.2438553573],
		[0.1004739288,0.08508937221,0.07489865451,0.2119937647,0.09981504439,0.04267181121,0.02586924683,0.01451673332,0.03271878272,0.05097135832,0.009470180105,0.02625474387],
		[0.04523598283,0.01834605802,0.04110289116,0.07704975767,0.1107198206,0.06254591215,0.05535246781,0,0.01944039478,0.04276668661,0.03449301372,0.0127388535],
		[0.1252504999,0.1219821493,0.1516609023,0.1291496947,0.1204454675,0.1490735813,0.04382207219,0.06579316344,0.03372105658,0.01522184108,0.01038701564,0.01069171889],
		[0.03906027785,0.08415996529,0.07412245509,0.04752562452,0.04033639765,0.06219654831,0.01780681998,0.03338547065,0.0409468276,0.0586262487,0.08284916716,0.1335464963],
		[0.1029139232,0.09523751907,0.06405066576,0.09749510395,0.03982223259,0.1043444499,0.09118146274,0.05011822851,0.06339463509,0.08197826844,0.03609977001,0.1545281183],
		[0.022694338,0.05433147612,0.08619704082,0.03942018233,0.05892477413,0.02808833628,0.02772967769,0.04444444444,0.01242236025,0.01290322581,0.02148675213,0.01539600718],
		[0.1605943758,0.2630801465,0.3300760522,0.4121590308,0.3869195609,0.2982011201,0.2377741292,0.270291645,0.1480187262,0.1314969695,0.07948247247,0.02814668873],
		[0.01821133007,0.03751202875,0.003005625291,0.02704435596,0.006450583101,0.01407541985,0.007790868219,0.004670575635,0.002835618567,0.006393001216,0.003569303986,0.002418379686],
		[0.02819589362,0.04933355626,0.04130795508,0.0337593605,0.03621511247,0.0146747669,0.01686418791,0.01692997769,0.01867364134,0.03429832299,0.03217439691,0.02602591786],
		[0.04782738618,0.06942879808,0.1508075137,0.25842027,0.3270330626,0.4110374537,0.2908592621,0.2648720996,0.116347609,0.1105758239,0.08726005776,0.05541649262],
		[0.3055313677,0.3669018652,0.4272224744,0.3881082337,0.3165753354,0.2439042512,0.09683214896,0.1146547508,0.2264669592,0.02041241452,0.1161207875,0.05221984686],
		[0.2823203951,0.1527339428,0.1375817749,0.08388599012,0.06963106238,0.1020764166,0.01426513203,0.01968674499,0.03073796307,0.01767766953,0.04120030795,0.02568913162],
		[0.02844020914,0.04355569334,0.03184000649,0.2335825462,0.08301768577,0.1136913991,0.02678117784,0.2044515186,0.05532551086,0.1761407601,0.07569694544,0.07069595133],
		[0.01352576506,0.06057533924,0.05340441784,0.02426687802,0.0216367708,0.06754153158,0.07372259368,0.04276668661,0.02641178228,0.01673479041,0.02985074627,0.01526717557],
		[0.2347169636,0.2548898834,0.2905526866,0.1909409186,0.09511115866,0.1304294228,0.07289285254,0.04934437455,0.02795407614,0.06546202726,0.6596874397,0.03063766745],
		[0.04362491552,0.04198883856,0.04700984104,0.04705974898,0.06512608365,0.098542598,0.163492061,0.05945369414,0.0169715384,0.07123232414,0.06472539848,0.06763992159],
		[0.01927280058,0.00640731255,0.03709597861,0.01894953421,0.02631578947,0.01458029609,0.02005082948,0.01183431953,0.03726708075,0.08805031447,0.02536230749,0.02206747516],
		[0.02267788865,0.01278412253,0.008084124564,0.006932419423,0.01291361155,0.03921706746,0.0311358409,0.009950248756,0.04092906916,0.01169590643,0.01391205468,0.01242236025],
		[0.03413824384,0.09327584424,0.1036680798,0.08967176613,0.07568217668,0.05540453465,0.07038763629,0.06063104185,0.02139501917,0.01183431953,0.03636363636,0.04296415415],
		[0.08370848436,0.03412718912,0.03481034783,0.03318059707,0.03453022287,0.03697852579,0.06565214453,0.05270040505,0.01438848921,0.02474232063,0.07001208335,0.04724409449],
		[0.4588799129,0.04578662683,0.2593243448,0.05859660996,0.2591884549,0.2468030861,0.1544779682,0.1691940991,0.03981725994,0.06995923021,0.05917159763,0.01226993865],
		[0.1650066789,0.06531303305,0.07223107842,0.05357747105,0.05643812282,0.06297533896,0.04185894036,0.02188404818,0.02469135802,0.05578253541,0.04822852098,0.01360544218],
		[0.03048158511,0.01926335007,0.012559575,0.02106751337,0.018311978,0.02843601896,0.01129943503,0,0.03247240617,0.08882311834,0.01360544218,0.01418439716],
		[0.08240714427,0.1390826804,0.06281097249,0.06834077419,0.1300490009,0.03694462522,0.04066334023,0.03233662368,0.04451069824,0.04102996837,0.09302139616,0.03791636412],
		[0.0741766982,0.0649771031,0.05274998574,0.1581074896,0.1012535892,0.02612444657,0.06586668527,0.1375433848,0.1811386267,0.05979251954,0.03076923077,0.1533484586],
		[0.04812719071,0.1232841524,0.2202025227,0.24384681,0.1281090841,0.1083373811,0.0839710823,0.09441775328,0.09059918286,0.05083832393,0.08092890165,0.04238686741],
		[0.01471589359,0.03215278015,0.0603287807,0.06723200916,0.07339222122,0.006275212909,0.05014672958,0.02476554358,0.04863969615,0.03791171165,0.047149883,0.04599504373],
		[0.04431763783,0.0447986873,0.1729241371,0.0345292296,0.1663396273,0.1335973651,0.06981555554,0.04778237262,0.0104552042,0.0798130965,0.0568464915,0.02334842596],
		[0.01987059624,0.1913366557,0.2418380499,0.05902512513,0.0199202488,0.03601606675,0.09836065574,0.05901496993,0.1125851622,0.05231815699,0.04296415415,0.05539094614],
		[0.257508013,0.1738359359,0.1069486923,0.3115770416,0.08565572157,0.02525381361,0.1925673366,0.03822198817,0.0593252608,0.4229205465,0.05678855107,0.03218242379],
		[0.04268218277,0.08864061643,0.04799011781,0.05983835272,0.05647021758,0.05060613431,0.0321361835,0.01822788729,0.01135064739,0.005491902867,0.006908195922,0.00796812749],
		[0.04715730751,0.0369362531,0.01082033905,0.04234908777,0.04037647915,0.0198913533,0.02732278517,0.01720866115,0.02534547791,0.01872586703,0.01301200097,0.01426637716],
		[0.03783838728,0.127077451,0.2384910734,0.2840968873,0.05265399097,0.1579960949,0.07048543125,0.04711241731,0.02401460532,0.0292344155,0.02879480023,0.01550387597],
		[0.04645201444,0.03230992654,0.03285536864,0.06965573821,0.01884746385,0.01884222879,0.03078352413,0.01748701569,0.02777283291,0.00800486844,0.01706453998,0.01518987342],
		[0.1504392863,0.0669233441,0.05654863671,0.03764616262,0.05678855107,0.04548422118,0.03948728619,0.0142555622,0.01290322581,0.03721614638,0.01342281879,0],
		[0.3088149868,0.08433253727,0.2396171277,0.131392574,0.3864089434,0.2680796669,0.07200822998,0.08797386009,0.08259874946,0.02325581395,0.1008024128,0.04327406247],
		[0.0243907238,0.0375855286,0.02342944891,0.02571491433,0.02398081535,0.02230483271,0.01905327578,0.04296415415,0.04934437455,0.03728313301,0.03901723222,0.08968648512],
		[0.04089544939,0.07949291198,0.1131294786,0.0955999697,0.07023661394,0.02377861429,0.06446025639,0.04015556955,0.02764976959,0.01570185733,0.02772967769,0.01963953042],
		[0.04289603065,0.01828203118,0.02332513861,0.03398616086,0.03440190448,0.03344028152,0.02608181105,0.02542114709,0.0175155154,0.03204711347,0.06514840916,0.07625211668],
		[0.0251238387,0.04962956032,0.02820327764,0.03588907015,0.05079188901,0.03451137405,0.06440048137,0.05943402576,0.0142555622,0.03205874495,0.02148675213,0.01360544218],
		[0.05477592462,0.08159602558,0.08293239499,0.07515979855,0.08242755785,0.0397239936,0.02686923999,0.05045400559,0.01521431286,0.0135848703,0.03412192383,0.02318985675],
		[0.004610636797,0.02914576121,0.02641246746,0.01713837352,0.01616517668,0.006317362374,0.009775369622,0.004521497557,0.007115019491,0.006130377293,0.05190976179,0.002947958072],
		[0.06969073516,0.09111086443,0.05463150128,0.0307437731,0.02558404352,0.02244218067,0.04253611775,0.02041241452,0.01662468567,0.02331636949,0.01072329161,0.03092390994],
		[0.03590476116,0.06045282187,0.05513321836,0.06683931571,0.06346333299,0.04906533815,0.03539533943,0.04277897059,0.03821656051,0.03921568627,0.02666666667,0.03378001984],
		[0.07405733107,0.04033236033,0.1708315735,0.06028957771,0.06815487048,0.07407407407,0.05344952144,0.02213704295,0.01391205468,0.02321035413,0.08210979625,0.02666666667],
		[0.02701454477,0.01595978714,0.01630205019,0.04176607685,0.03074803254,0.02169197397,0.02735366466,0.01395669674,0.0107274746,0.005730659026,0.01644434375,0.006914374481],
		[0.008485344357,0.04252506887,0.05536190612,0.04673817657,0.0477715848,0.01372655352,0.03012262274,0.02668327476,0.05062723328,0.04502245244,0.04908198233,0.0404913251],
		[0.05242604311,0.1017872578,0.06693557078,0.01636066078,0.04826885746,0.03634314722,0.04643677032,0.1105199694,0,0.09445333493,0.09445333493,0.09362436798],
		[0.2086779468,0.05425030732,0.02142308754,0.05983800974,0.03094477726,0.03923252743,0.02266099663,0.04276668661,0.02093580977,0.04407290652,0.01539600718,0],
		[0.00888046193,0.01730997986,0.03378223868,0.1015436414,0.08540819599,0.04555917818,0.01212121212,0.02093580977,0.01499611089,0,0.01342281879,0.01342281879],
		[0.0621976761,0.08217994369,0.0469022578,0.0617060832,0.05944184833,0.08174963545,0.07094716332,0.07747158655,0.1046772378,0.05170300918,0.08154901208,0.05678855107],
		[0.03780819648,0.01309394795,0.005038343088,0.001361647467,0.001500107033,0.00395121329,0.00383558561,0.005443301189,0.002978056398,0.003288883542,0.004888064133,0.04463672861],
		[0.1791698565,0.2598965022,0.2118197621,0.3168742017,0.05596695191,0.03118377478,0.04175420902,0.005901971346,0.009146014841,0.01613629988,0.01832812556,0.01533501831],
		[0.04596117551,0.0224247083,0.02072103283,0.01706453998,0.02520775096,0.02506785337,0.03367175149,0.03442651863,0.03471188246,0.01438848921,0.0283682106,0.04511278195],
		[0.2141153663,0.2111022123,0.09948068147,0.111081005,0.1204819277,0.07944581223,0.03651483717,0.06786982296,0.05873790153,0.07294795427,0.04986350738,0.7143223887],
		[0.03361825928,0.09267905206,0.08942428814,0.1132553523,0.04081632653,0.05198699228,0.04255319149,0.02352941176,0.03013905962,0.1036609139,0.05945508564,0.04297350426],
		[0.08171141363,0.1849769347,0.08912215731,0.0983375576,0.06293199873,0.0663507109,0.06770032004,0.0638087995,0.01892951702,0.03330181244,0.0744912724,0.0198019802],
		[0.1310638516,0.078439677,0.1113553393,0.03739603157,0.05946799615,0.03964904289,0.02289339022,0.01226025518,0.01933473925,0.02444993688,0.02343255662,0.024063633],
		[0.1320744226,0.1209439294,0.03793188076,0.2111821372,0.1623067317,0.143449504,0.1479286518,0.1079898494,0.03892249006,0.04075413665,0.07228915663,0.08323115652],
		[0.0715783524,0.01436472832,0.04808829527,0.1070975483,0.02586689041,0.01526762137,0.0119219652,0.01070870777,0.006666509289,0.01443161345,0.002624876865,0.003571201083],
		[0.1521527214,0.1140742448,0.1078726782,0.1313236484,0.07403366516,0.04511278195,0.03429803579,0.03449301372,0.02739726027,0.01459854015,0,0.016],
		[0.3051553544,0.1668602559,0.2136897332,0.1337719021,0.1232433253,0.1014890491,0.05904365904,0.0359016758,0.06637378427,0.1012857488,0.03066558607,0.02255759249],
		[0.1901748455,0.3052407201,0.3716461059,0.4119837432,0.3003805704,0.2180558923,0.2120238246,0.1149412409,0,0.03207501495,0.09520082917,0.1235410891],
		[0.01697506615,0.009374862954,0.007718945964,0.02491238727,0.007988249044,0.01459548745,0.005643985582,0.01599975961,0.01720014682,0.0584342315,0.02501734477,0.02955902352],
		[0.04360318038,0.03033311285,0.01917166583,0.02708311723,0.05741604887,0.04495975957,0.06593406593,0.06904228465,0.0127388535,0.04647143205,0.05071505162,0.03928371007],
		[0.1298785241,0.3064128545,0.1846860843,0.1896608959,0.06792425439,0.1340629329,0.09008525425,0.1305499487,0.0949514487,0.128336137,0.09934349389,0.1651532474],
		[0.00769080846,0.07053223015,0.01223155307,0.07194620483,0.05665182947,0.02006688963,0.04098395075,0.05550302074,0.06775792844,0.070752754,0.08134037797,0.02213704295],
		[0.02695055551,0.06206594521,0.05711475291,0.05265339202,0.05719041282,0.02196861254,0.02281036917,0.01080191952,0.007321865499,0.005420054201,0.01091550507,0.009708559925],
		[0.1133633155,0.1001315557,0.102480197,0.05233861888,0.09060738259,0.08298617535,0.03883014254,0.02876127404,0.03797658516,0.05847953216,0.03205874495,0],
		[0.03871041695,0.07788758704,0.04773119757,0.05414454737,0.04016403325,0.02577741547,0.01865280707,0.02341550609,0.01247062297,0.01538035514,0.01378224665,0.03670636075],
		[0.04519726194,0.003929569461,0.03565077186,0.01102965082,0.01282017176,0.03456332328,0.03036251659,0.02273368705,0.01362145606,0.01347146397,0.01668771253,0.009319080342],
		[0.04331696169,0.03501301792,0.03649373943,0.06760583976,0.0531240568,0.08783197644,0.09277898655,0.2517642828,0.1007366793,0.1872547246,0.1927369684,0.2982282491],
		[0.05137711404,0.05664195649,0.01936804888,0.0320091228,0.031577747,0.03966807984,0.03989420177,0.01220261176,0.01111424119,0.005056549906,0.01336090579,0.06237882913],
		[0.03766670564,0.06148003741,0.1381657363,0.1567852653,0.09523365827,0.09564451052,0.07943367774,0.08342964425,0.03160861054,0.0170640017,0.06388290274,0.2358268688],
		[0.02706190008,0.07771636297,0.05955792831,0.1292622791,0.1255844715,0.2440626838,0.06110488433,0.02608069593,0.03214121733,0.01991455075,0.02408621655,0.03378001984],
		[0.02245202932,0.02437043054,0.01749271137,0.02628911956,0.04117966055,0.04847844497,0.05876995843,0.05375407958,0,0.02739726027,0.02678117784,0.01398601399],
		[0.01242910486,0.05882281987,0.106624942,0.08647046125,0.07582771571,0.080303989,0.0487804878,0.03389830508,0.03110829997,0.01461646251,0.01499611089,0.01581781559],
		[0.028984691,0.06556620152,0.0293239543,0.08594797634,0.1388246451,0.1179300786,0.1683836607,0.07383324991,0.08,0.108827158,0.1334964822,0.09734881798],
		[0.173835171,0.04586459413,0.04205600413,0.04335497678,0.02541381986,0.03562017321,0.04,0.01898829258,0.04296415415,0.05539094614,0.01379310345,0],
		[0.2034855137,0.06173103535,0.07074746232,0.1075303213,0.1066499324,0.03433789745,0.03120015972,0.07103991161,0.131737425,0.08804338351,0.04639196191,0.05895722644],
		[0.06855384495,0.1122954977,0.1776037247,0.271876036,0.395166274,0.4735586817,0.4581148266,0.6083187983,0.5915090801,0.697110043,0.6675723919,0.0449287032],
		[0.02010391755,0.01642800604,0.02535752581,0.02739726027,0.01501846444,0.0116636418,0,0,0,0,0,0],
		[0.2368448982,0.3219880101,0.4292238422,0.4318679174,0.6634236454,0.2645462066,0.1379675277,0.107733,0.05472358949,0.09509298551,0.02960770611,0.02206747516],
		[0.0277898338,0.05341324051,0.0837477304,0.0506240849,0.06197030976,0.05610836077,0.1499216127,0.04245911298,0.01257861635,0.03205874495,0.02605243831,0.01418439716],
		[0.219511693,0.05483754201,0.4453908791,0.2258355131,0.06417224771,0.01235401386,0.03620863489,0.02150537634,0.09296590386,0.09103422392,0.02427243707,0.02801120448],
		[0.0672707565,0.1435217687,0.0125709268,0.04924618446,0.06384364157,0.04495372625,0.07634712405,0.04506126367,0.2994394434,0.1059751166,0.2436835976,0.1332604586],
		[0.2179228769,0.1168331267,0.01722218084,0.02571722499,0.0138389251,0.01215474251,0.01391205468,0,0.2225158758,0.01379310345,0.02641178228,0.03569661672],
		[0.02222884977,0.003179650238,0.1217600026,0.1573178483,0.1297948682,0.116176457,0.09191300234,0.0618556701,0.05773502692,0.03120812266,0.04802921064,0.1449275362],
		[0.06079460385,0.08830420995,0.08364908513,0.05420827389,0.046453238,0.04930034282,0.03218242379,0.03914536798,0.03013905962,0.009957275377,0.01857585139,0.02602707108],
		[0.008577350625,0.04052220899,0.022477551,0.01828521918,0.03429148255,0.0719031851,0.07664016652,0.06997949986,0.06225297203,0.1082182248,0.05139916048,0.07910142546],
		[0.03589009645,0.01037300424,0.006591446595,0.03680034662,0.002395517218,0.04352325493,0.02886910542,0.0350479363,0.009405783142,0.07714775272,0.03269703592,0.05791644432],
		[0.07509610567,0.0279987936,0.02494902,0.01764842595,0.02501016244,0.02571297386,0.01268901691,0.01391205468,0.02470779633,0.03442651863,0.01379310345,0],
		[0.1152361955,0.1668844782,0.248137979,0.1377029618,0.136702841,0.07438260527,0.02469135802,0.01418439716,0.01503759398,0.01550387597,0.1212121212,0.03174603175],
		[0.06957785937,0.04221572233,0.09395810236,0.07127601346,0.07684253051,0.05011528722,0.09320529189,0.01499611089,0.05405405405,0.05703194519,0.1082182248,0.09116056882],
		[0.04577005547,0.04979766595,0.08670637536,0.104027143,0.1114571618,0.09673307183,0.07633148319,0.05823872155,0.03247963724,0.02763745909,0.01672434238,0.002628480051],
		[0.09055183585,0.06077512539,0.08337536497,0.02822880907,0.02020305089,0.02459037045,0.01855674048,0.02408621655,0.02503077406,0.03822198817,0.03636604081,0.04040610178],
		[0.170169409,0.2402683105,0.3194542866,0.2179991637,0.3284904609,0.2626316397,0.2446819797,0.1109571109,0.1165526438,0.03214121733,0.06718786721,0.1027188359],
		[0.1052936439,0.06028814373,0.1008389552,0.0883651672,0.07936632665,0.02489626556,0.0266308093,0.01991455075,0.03442651863,0.02206747516,0.05405405405,0.04276668661],
		[0.02267788865,0.01278412253,0.003941967782,0.006608474591,0.01291361155,0.03921706746,0.0311358409,0.009950248756,0.04092906916,0.01169590643,0.01391205468,0.01242236025],
		[0.05902773938,0.0531487202,0.02081283738,0.1285648693,0.02123722767,0.02293238581,0.03396178054,0.01680672269,0.06700776809,0.03636363636,0.03579166758,0.03579166758],
		[0.02936327628,0.02128624937,0.04223204791,0.04271172572,0.04211496564,0.03449985553,0.04895618264,0.0310880829,0.03351955307,0.04296415415,0.0142555622,0.01673479041],
		[0.02278127343,0.03311658089,0.02953005586,0.03608143367,0.04299917209,0.03734475422,0.05033057402,0.007205355886,0.05328863851,0.02546145668,0.01898982604,0.01296223175],
		[0.06998723457,0.0355280357,0.002988788785,0.06527477926,0.01631765802,0.05880521496,0.06276475982,0.04528851061,0.05775639167,0.1458595095,0.1301988497,0.07046800046],
		[0.02923759768,0.04876677813,0.03744112471,0.0343865818,0.05335273329,0.04621360183,0.0294637561,0.01524828015,0.02557252909,0.01691997597,0.01545401761,0.006785306504],
		[0.05272011777,0.07770522171,0.04162255008,0.08278440482,0.09543727359,0.06437357749,0.05850497391,0.2198980054,0.2388371679,0.3620491384,1.393453955,"_NaN_"],
		[0.02430499203,0.02321291625,0.02045016879,0.03153822798,0.01470348315,0.04139515208,0.04248087762,0.0844194498,0.06407211052,0.06113604293,0.07387964445,0.04731295185],
		[0.04363021804,0.06303192427,0.0391292212,0.146099408,0.05646007448,0.09089178661,0.004578485501,0.0990254434,0.02916709937,0.03744856773,0.02004150817,0.05482376932],
		[0.01396827237,0.0732709084,0.0655025123,0.06072563578,0.02947012219,0.01046889851,0.01924500601,0.0449187679,0.06529580262,0.01616902726,0.01609599382,0.01578921731],
		[0.001966594323,0.03503593443,0.04873118977,0.01331675691,0.02159649339,0.02539216837,0.02255889455,0.01135064437,0.01323219139,0.01245328651,0.02279462808,0.003836515483],
		[0.06239327529,0.113313572,0.0751940076,0.05227924575,0.02961689674,0.04245988094,0.03850140945,0.006379332181,0.01679558038,0.01860111675,0.01391241721,0.02456330409],
		[0.08414869359,0.0313167465,0.01784758027,0.01694813543,0.009676035888,0.01226836765,0.009028073889,0.005566037248,0.006331000596,0.01567005621,0.02678093391,0.008052113215],
		[0.08525552008,0.2592602316,0.2325144664,0.2469316695,0.2212695571,0.2050202247,0.1034698918,0.08506453117,0.06211180124,0.03247240617,0.06700523923,0.1896579197],
		[0.01859824339,0.1014383006,0.04741321407,0.0631904006,0.03012816474,0.08034061995,0.01818384469,0.03740225807,0.02183147067,0.02222362859,0.02324454827,0.008845306039],
		[0.07573946787,0.05475009366,0.03597024633,0.04863633482,0.07531306407,0.113688918,0.1582457433,0.2304590535,0.1762153565,0.5371844034,0.4291613413,0.2614064524],
		[0.02725367271,0.09919807988,0.08772936139,0.06254298639,0.03193750055,0.01437141968,0.01548116226,0.0183124286,0.02076383207,0.01102220695,0.01808831053,0.01879242958],
		[0.0853069819,0.09215720981,0.07557101102,0.0621630985,0.02454826022,0.2653342469,0.1470070132,0.1529750324,0.06077371255,0.0851498311,0.04871677165,0],
		[0.07185441226,0.04081816514,0.03968307371,0.0257334446,0.04888989486,0.01709926422,0.03819570641,0.04800548665,0.03165549029,0.03378001984,0.03636604081,0.0367388537],
		[0.07650987725,0.1171175726,0.0615649356,0.02937189438,0.04879414942,0.06505488993,0.06130994485,0.1002715099,0.1037087396,0.051821786,0.03923252743,0.1027781466],
		[0.7904045698,0.6270021491,0.7465071768,0.6015736396,0.7669882869,0.5176389205,0.2252769665,0.1843679956,0.1132075472,0.05873790153,0.03353232334,0],
		[0.07290774919,0.07275083147,0.1657484111,0.2197915735,0.1486690997,0.1361047989,0.1918010294,0.04236809808,0.0238024408,0.01673479041,0.003565062389,0.01382566221],
		[0.01845355775,0.02546081555,0.03215364507,0.04300225378,0.02803782269,0.04908341157,0.0293031269,0.03103192495,0.0192926045,0.02535752581,0.05820204765,0.01797985179],
		[0.01130495943,0.004335546452,0.04499227786,0.01404416814,0.01150062592,0.008298755187,0,0,0,0,0.02206747516,0],
		[0.1194607134,0.07634968252,0.08729061836,0.05956003222,0.03723504612,0.009389671362,0.07009334021,0.0766884438,0.060191323,0.08140773265,0.1767544242,0.04376715615],
		[0.0147594937,0.04557966418,0.1004244371,0.04722513876,0.02128450254,0.03522125763,0.03323172631,0.02687029725,0.03087093879,0.02816340466,0.02290394531,0.02055116115],
		[0.06931981991,0.02948822337,0.04029051221,0.03912662437,0.03553064049,0.02781127424,0.01322620964,0.01536232243,0.007339264402,0.007112618732,0.01650795754,0.06004072476],
		[0.2799918266,0.1049004565,0.05863460181,0.1069562202,0.0793538977,0.0860646364,0.09106465213,0.05106277908,0.03120812266,0.02678117784,0.02755185922,0.02755185922],
		[0.03948799396,0.009528588129,0.06551737432,0.03719067443,0.02908007584,0.009049773756,0.01092896175,0.01391205468,0.01499611089,0.07792207792,0,0],
		[0.1161347737,0.07078795461,0.072765556,0.04319597731,0.03658942192,0.02744852167,0.02723355174,0.008720384892,0.01851270193,0.1148670467,0.007951028228,0.02132024998],
		[0.04318280266,0.0619840075,0.03311326429,0.06976565115,0.06014282579,0.03278214172,0.05689787766,0.02503077406,0.01459854015,0,0.0162601626,0],
		[0.07818818391,0.1796246197,0.2841863325,0.4630587679,0.4007199972,0.4185766626,0.2939564959,0.1961355786,0.1656050955,0.1408980562,0.1162373052,0.02755185922],
		[0.06928753055,0.1026293458,0.07035287512,0.06233898898,0.05489761215,0.03227889406,0.04359444269,0.1077142861,0.02838214609,0.01996176652,0.06369938894,0.008709992688],
		[0.2816358021,0.05428739853,0.01684965766,0.02172991584,0.03167823448,0.04772905983,0.03547986472,0.0410539124,0.03742405024,0.03459731275,0.04133613703,0.04574529406],
		[0.134020269,0.0433391088,0.03124669615,0.04739336493,0.1056174551,0.127735042,0.01025641026,0.06410569796,0.06208067411,0.04149413314,0.1033553502,0.02349514375],
		[0.01933999671,0.07888706166,0.09400521075,0.1341290535,0.133841873,0.05194753964,0.0909854449,0.08107529455,0.09083057159,0.04264175165,0.09243600059,0.07356712211],
		[0.02859426504,0.03491365693,0.03376317364,0.08530561293,0.1009648742,0.07180293387,0.05649314096,0.03721614638,0.02641178228,0.0271610527,0,0.01673479041],
		[0.09899441337,0.06049496329,0.122091687,0.06466130372,0.04015846186,0.03649968366,0.04292094844,0.02298850575,0.02469135802,0.02093580977,0.03442651863,0.01324503311],
		[0.3047868227,0.2380177309,0.1591252536,0.1864657163,0.08510638298,0.0656730691,0.05847953216,0.08435569201,0,0.01324503311,0.02503077406,0.01360544218],
		[0.0611740671,0.08164965809,0.05550302074,0.1035232978,0.078986236,0.1254593841,0.02062709411,0.0446142813,0.09865534735,0.07193858037,0.0643446917,0.0510030251],
		[0.04349809663,0.1092097156,0.09445547016,0.09976751898,0.1213586922,0.06700593943,0.09486223063,0.04913067559,0.03363205452,0.08501496264,0.08251185175,0.07706009835],
		[0.03957194913,0.0631348528,0.04122133745,0.05617929687,0.05854583148,0.03508758393,0.04162028593,0.05386985042,0.06636009921,0.1054425707,0.006224310867,0.02987160555],
		[0.08183671157,0.08346496457,0.0896829594,0.1711779727,0.07269630989,0.06482269986,0.05113837582,0.03817784803,0.01155212246,0.01497331395,0.01026117471,0.01279914972],
		[0.00919732372,0.030181387,0.01415346293,0.01419313468,0.02990778222,0.02421307506,0.03290080795,0.01426513203,0.005633802817,0,0.01156069364,0.02266099663],
		[0.02437128676,0.1162733931,0.1732871417,0.4437077365,0.3961917073,0.1921800667,0.1355725727,0.06618243436,0.06416982823,0.05403691092,0.0433992806,0.02188383256],
		[0.01165489193,0.02909443663,0.07112221896,0.0237543736,0.0369146715,0.02587925117,0.008588963436,0.007736467169,0.01799476631,0.01178888824,0.004980114995,0.01374398791],
		[0.07028806869,0.2721943109,0.08053752041,0.07548907652,0.1056420493,0.1155059511,0.07290148044,0.09297422171,0.0972972973,0.1034989627,0.1215236595,0.06156685844],
		[0.02806636715,0.04317426523,0.09842509843,0.1447553187,0.07110465427,0.1009095373,0.04622283773,0.06995923021,0.03982910151,0.03268340377,0.03289688207,0.1641707685],
		[0.08622275889,0.08124157793,0.08538250557,0.2077650027,0.05030201981,0.1946802131,0.1107638734,0.1643323796,0.3149229515,0.2550404969,0.2209847925,0.04511278195],
		[0.1965307118,0.05109224932,0.05533596838,0.07978154482,0.02450445888,0.04021970746,0.01963953042,0.04900233774,0.02352941176,0.01391205468,0,0.05121870342],
		[0.005775277019,0.01553518807,0.009588565546,0.01524253466,0.01442184228,0.009387809255,0.0116636418,0,0.01242236025,0.01290322581,0,0.03973509934],
		[0.02317923059,0.04930604797,0.0453951813,0.05076723306,0.04066236687,0.03377149436,0.03844907989,0.04529317309,0.1052525642,0.02999437831,0.03445267736,0.05516656471],
		[0.04249753698,0.02219482121,0.01946168378,0.02318047471,0.03310242176,0.04326547869,0.01290322581,0.04419417382,0.05309734513,0.01834862385,0.04871677165,0.0198019802],
		[0.04989769671,0.06725359799,0.09984322418,0.09426788713,0.2412400664,0.1217161239,0.2922644136,1.377774459,0.7973647879,1.474611531,2.476184139,1.214637875],
		[0.05827118844,0.1125607043,0.0417508796,0.04708904926,0.02959519651,0.03306741381,0.04490921917,0.03859267221,0.04270235399,0.01287004724,0.05643361013,0.03126415129],
		[0.05609370592,0.03727499615,0.02990214371,0.01734184678,0.03214544629,0.02941728922,0.01171567311,0.002809579694,0.01101122405,0.01911892272,0.003107104376,0.006476742066],
		[0.01649929545,0.009495292134,0.01300126749,0.04080608056,0.01959239624,0.0353216358,0.02603755166,0.03014275805,0.0202709214,0.01157011611,0.03187640614,0.02763060165],
		[0.06698302268,0.07364785883,0.0418764076,0.04711670216,0.09741567797,0.0584198814,0.03806619369,0.06133167268,0.06080822288,0.03187640614,0.06369426752,0],
		[0.008059480405,0.01055542146,0.004173022127,0.0346907846,0.0337083993,0.05506639416,0.03703802111,0.09784872418,0.06649547582,0.1277017221,0.04118242013,0.1933759106],
		[0.1177895563,0.1233076644,0.07980276875,0.057979061,0.04149413314,0.04620789721,0.09510490668,0.06370220573,0.05471258737,0.04988280811,0.06840772626,0.03374781183]
	],
	count: [
		[4,4,4,4,4,4,4,4,4,4,4,4],
		[4,4,4,4,4,4,4,4,4,4,4,4],
		[4,4,4,4,4,4,4,4,4,4,4,4],
		[4,4,4,4,4,4,4,4,4,4,4,4],
		[4,4,4,4,4,4,4,4,4,4,4,4],
		[4,4,4,4,4,4,4,4,4,4,4,4],
		[4,4,4,4,4,4,4,4,4,4,4,4],
		[4,4,4,4,4,4,4,4,4,4,4,4],
		[4,4,4,4,4,4,4,4,4,4,4,4],
		[4,4,4,4,4,4,4,4,4,4,4,4],
		[4,4,4,4,4,4,4,4,4,4,4,4],
		[4,4,4,4,4,4,4,4,4,4,4,4],
		[4,4,4,4,4,4,4,4,4,4,4,4],
		[4,4,4,4,4,4,4,4,4,4,4,4],
		[4,4,4,4,4,4,4,4,4,4,4,4],
		[4,4,4,4,4,4,4,4,4,4,4,4],
		[4,4,4,4,4,4,4,4,4,4,4,4],
		[4,4,4,4,4,4,4,4,4,4,4,4],
		[4,4,4,4,4,4,4,4,4,4,4,4],
		[4,4,4,4,4,4,4,4,4,4,4,4],
		[4,4,4,4,4,4,4,4,4,4,4,4],
		[4,4,4,4,4,4,4,4,4,4,4,4],
		[4,4,4,4,4,4,4,4,4,4,4,4],
		[4,4,4,4,4,4,4,4,4,4,4,4],
		[4,4,4,4,4,4,4,4,4,4,4,4],
		[4,4,4,4,4,4,4,4,4,4,4,4],
		[4,4,4,4,4,4,4,4,4,4,4,4],
		[4,4,4,4,4,4,4,4,4,4,4,4],
		[4,4,4,4,4,4,4,4,4,4,4,4],
		[4,4,4,4,4,4,4,4,4,4,4,4],
		[4,4,4,4,4,4,4,4,4,4,4,4],
		[4,4,4,4,4,4,4,4,4,4,4,4],
		[4,4,4,4,4,4,4,4,4,4,4,4],
		[4,4,4,4,4,4,4,4,4,4,4,4],
		[4,4,4,4,4,4,4,4,4,4,4,4],
		[4,4,4,4,4,4,4,4,4,4,4,4],
		[4,4,4,4,4,4,4,4,4,4,4,4],
		[4,4,4,4,4,4,4,4,4,4,4,4],
		[4,4,4,4,4,4,4,4,4,4,4,4],
		[4,4,4,4,4,4,4,4,4,4,4,4],
		[4,4,4,4,4,4,4,4,4,4,4,4],
		[4,4,4,4,4,4,4,4,4,4,4,4],
		[4,4,4,4,4,4,4,4,4,4,4,4],
		[4,4,4,4,4,4,4,4,4,4,4,4],
		[4,4,4,4,4,4,4,4,4,4,4,4],
		[4,4,4,4,4,4,4,4,4,4,4,4],
		[4,4,4,4,4,4,4,4,4,4,4,4],
		[4,4,4,4,4,4,4,4,4,4,4,4],
		[4,4,4,4,4,4,4,4,4,4,4,4],
		[4,4,4,4,4,4,4,4,4,4,4,4],
		[4,4,4,4,4,4,4,4,4,4,4,4],
		[4,4,4,4,4,4,4,4,4,4,4,4],
		[4,4,4,4,4,4,4,4,4,4,4,4],
		[4,4,4,4,4,4,4,4,4,4,4,4],
		[4,4,4,4,4,4,4,4,4,4,4,4],
		[4,4,4,4,4,4,4,4,4,4,4,4],
		[4,4,4,4,4,4,4,4,4,4,4,4],
		[4,4,4,4,4,4,4,4,4,4,4,4],
		[4,4,4,4,4,4,4,4,4,4,4,4],
		[4,4,4,4,4,4,4,4,4,4,4,4],
		[4,4,4,4,4,4,4,4,4,4,4,4],
		[4,4,4,4,4,4,4,4,4,4,4,4],
		[4,4,4,4,4,4,4,4,4,4,4,4],
		[4,4,4,4,4,4,4,4,4,4,4,4],
		[4,4,4,4,4,4,4,4,4,4,4,4],
		[4,4,4,4,4,4,4,4,4,4,4,4],
		[4,4,4,4,4,4,4,4,4,4,4,4],
		[4,4,4,4,4,4,4,4,4,4,4,4],
		[4,4,4,4,4,4,4,4,4,4,4,4],
		[4,4,4,4,4,4,4,4,4,4,4,4],
		[4,4,4,4,4,4,4,4,4,4,4,4],
		[4,4,4,4,4,4,4,4,4,4,4,4],
		[4,4,4,4,4,4,4,4,4,4,4,4],
		[4,4,4,4,4,4,4,4,4,4,4,4],
		[4,4,4,4,4,4,4,4,4,4,4,4],
		[4,4,4,4,4,4,4,4,4,4,4,4],
		[4,4,4,4,4,4,4,4,4,4,4,4],
		[4,4,4,4,4,4,4,4,4,4,4,4],
		[4,4,4,4,4,4,4,4,4,4,4,4],
		[4,4,4,4,4,4,4,4,4,4,4,4],
		[4,4,4,4,4,4,4,4,4,4,4,4],
		[4,4,4,4,4,4,4,4,4,4,4,4],
		[4,4,4,4,4,4,4,4,4,4,4,4],
		[4,4,4,4,4,4,4,4,4,4,4,4],
		[4,4,4,4,4,4,4,4,4,4,4,4],
		[4,4,4,4,4,4,4,4,4,4,4,4],
		[4,4,4,4,4,4,4,4,4,4,4,4],
		[4,4,4,4,4,4,4,4,4,4,4,4],
		[4,4,4,4,4,4,4,4,4,4,4,4],
		[4,4,4,4,4,4,4,4,4,4,4,4],
		[4,4,4,4,4,4,4,4,4,4,4,4],
		[4,4,4,4,4,4,4,4,4,4,4,4],
		[4,4,4,4,4,4,4,4,4,4,4,4],
		[4,4,4,4,4,4,4,4,4,4,4,4],
		[4,4,4,4,4,4,4,4,4,4,4,4],
		[4,4,4,4,4,4,4,4,4,4,4,4],
		[4,4,4,4,4,4,4,4,4,4,4,4],
		[4,4,4,4,4,4,4,4,4,4,4,4],
		[4,4,4,4,4,4,4,4,4,4,4,4],
		[4,4,4,4,4,4,4,4,4,4,4,4],
		[4,4,4,4,4,4,4,4,4,4,4,4],
		[4,4,4,4,4,4,4,4,4,4,4,4],
		[4,4,4,4,4,4,4,4,4,4,4,4],
		[4,4,4,4,4,4,4,4,4,4,4,4],
		[4,4,4,4,4,4,4,4,4,4,4,4],
		[4,4,4,4,4,4,4,4,4,4,4,4],
		[4,4,4,4,4,4,4,4,4,4,4,4],
		[4,4,4,4,4,4,4,4,4,4,4,4],
		[4,4,4,4,4,4,4,4,4,4,4,4],
		[4,4,4,4,4,4,4,4,4,4,4,4],
		[4,4,4,4,4,4,4,4,4,4,4,4],
		[4,4,4,4,4,4,4,4,4,4,4,4],
		[4,4,4,4,4,4,4,4,4,4,4,4],
		[4,4,4,4,4,4,4,4,4,4,4,4],
		[4,4,4,4,4,4,4,4,4,4,4,4],
		[4,4,4,4,4,4,4,4,4,4,4,4],
		[4,4,4,4,4,4,4,4,4,4,4,4],
		[4,4,4,4,4,4,4,4,4,4,4,4],
		[4,4,4,4,4,4,4,4,4,4,4,4],
		[4,4,4,4,4,4,4,4,4,4,4,4],
		[4,4,4,4,4,4,4,4,4,4,4,4],
		[4,4,4,4,4,4,4,4,4,4,4,4],
		[4,4,4,4,4,4,4,4,4,4,4,4],
		[4,4,4,4,4,4,4,4,4,4,4,4],
		[4,4,4,4,4,4,4,4,4,4,4,4],
		[4,4,4,4,4,4,4,4,4,4,4,4],
		[4,4,4,4,4,4,4,4,4,4,4,4],
		[4,4,4,4,4,4,4,4,4,4,4,4],
		[4,4,4,4,4,4,4,4,4,4,4,4],
		[4,4,4,4,4,4,4,4,4,4,4,4],
		[4,4,4,4,4,4,4,4,4,4,4,4],
		[4,4,4,4,4,4,4,4,4,4,4,4],
		[4,4,4,4,4,4,4,4,4,4,4,4],
		[4,4,4,4,4,4,4,4,4,4,4,4],
		[4,4,4,4,4,4,4,4,4,4,4,4],
		[4,4,4,4,4,4,4,4,4,4,4,4],
		[4,4,4,4,4,4,4,4,4,4,4,4],
		[4,4,4,4,4,4,4,4,4,4,4,4],
		[4,4,4,4,4,4,4,4,4,4,4,4],
		[4,4,4,4,4,4,4,4,4,4,4,4],
		[4,4,4,4,4,4,4,4,4,4,4,4],
		[4,4,4,4,4,4,4,4,4,4,4,4],
		[4,4,4,4,4,4,4,4,4,4,4,4],
		[4,4,4,4,4,4,4,4,4,4,4,4],
		[4,4,4,4,4,4,4,4,4,4,4,4],
		[4,4,4,4,4,4,4,4,4,4,4,4],
		[4,4,4,4,4,4,4,4,4,4,4,4],
		[4,4,4,4,4,4,4,4,4,4,4,4],
		[4,4,4,4,4,4,4,4,4,4,4,4],
		[4,4,4,4,4,4,4,4,4,4,4,4],
		[4,4,4,4,4,4,4,4,4,4,4,4],
		[4,4,4,4,4,4,4,4,4,4,4,4],
		[4,4,4,4,4,4,4,4,4,4,4,4],
		[4,4,4,4,4,4,4,4,4,4,4,4],
		[4,4,4,4,4,4,4,4,4,4,4,4],
		[4,4,4,4,4,4,4,4,4,4,4,4],
		[4,4,4,4,4,4,4,4,4,4,4,4],
		[4,4,4,4,4,4,4,4,4,4,4,4],
		[4,4,4,4,4,4,4,4,4,4,4,4],
		[4,4,4,4,4,4,4,4,4,4,4,4],
		[4,4,4,4,4,4,4,4,4,4,4,4],
		[4,4,4,4,4,4,4,4,4,4,4,4],
		[4,4,4,4,4,4,4,4,4,4,4,4],
		[4,4,4,4,4,4,4,4,4,4,4,4],
		[4,4,4,4,4,4,4,4,4,4,4,4],
		[4,4,4,4,4,4,4,4,4,4,4,4],
		[4,4,4,4,4,4,4,4,4,4,4,4],
		[4,4,4,4,4,4,4,4,4,4,4,4],
		[4,4,4,4,4,4,4,4,4,4,4,4],
		[4,4,4,4,4,4,4,4,4,4,4,4],
		[4,4,4,4,4,4,4,4,4,4,4,4],
		[4,4,4,4,4,4,4,4,4,4,4,4],
		[4,4,4,4,4,4,4,4,4,4,4,4],
		[4,4,4,4,4,4,4,4,4,4,4,4],
		[4,4,4,4,4,4,4,4,4,4,4,4],
		[4,4,4,4,4,4,4,4,4,4,4,4],
		[4,4,4,4,4,4,4,4,4,4,4,4],
		[4,4,4,4,4,4,4,4,4,4,4,4],
		[4,4,4,4,4,4,4,4,4,4,4,4],
		[4,4,4,4,4,4,4,4,4,4,4,4],
		[4,4,4,4,4,4,4,4,4,4,4,4],
		[4,4,4,4,4,4,4,4,4,4,4,4],
		[4,4,4,4,4,4,4,4,4,4,4,4],
		[4,4,4,4,4,4,4,4,4,4,4,4],
		[4,4,4,4,4,4,4,4,4,4,4,4],
		[4,4,4,4,4,4,4,4,4,4,4,4],
		[4,4,4,4,4,4,4,4,4,4,4,4],
		[4,4,4,4,4,4,4,4,4,4,4,4],
		[4,4,4,4,4,4,4,4,4,4,4,4],
		[4,4,4,4,4,4,4,4,4,4,4,4],
		[4,4,4,4,4,4,4,4,4,4,4,4],
		[4,4,4,4,4,4,4,4,4,4,4,4],
		[4,4,4,4,4,4,4,4,4,4,4,4],
		[4,4,4,4,4,4,4,4,4,4,4,4],
		[4,4,4,4,4,4,4,4,4,4,4,4],
		[4,4,4,4,4,4,4,4,4,4,4,4],
		[4,4,4,4,4,4,4,4,4,4,4,4],
		[4,4,4,4,4,4,4,4,4,4,4,4],
		[4,4,4,4,4,4,4,4,4,4,4,4],
		[4,4,4,4,4,4,4,4,4,4,4,4],
		[4,4,4,4,4,4,4,4,4,4,4,4],
		[4,4,4,4,4,4,4,4,4,4,4,4],
		[4,4,4,4,4,4,4,4,4,4,4,4],
		[4,4,4,4,4,4,4,4,4,4,4,4],
		[4,4,4,4,4,4,4,4,4,4,4,4],
		[4,4,4,4,4,4,4,4,4,4,4,4],
		[4,4,4,4,4,4,4,4,4,4,4,4],
		[4,4,4,4,4,4,4,4,4,4,4,4],
		[4,4,4,4,4,4,4,4,4,4,4,4],
		[4,4,4,4,4,4,4,4,4,4,4,4],
		[4,4,4,4,4,4,4,4,4,4,4,4],
		[4,4,4,4,4,3,4,4,4,4,4,4],
		[4,4,4,4,4,4,4,4,4,4,4,4],
		[4,4,4,4,4,4,4,4,4,4,4,4],
		[4,4,4,4,4,4,4,4,4,4,4,4],
		[4,4,4,4,4,4,4,4,4,4,4,4],
		[4,4,4,4,4,4,4,4,4,4,4,4],
		[4,4,4,4,4,4,4,4,4,4,4,4],
		[4,4,4,4,4,4,4,4,4,4,4,4],
		[4,4,4,4,4,4,4,4,4,4,4,4],
		[4,4,4,4,4,4,4,4,4,4,4,4],
		[4,4,4,4,4,4,4,4,4,4,4,4],
		[4,4,4,4,4,4,4,4,4,4,4,4],
		[4,4,4,4,4,4,4,4,4,4,4,4],
		[4,4,4,4,4,4,4,4,4,4,4,4],
		[4,4,4,4,4,4,4,4,4,4,4,4],
		[4,4,4,4,4,4,4,4,4,4,4,4],
		[4,4,4,4,4,4,4,4,4,4,4,4],
		[4,4,4,4,4,4,4,4,4,4,4,4],
		[4,4,4,4,4,4,4,4,4,4,4,4],
		[4,4,4,4,4,4,4,4,4,4,4,4],
		[4,4,4,4,4,4,4,4,4,4,4,4],
		[4,4,4,4,4,4,4,4,4,4,4,4],
		[4,4,4,4,4,4,4,4,4,4,4,4],
		[4,4,4,4,4,4,4,4,4,4,4,4],
		[4,4,4,4,4,4,4,4,4,4,4,4],
		[4,4,4,4,4,4,4,4,4,4,4,4],
		[4,4,4,4,4,4,4,4,4,4,4,4],
		[4,4,4,4,4,4,4,4,4,4,4,4],
		[4,4,4,4,4,4,4,4,4,4,4,4],
		[4,4,4,4,4,4,4,4,4,4,4,4],
		[4,4,4,4,4,4,4,4,4,4,4,4],
		[4,4,4,4,4,4,4,4,4,4,4,4],
		[4,4,4,4,4,4,4,4,4,4,4,4]
	],
	blank_std: [
		[0.0003872983346],
		[0.0005],
		[0.0005],
		[0.0001290987446],
		[0.001585349593],
		[0.001414213562],
		[0.002114040365],
		[0.001393054288],
		[0.01857193223],
		[0.002872281323],
		[0.00366183579],
		[0.001335102992],
		[0.002099801759],
		[0.0001707824953],
		[0.0003862210075],
		[0.0002872281323],
		[0.00119143235],
		[0.0005],
		[0.003403429643],
		[0.004434711565],
		[0.002097710297],
		[0.004434711565],
		[0.0006164414003],
		[0],
		[0.006027713773],
		[0.001414213562],
		[0.01098483804],
		[0.0004203173404],
		[0.0005],
		[0.01090489187],
		[0.003304037934],
		[0.0005],
		[0.001414213562],
		[0.0005],
		[0.0007071067812],
		[0.01226104944],
		[0.0009574271078],
		[0.001],
		[0],
		[0.04671868827],
		[0.001560982597],
		[0.0005],
		[0.002828427125],
		[0.004083605448],
		[0.001732050808],
		[0.0009574271078],
		[0.002309401077],
		[0.002309401077],
		[0.001414213562],
		[0.0005773502692],
		[0.0004320503704],
		[0.0202546291],
		[0.0008164965809],
		[0.001126943993],
		[0.0009912113801],
		[0.0009574271078],
		[0.001290994449],
		[0.003403429643],
		[0],
		[0.0004193248542],
		[0.0015],
		[0],
		[0.002420035337],
		[0.001914854216],
		[0.0007325753659],
		[0.0003201561044],
		[0.003915780041],
		[0.002061552813],
		[0.001843004793],
		[0.00015954924],
		[0.0111467484],
		[0.001164368003],
		[0.0005],
		[0.00331662479],
		[0.0008164965809],
		[0.0015],
		[0.002081665999],
		[0.003862210075],
		[0.0009574271078],
		[0.002167947005],
		[0.0009574271078],
		[0.00469041576],
		[0.0009574271078],
		[0.0015],
		[0.0008164965809],
		[0.01760026041],
		[0.001160459679],
		[0.0005],
		[0.0009295672099],
		[0.008346656017],
		[0.003785938897],
		[0.0005773502692],
		[0.0009868932735],
		[0.0001],
		[0.001771063711],
		[0.001994993734],
		[0.001892969449],
		[0.002061552813],
		[0.001732050808],
		[0.0005],
		[0.0009574271078],
		[0.005514006408],
		[0.0008164965809],
		[0.0005],
		[0.001707825128],
		[0.0015],
		[0.0005],
		[0.0005],
		[0.0005],
		[0.003696845502],
		[0.01272792206],
		[0.001634013766],
		[0.001564981363],
		[0.000660176744],
		[0.002160246899],
		[0.0009574271078],
		[0.0003],
		[0.0005439056291],
		[0.0005],
		[0.0015],
		[0],
		[0.003862210075],
		[0.002645751311],
		[0.0009574271078],
		[0.002926174978],
		[0.0005],
		[0.0008962879527],
		[0.0002380476143],
		[0.005852349955],
		[0.001258305739],
		[0.001],
		[0.0005773502692],
		[0.001892969449],
		[0.003464101615],
		[0],
		[0.0005],
		[0.001732050808],
		[0.001984102625],
		[0.001051982256],
		[0.0015],
		[0.03553753884],
		[0.001632993162],
		[0.0005],
		[0.002004646214],
		[0.004203173404],
		[0.0001290989209],
		[0.0005],
		[0.0009451631253],
		[0.004509249753],
		[0.0009695359715],
		[0.001414213562],
		[0.008381527307],
		[0.0009574271078],
		[0.0004242640687],
		[0],
		[0.001103026141],
		[0.0003883726733],
		[0.01031802641],
		[0.002781514097],
		[0.01163742514],
		[0.001258305739],
		[0.0005],
		[0.0005773502692],
		[0.00411298756],
		[0],
		[0.01728920665],
		[0.001629232716],
		[0],
		[0.0008164965809],
		[0.0005],
		[0.0025],
		[0.004031128874],
		[0.001258305739],
		[0.0025],
		[0.002160246899],
		[0.002986078811],
		[0.03396365037],
		[0],
		[0.001],
		[0.003464101615],
		[9.574238602e-05],
		[0.001414213562],
		[0.003774917218],
		[0.001732050808],
		[0.0005],
		[0.0009574271078],
		[0.0005773502692],
		[0.0005188133319],
		[0.008667564056],
		[0.0002449495721],
		[0],
		[0.004102032919],
		[0.002171021265],
		[0.001120639698],
		[0.0001290987446],
		[0.0009309492221],
		[0.0003559033994],
		[0.007681145748],
		[0.0003109125063],
		[0.005228129047],
		[0.001753803496],
		[0],
		[0.001258305739],
		[0.004856267428],
		[0],
		[0.0004787135539],
		[0.0009574271078],
		[0],
		[0.001258305739],
		[0.0007788890052],
		[0.01035510972],
		[0.0009574271078],
		[0],
		[0.0009844625485],
		[0],
		[0.0009574271078],
		[0.0003403429643],
		[0.001559914528],
		[0.0009574271078],
		[0.002510478042],
		[0.0005773502692],
		[0.0005],
		[0.0005],
		[0.002485122398],
		[0.002986078811],
		[0.002347161406],
		[0.0004425306016],
		[0.001914854216],
		[0.00151217283],
		[0.0005099019514],
		[0.003109126351],
		[0.007141428429],
		[0.0015],
		[0.002061552813],
		[0.0015],
		[0.002163908501],
		[0.0005],
		[0.001184271928],
		[0.001239623599],
		[0.0002645749163],
		[0.002217355783],
		[0],
		[0.005206646393],
		[0.007365459931]
	],
	Abs600_net_mean: [
		[0.863475,0.48295,0.253425,0.133875,0.066725,0.032875,0.0172,0.008775,0.0041,0.001925,0.0008],
		[0.726,0.4515,0.21825,0.17275,0.07175,0.016,0.01375,0.00325,0.00175,0.0015,0.00125],
		[0.7,0.521,0.335,0.1945,0.09525,0.059,0.03425,0.01575,0.0085,0.0065,0.004],
		[0.307699997,0.1435999982,0.07090000063,0.03587500006,0.01800000016,0.009375000373,0.004875000566,0.002524999902,0.001475000754,0.0007500005886,0.0003500012681],
		[0.562325,0.294175,0.156125,0.0819,0.040275,0.019875,0.0085,0.004975,-0.00125,-0.00125,0.000125],
		[0.597,0.28725,0.16675,0.07725,0.04075,0.02225,0.01175,0.00575,0.00625,0.0025,-0.00025],
		[0.713725,0.366425,0.2071,0.09455,0.0469,0.023125,0.011775,0.004375,0.0021,-0.000325,-0.000675],
		[0.36819775,0.28982525,0.166875,0.08965,0.0661,0.0293995,0.0218745,0.01244975,0.0055,0.0016725,0.00267475],
		[8.0625,3.8455,1.9855,0.9455,0.4475,0.23175,0.0985,0.051,0.03775,0.02175,0.00475],
		[0.87375,0.4695,0.2335,0.11775,0.0705,0.0335,0.01775,0.00625,0.0055,0.00225,-0.0005],
		[0.896099575,0.378290325,0.190793325,0.095902575,0.047388675,0.02027505,0.019518475,0.004067875,0.0022771,-0.001880125,0.005874475],
		[0.40565,0.1528,0.08995,0.04505,0.0224,0.011925,0.0066,0.0044,0.00325,0.0018,0.00125],
		[0.9950999822,0.5850500073,0.302400006,0.1556499992,0.0852500014,0.04002500139,0.02062500082,0.01269999985,0.007375000045,0.007100000046,0.003774999641],
		[0.8510250039,0.464949999,0.2357249968,0.1192499995,0.06462500058,0.03132500127,0.01745000016,0.009475000203,0.004474999383,0.003750000149,0.002000000328],
		[0.72225,0.3536,0.18815,0.1028,0.048375,0.023125,0.0109,0.00475,0.003175,0.001325,0.002],
		[0.9838,0.5183,0.326825,0.204775,0.0884,0.05345,0.0236,0.0144,0.008775,0.005625,0.00175],
		[0.5591378988,0.2895296741,0.1493084264,0.07309593584,0.03817991045,0.01852857471,0.008782528114,0.004611204528,0.0018204909,0.0003753487758,4.075775716e-05],
		[0.99725,0.50175,0.26925,0.137,0.0725,0.03525,0.019,0.0095,0.00475,0.00275,0.0035],
		[0.6205,0.32275,0.1665,0.08375,0.04125,0.0205,0.0095,0.005,0.00475,0.002,0.00075],
		[0.3145,0.16725,0.0865,0.0425,0.02025,0.009,0.0045,0.001,-0.00125,-0.001,0.002],
		[0.768529575,0.445916325,0.225748575,0.124289325,0.063746675,0.0368554,0.02615035,0.013222625,0.004603275,0.0024672,0.005444125],
		[0.3145,0.16725,0.0865,0.0425,0.02025,0.009,0.0045,0.001,-0.00125,-0.001,0.002],
		[0.814575,0.468925,0.247275,0.125775,0.063575,0.032125,0.016425,0.0087,0.00445,0.0041,0.00115],
		[1.19,0.69225,0.39775,0.22175,0.102,0.0565,0.0365,0.01875,0.0105,0.00625,0.004],
		[0.86925,0.43925,0.292,0.213,0.148,0.1115,0.097,0.077,0.057,0.0325,0.01025],
		[0.468,0.1945,0.09475,0.0405,0.0165,0.00925,0.0045,0.0035,0.00175,0.001,0.0005],
		[0.85375,0.3755,0.1845,0.0855,0.05175,0.02525,0.0215,0.011,0.01,0.0135,-0.0025],
		[0.761675,0.3261,0.16725,0.080675,0.039175,0.02,0.011775,0.00675,0.003175,0.001575,0.001025],
		[0.64175,0.3305,0.1705,0.0855,0.04625,0.02325,0.01275,0.0065,0.00425,0.0025,0.00275],
		[0.81425,0.38025,0.201,0.08075,0.02325,-0.011,-0.00325,-0.01625,-0.0255,-0.018725,-0.02975],
		[0.4865,0.29125,0.13475,0.07225,0.0355,0.02075,0.01025,0.00575,0.00325,0.001,0.00125],
		[0.6505,0.3605,0.2015,0.126,0.0675,0.03675,0.022,0.0125,0.01075,0.00725,0.0025],
		[0.7255,0.3465,0.1095,0.09225,0.036,0.02025,0.0095,0.0035,0.0005,-0.00025,-0.00025],
		[1.017,0.48125,0.264,0.1605,0.08175,0.0395,0.02475,0.01325,0.00725,0.00275,0.0025],
		[0.4009,0.190225,0.098825,0.0479,0.026275,0.014975,0.00875,0.00365,0.00145,0.00175,0.000625],
		[0.78975,0.383,0.207,0.12025,0.0655,0.04025,0.03625,0.01525,0.00975,0.02,0.00225],
		[0.779,0.4315,0.23425,0.1215,0.0555,0.0285,0.014,0.00625,0.003,0.00225,0.0015],
		[0.60025,0.309,0.159,0.077,0.04,0.018,0.013,0.00075,-0.00125,-0.00275,-0.00275],
		[0.9985,0.5565,0.362,0.188,0.095,0.04225,0.022,0.01575,0.0085,0.00375,0.00125],
		[-0.30685,-0.451925,-0.528375,-0.566925,-0.58615,-0.5957,-0.599525,-0.601475,-0.602125,-0.602225,-0.6059],
		[0.495075,0.228875,0.122975,0.063875,0.032175,0.017275,0.01035,0.00625,0.00465,0.00315,0.002325],
		[0.560775,0.314825,0.152,0.065075,0.028,0.01105,0.0101,0.0095,0.00585,0.004475,0.001],
		[1.02575,0.51475,0.24825,0.14125,0.06375,0.0385,0.0105,0.003,0.002,-0.001,-0.0015],
		[0.6474499898,0.3771500038,0.2202999974,0.1088249991,0.05380000081,0.03312499914,0.01587499958,0.01632499974,0.004124999046,0.0003499994054,-0.001374999993],
		[1.29375,0.75125,0.423,0.23475,0.1225,0.0575,0.03275,0.02,0.0105,0.0045,0.00225],
		[0.90525,0.47425,0.23575,0.1145,0.055,0.02825,0.014,0.007,0.005,0.00225,0.00125],
		[1.0775,0.571,0.32975,0.173,0.1175,0.04325,0.02375,0.01375,0.00625,0.0055,0.0015],
		[1.0775,0.571,0.32975,0.173,0.102,0.04325,0.02375,0.01375,0.00625,0.0055,0.0015],
		[0.2335,0.106,0.0535,0.02925,0.01875,0.0095,0.00725,0.004,0.002,0.001,0.0015],
		[0.55825,0.2675,0.139,0.0635,0.0315,0.018,0.00775,0.0035,0.00325,0.00025,-0.00025],
		[0.8437249903,0.4661000017,0.2456249911,0.1242750008,0.06264999881,0.03129999898,0.01557499915,0.00772499945,0.003625000827,0.001650000922,0.0009500002488],
		[0.773,0.45775,0.277,0.15575,0.1155,0.08875,0.06925,0.08825,0.0795,0.069,0.0695],
		[0.37675,0.12375,0.07025,0.03025,0.01875,0.009,0.006,0.00225,0.001,0.0005,0.00075],
		[0.50642501,0.2627249975,0.1422249991,0.07267500088,0.04257499799,0.02022499964,0.01025000121,0.00530000031,0.002950000577,0.001500001177,0.002150000073],
		[0.551625,0.279325,0.150775,0.076575,0.037825,0.019125,0.009025,0.00375,0.00085,-0.0003,0.000125],
		[0.70325,0.326,0.163,0.069,0.03125,0.01975,0.0105,0.00525,0.0035,0.00125,0.0005],
		[0.55725,0.30275,0.1545,0.0885,0.044,0.0215,0.011,0.0065,0.00225,0.0055,0.00225],
		[0.833,0.43475,0.22775,0.1135,0.05375,0.0225,0.01025,0.0065,-0.00025,-0.00025,-0.00175],
		[0.54725,0.2965,0.162,0.10125,0.06425,0.04725,0.039,0.0345,0.03325,0.03275,0.031],
		[0.6503,0.329775,0.16535,0.086225,0.039475,0.020375,0.009325,0.006025,0.0023,0.001325,0.00275],
		[0.99175,0.43675,0.24575,0.10975,0.0605,0.0285,0.01025,0.00575,0.007,0.00425,-0.0005],
		[0.61375,0.37725,0.2315,0.13125,0.07475,0.0375,0.01975,0.00975,0.005,0.00175,0.0005],
		[1.096801692,0.4740090221,0.2442495013,0.1217922156,0.07175108367,0.03546751603,0.01666734875,0.008615296601,0.003836091454,0.001424740894,-0.0001415711162],
		[0.806,0.43825,0.22925,0.1125,0.05425,0.02875,0.012,0.00825,0.00175,0.00225,-0.00025],
		[0.0382,0.02285,0.018125,0.016575,0.011475,0.006225,0.0044,0.0021,0.0005,0.00315,0.00135],
		[0.4223499885,0.1727500027,0.09867499676,0.05667499732,0.03510000091,0.02290000115,0.01574999839,0.009074999951,0.005449999124,0.003399998881,0.001699998975],
		[0.53275,0.281,0.13825,0.07,0.032,0.01175,0.0055,-0.001,0.00175,-0.00175,-0.00225],
		[0.891,0.48175,0.219,0.10875,0.0535,0.027,0.012,0.00575,0.001,0,-0.00025],
		[0.5698,0.29645,0.1521,0.075875,0.037425,0.01855,0.00835,0.004325,0.001875,0.00055,0],
		[0.532759,0.25573225,0.135255,0.069892075,0.0255285,0.019961975,0.00868485,0.004229175,0.002012025,0.0010233,0.0008764],
		[0.92075,0.49675,0.28475,0.178,0.12825,0.09625,0.0765,0.07075,0.06275,0.062,0.05975],
		[0.4659594,0.24304365,0.11510315,0.05277575,0.02107525,0.009333825,0.0026387,-0.0001416,-0.00148795,-0.001817475,-0.000601075],
		[0.7525,0.358,0.193,0.101,0.04925,0.026,0.0145,0.009,0.006,0.0045,0.003],
		[1.13275,0.63725,0.67375,0.60775,0.39675,0.17475,0.0845,0.03875,0.0235,0.045,0.03925],
		[0.85325,0.443,0.23025,0.1405,0.076,0.04375,0.029,0.0175,0.012,0.00575,0.00325],
		[0.83025,0.39975,0.1865,0.08825,0.04775,0.0235,0.01275,0.00825,0.00575,0.009,0.00425],
		[0.6515,0.32925,0.17275,0.0895,0.04825,0.02425,0.012,0.0075,0.00425,0.0025,0.001],
		[1.027,0.505,0.2525,0.145,0.06875,0.031,0.01725,0.0095,0.0045,0.00275,0.001],
		[0.67175,0.3575,0.18275,0.087,0.04675,0.024,0.0125,0.0075,0.0035,0.002,0.00125],
		[0.6728750085,0.3768750047,0.1964749983,0.1037249966,0.06232499983,0.03580000158,0.01367499959,0.004300000146,0.0002500005066,0.002250000834,-0.0002499995753],
		[0.68825,0.35,0.18025,0.0935,0.04975,0.026,0.015,0.008,0.00525,0.00425,0.0025],
		[0.75475,0.36125,0.19025,0.0935,0.04675,0.0235,0.01325,0.0075,0.00175,-0.0005,0.0005],
		[0.67125,0.35125,0.1675,0.09725,0.053,0.03175,0.0105,0.00775,0.00425,0.00175,0.00075],
		[0.92425,0.43725,0.206,0.0945,0.033,0.00575,0.00525,0.00475,0.00375,0.0045,0.00275],
		[0.6205,0.309,0.15625,0.076,0.037,0.0255,0.0095,0.005,0.00275,0.00275,0.00025],
		[0.47015,0.279425,0.19515,0.0812,0.040425,0.01625,-0.0028,-0.00995,-0.00175,-0.018575,-0.018075],
		[0.490325,0.278125,0.153,0.082375,0.0418,0.02475,0.0127,0.005275,0.00305,0.002375,0.0006],
		[0.61975,0.32775,0.1685,0.08725,0.04675,0.0225,0.0105,0.00475,0.00275,0.00125,0.00175],
		[0.5929976729,0.344891039,0.1907246536,0.1031649151,0.0534874688,0.03544873065,0.01788764919,0.01090341481,0.005729504242,0.001768814591,0.0006101787815],
		[0.5705,0.2475,0.121,0.05575,0.03325,0.01,0.01,-0.00075,0.008,0.0125,0.00675],
		[0.9338335,0.536249825,0.2608335,0.1225,0.0555,0.02808325,0.01491675,0.005,0.00175,0.0010835,-0.00141675],
		[0.82775,0.47925,0.222,0.114,0.059,0.0275,0.0135,0.0075,0.00275,0.00125,0.0005],
		[1.3875,0.7758125,0.467625,0.27775,0.1458125,0.0695625,0.0343125,0.015875,0.0084375,0.0053125,0.0028125],
		[0.757125,0.3945,0.1978,0.101775,0.051125,0.02605,0.0126,0.006125,0.003025,0.001725,0.000675],
		[0.726225,0.400375,0.20995,0.1068,0.053475,0.026925,0.012875,0.00525,0.002775,0.001125,0.0011],
		[1.3753,1.113775,0.8954,0.49595,0.353225,0.186525,0.093275,0.052775,0.0281,0.0117,0.005175],
		[0.7295,0.4085,0.219,0.117,0.0655,0.034,0.023,0.009,0.01325,0.00375,0.00475],
		[0.79075,0.50425,0.189,0.11875,0.05725,0.03525,0.01025,0.0065,0.00375,-0.00025,0.00025],
		[0.8915,0.364,0.18125,0.0825,0.052,0.02225,0.01125,0.00575,0.0085,0.005,0.003],
		[0.78275,0.407,0.2205,0.1075,0.05575,0.0305,0.016,0.00775,0.0035,0.00175,0.00075],
		[0.60225,0.328,0.192,0.08225,0.04625,0.02075,0.01425,0.00575,0.003,0.00175,0.016],
		[0.9961308,0.702158,0.4426877375,0.1597428,0.0877772,0.05597105,0.0311775,0.0086096,0.0130796,0.0026612,-0.0001421],
		[0.574,0.28475,0.15025,0.077,0.039,0.019,0.01075,0.00525,0.00325,0.00275,0.00075],
		[0.809,0.43125,0.26275,0.16375,0.092,0.044,0.02125,0.01,0.006,0.0025,0.00125],
		[0.722,0.42875,0.2275,0.12275,0.0645,0.0315,0.01825,0.0095,0.005,0.0025,0.0015],
		[0.723,0.35625,0.1875,0.097,0.048,0.024,0.012,0.00775,0.003,0.00125,0.002],
		[0.73525,0.27625,0.1865,0.088,0.06675,0.0345,0.01775,0.0135,0.00275,0.0035,0.0015],
		[0.82075,0.409,0.205,0.10125,0.05125,0.02475,0.0125,0.007,0.00375,0.003,0.0025],
		[0.54175,0.2715,0.13675,0.07,0.03525,0.0175,0.009,0.00475,0.0035,0.00375,0.0015],
		[0.8835,0.45575,0.232,0.1215,0.06175,0.02825,0.01675,0.00775,0.00525,0.001,0.002],
		[0.82925,0.409,0.1915,0.1275,0.05975,0.0275,0.02025,0.02375,0.023,-0.0005,-0.00175],
		[1.076775003,0.6921999939,0.6742999963,0.3590500019,0.1405999959,0.08417499997,0.03724999726,0.012099999,0.005474999547,0.0001749992371,-0.001025000587],
		[0.60405,0.333425,0.178775,0.091425,0.048075,0.02175,0.01175,0.005675,0.00345,0.003925,0.001675],
		[0.607125,0.31465,0.186225,0.086075,0.039975,0.023275,0.01505,0.0113,0.0061,0.006575,0.003275],
		[0.89925,0.43175,0.24475,0.14575,0.0655,0.04075,0.022,0.01525,0.008,0.0065,0.00075],
		[1.057,0.465,0.21675,0.1455,0.05225,0.02625,0.01775,0.00725,0.005,0.01125,0.00075],
		[1.01285,0.4786,0.256775,0.124125,0.0601,0.0297,0.015425,0.00825,0.004525,0.002725,0.00155],
		[1.00855,0.5333,0.286175,0.142975,0.0711,0.035875,0.01725,0.008725,0.0049,0.003125,0.00125],
		[0.47725,0.26425,0.129,0.06875,0.0305,0.0155,0.0085,0.004,0.00175,0.0005,0.001],
		[0.861,0.4755,0.2495,0.13125,0.0655,0.03125,0.018,0.0095,0.00725,0.00325,0.00275],
		[0.3765,0.18875,0.09325,0.047,0.024,0.01175,0.00625,0.0035,0.00175,0.001,0.00025],
		[0.41475,0.18825,0.1105,0.034,0.0025,0.029,0.00075,-0.002,-0.004,-0.00325,-0.00625],
		[1.1705,0.60175,0.30725,0.157,0.07475,0.03775,0.02075,0.01025,0.0075,0.00425,0.00275],
		[1.0425,0.5905,0.334,0.16975,0.085,0.0445,0.02725,0.01225,0.0055,0.00325,0.00225],
		[0.68395,0.37135,0.19575,0.100925,0.0506,0.02175,0.010825,0.0023,-0.001375,-0.0024,-0.0025],
		[0.89075,0.502,0.243,0.1165,0.0575,0.0275,0.01475,0.0075,0.00375,0.0025,0.00125],
		[0.6335499948,0.3095500013,0.1677250033,0.08720000368,0.04267499875,0.02167499997,0.009624999948,0.005175000988,0.00115000084,0.0004750005901,0.0004500001669],
		[0.4749,0.26305,0.130625,0.0669,0.0327,0.0164,0.00725,0.00395,0.0008,0.000675,0.001725],
		[0.82775,0.375,0.1815,0.08675,0.0395,0.01975,0.0115,0.01075,0.01025,0.01,0.003],
		[0.61275,0.3415,0.1755,0.09375,0.0445,0.02275,0.011,0.007,0.002,0.001,0.00025],
		[0.7765,0.349,0.17525,0.0945,0.0455,0.02325,0.012,0.00575,0.004,0.00375,0.0035],
		[0.81125,0.4555,0.23475,0.122,0.0595,0.03175,0.0155,0.009,0.00575,0.00375,0.0025],
		[0.7775,0.41125,0.205,0.0945,0.0505,0.023,0.01075,0.00625,0.00425,0.0025,0.00175],
		[0.794,0.433,0.2315,0.1085,0.05775,0.0285,0.01075,0.0155,0.002,0.0075,0.0075],
		[0.40725,0.17175,0.0865,0.046,0.022,0.01125,0.00525,0.0035,0.002,0.00175,0.0005],
		[0.59975,0.22325,0.0845,0.03775,0.01725,0.008,0.004,0.00175,0.00125,0.00075,0],
		[0.8075,0.42125,0.2375,0.11825,0.0695,0.0365,0.019,0.0075,0.0035,0.003,0.00175],
		[0.6384999892,0.1528750015,0.08159999829,0.04035000037,0.01937499922,0.00772499945,0.003149999306,0.000549999997,-0.001100000925,-0.001450000331,-0.002275001258],
		[1.033575,0.580225,0.28025,0.18505,0.0524,0.02705,0.012225,0.0059,-0.0012,-0.00195,-0.001425],
		[0.51975,0.25575,0.131,0.06825,0.0345,0.01825,0.00875,0.00425,0.003,0.0015,0.0005],
		[1.34775,0.59375,0.2755,0.129,0.054,0.01525,0.00025,-0.011,-0.012,-0.012,-0.0155],
		[0.47225,0.26275,0.135,0.0705,0.0355,0.01725,0.009,0.0045,0.00375,0.0055,0.0065],
		[0.69625,0.3705,0.2055,0.1005,0.053,0.0275,0.01475,0.0095,0.00525,0.0035,0.00375],
		[0.56289245,0.2680347,0.1617482,0.08393495,0.0441857,0.019044325,0.0060107,0.002314125,0.0007399,0.000484325,-0.000480525],
		[0.4405,0.251,0.1615,0.076,0.0385,0.016,0.00775,-0.0015,-0.006,-0.008,-0.009],
		[0.4694249933,0.2299999963,0.115224999,0.05370000056,0.02492499868,0.01330000027,0.006824999627,0.00309999897,0.001599998724,0.0009499998286,0.0003250004247],
		[0.66775,0.3815,0.2165,0.11575,0.0645,0.03525,0.01925,0.00975,0.00525,0.003,0.00175],
		[0.5762,0.34015,0.14875,0.077325,0.050475,0.025925,0.018225,0.0184,0.013325,0.009575,0.008925],
		[0.75575,0.446,0.18375,0.103,0.05375,0.03125,0.01025,0.00575,-0.0015,-0.0005,-0.00075],
		[0.72395,0.369475,0.196125,0.09725,0.047925,0.023525,0.0106,0.005175,0.001225,0.000775,0],
		[0.73775,0.4275,0.2105,0.1005,0.0545,0.02525,0.0095,0.00725,0.00325,0.00075,0],
		[1.01925,0.68575,0.377,0.1945,0.10575,0.0505,0.03,0.019,0.00975,0.003,0.004],
		[0.82575,0.4535,0.235,0.1275,0.064,0.0315,0.01975,0.0085,0.004,0.002,0.00275],
		[0.506075,0.238975,0.11955,0.061375,0.027775,0.0153,0.0078,0.0047,0.00295,0.002425,0.0018],
		[0.68875,0.35975,0.17325,0.099,0.04675,0.026,0.01175,0.00675,0.006,0.00575,0.00225],
		[0.444775,0.220725,0.1162,0.06195,0.029925,0.014675,0.00735,0.003825,0.002275,0.001075,0.000375],
		[0.666325,0.348575,0.1869,0.095775,0.048225,0.024375,0.012125,0.00565,0.002475,0.001075,0.00045],
		[1.08602975,0.67942125,0.39898675,0.20454,0.10928325,0.0489905,0.0318535,0.0121395,0.00113425,-0.0066635,-0.003429],
		[0.610940325,0.306149825,0.161983575,0.079364075,0.040469,0.020419225,0.011137225,0.004857325,0.00206145,0.001207625,0.000373725],
		[0.531625925,0.271972675,0.136623675,0.061550125,0.027891125,0.009777025,0.001756175,-0.003147725,-0.00315105,-0.00533835,-0.004979125],
		[1.04325,0.6485,0.344,0.187,0.097,0.05525,0.02325,0.01225,0.00675,0.00375,0.0025],
		[0.55625,0.272,0.13575,0.069,0.034,0.0185,0.009,0.0055,0.00125,0.00075,0],
		[0.8175,0.43,0.22525,0.1125,0.0555,0.029,0.01475,0.00775,0.005,0.003,0.002],
		[0.49075,0.2475,0.121,0.0695,0.051,0.02325,0.00975,0.0025,-0.00475,0.003,0.00725],
		[0.715,0.2935,0.175,0.09325,0.05225,0.02725,0.015,0.008,0.00475,0.004,0.00125],
		[2.8175,1.0365,0.5195,0.252,0.1445,0.0425,0.01025,0.005,0.01425,-0.00375,0.0025],
		[0.772233675,0.405137175,0.177593175,0.086524425,0.036376025,0.015255475,0.00432125,-0.0030874,-0.006004525,-0.003765075,-0.00887145],
		[0.4325,0.22025,0.109,0.05625,0.02875,0.0145,0.007,0.004,0.002,0.002,0.001],
		[1.42075,0.758,0.4145,0.201,0.16525,0.0455,0.02375,0.01175,0.0065,0.0055,0.002],
		[0.73,0.39725,0.198,0.09775,0.0495,0.02475,0.01825,0.00775,0.0045,0.004,0.0015],
		[0.7405,0.26825,0.1445,0.0895,0.029,0.01525,0.002,0.00375,0.00575,0.0015,-0.00025],
		[1.6935,0.81725,0.466,0.23425,0.12375,0.06325,0.036,0.0155,0.01325,0.007,0.00275],
		[0.34075,0.18375,0.0935,0.04875,0.02375,0.01225,0.00625,0.00275,0.006,0.001,0.001],
		[0.91525,0.4545,0.2495,0.108,0.05475,0.0285,0.014,0.007,0.00275,0.00125,-0.00025],
		[0.8515,0.4355,0.196,0.09225,0.03925,0.01825,0.00625,0.003,0.0005,-0.001,-0.00225],
		[0.88025,0.482,0.2445,0.12325,0.0615,0.03225,0.019,0.008,0.00475,-0.0005,0.00275],
		[0.8730750054,0.629975006,0.3932250142,0.1817500216,0.07537498772,-0.006700009108,0.02020000339,0.006275011182,-0.008099983335,-0.0183749795,-0.06802498698],
		[0.6165,0.29925,0.153,0.0735,0.038,0.02,0.0105,0.0065,0.00375,0.0025,0.00125],
		[0.5745,0.27,0.1515,0.07075,0.03825,0.01925,0.009,0.00375,0.00175,0.00075,0.0015],
		[0.42925,0.22675,0.122,0.0575,0.0235,0.0095,0.00525,0.0005,-0.001,-0.0015,-0.00075],
		[0.6806500051,0.3987750057,0.2143750023,0.1131500024,0.05855000019,0.03005000018,0.01619999949,0.007450000383,0.004575000145,0.002249999903,0.001075000502],
		[0.4965,0.22425,0.13725,0.06675,0.035,0.0175,0.009,0.00475,0.00325,0.002,0.0005],
		[0.8065,0.46925,0.28875,0.172,0.11925,0.05675,0.04475,0.02025,0.01425,0.00725,0.006],
		[0.5575,0.32325,0.186,0.0905,0.04075,0.01975,0.00675,0.0005,-0.003,-0.0035,-0.0035],
		[0.809,0.43125,0.28725,0.17375,0.092,0.044,0.02125,0.01,0.006,0.0025,0.00125],
		[0.51475,0.26975,0.132,0.07225,0.0325,0.015,0.00725,0.003,0.0015,0.00075,0],
		[0.81275,0.46175,0.24725,0.12925,0.069,0.0365,0.02175,0.01375,0.01025,0.00525,0.006],
		[0.4568999959,0.2111,0.1080749957,0.04942499939,0.02752499934,0.01452499907,0.007999999449,0.003124999814,0.002574998885,0.001724999398,0.0008500004187],
		[0.822,0.485875,0.281625,0.13885,0.060125,0.02645,0.02205,0.0084,-0.002775,0.006975,0.000625],
		[0.7021500012,0.3729249975,0.2154999962,0.1143249972,0.06257499848,0.02944999747,0.01547499839,0.00752499979,0.00434999913,0.002049999312,0.001024998724],
		[0.781225,0.3338,0.1801,0.086975,0.042925,0.02235,0.0109,0.0058,0.004275,0.003325,0.0046],
		[0.342674993,0.1672499999,0.08652500063,0.04337500036,0.02117500082,0.01147500053,0.005824999884,0.004925001413,0.003450002521,0.005800001323,0.003600001335],
		[0.70045,0.39615,0.2221,0.1248,0.065675,0.0324,0.0139,0.006525,0.000125,-0.00075,-0.0016],
		[0.537575,0.3389,0.1768,0.093925,0.047125,0.026125,0.019075,0.011175,0.01,0.003925,0.00225],
		[0.7083249949,0.3903999962,0.2141750045,0.1125250012,0.05685000308,0.02895000204,0.01482500043,0.008524999954,0.004575001076,0.00307500083,0.001900000498],
		[0.7184999892,0.3319250057,0.1674250001,0.08834999893,0.04072499927,0.02252499945,0.01252500061,0.007124999538,0.004025000148,0.002450000495,0.001250000671],
		[0.5310249962,0.2190000005,0.1081749983,0.0532750003,0.02765000239,0.01420000009,0.008825000376,0.005275000818,0.00230000075,0.002550001256,0.002475000918],
		[0.897,0.34875,0.18725,0.1,0.05375,0.025,0.0075,0.00175,-0.00025,-0.00175,-0.00125],
		[0.6173500186,0.2628749972,0.1339250011,0.06804999989,0.0340499999,0.01657500118,0.008500000462,0.005125000142,0.002250000834,0.001474999823,0.001099999994],
		[1.0365,0.5755,0.32825,0.1825,0.0955,0.05,0.02075,0.009,-0.00125,-0.00225,-0.00075],
		[0.6958749928,0.1458749995,0.07417500019,0.0383750014,0.02307499945,0.01179999672,0.008450001478,0.00607500039,0.005374997854,0.003650000319,0.003225000575],
		[1.1725,0.58725,0.2985,0.13925,0.063,0.02475,0.02025,0.01,0.0035,0.00275,0.0015],
		[1.1685,0.60225,0.3115,0.15875,0.08325,0.04125,0.02025,0.01075,0.0055,0.003,0.00125],
		[1.07775,0.6105,0.30125,0.152,0.0795,0.0325,0.0185,0.00975,0.004,0.0035,0.001],
		[0.16825,0.194,0.11575,0.05125,0.05125,0.026,0.01075,0.00725,0.00375,0.00175,0.0025],
		[0.773,0.4835625,0.2541875,0.1313125,0.06475,0.0354375,0.0160625,0.00525,0.00125,-0.000125,0.0004375],
		[0.78975,0.45075,0.24125,0.1435,0.0845,0.04725,0.0365,0.0315,0.0245,0.01875,0.0085],
		[0.696,0.3625,0.186,0.093,0.04625,0.02325,0.012,0.006,0.002,0.001,0],
		[0.79725,0.45225,0.2285,0.1185,0.05475,0.0245,0.01325,0.00575,0.0055,0.00375,0.00275],
		[0.521750004,0.1323499987,0.07005000021,0.0384750003,0.01747499965,0.009750000201,0.004300000146,0.003150001168,0.0008250009269,0.001050000079,0.0002250000834],
		[0.6363616,0.3196488,0.1680789,0.108384875,0.073108025,0.0465525,0.032314875,0.028087225,0.0268573,0.0251501,0.02391465],
		[0.59625,0.32925,0.1715,0.0765,0.039,0.01891666667,0.00825,0.00275,0.00225,0.001,0],
		[0.62125,0.31075,0.153,0.07675,0.04025,0.01925,0.00975,0.0055,0.0025,0.0025,0.001],
		[0.693624991,0.364799994,0.184650003,0.09344999772,0.04499999899,0.02437499817,0.01367500052,0.007100000046,0.004974998534,0.006599999964,0.002399999648],
		[1.083,0.556,0.2745,0.13975,0.06825,0.0335,0.0165,0.00825,0.00425,0.002,0.00075],
		[0.32925,0.18175,0.11675,0.06625,0.0385,0.0225,0.0125,0.00625,0.0045,0.00325,0.00275],
		[0.3964,0.1959,0.100375,0.05235,0.029325,0.014225,0.00765,0.003225,0.00275,0.0017,0.00195],
		[0.100675,0.03785,0.01865,0.0102,0.005275,0.00265,0.001875,0.001775,0.001575,0.0013,0.00065],
		[0.72925,0.24775,0.119,0.06475,0.03675,0.019,0.008,0.00775,0.00575,0.00325,0.0035],
		[0.684475,0.36435,0.163825,0.07855,0.04955,0.02275,0.009925,0.0068,0.001725,0.001825,0.0007],
		[0.347,0.09225,0.051,0.0325,0.013,0.0065,0.00475,0.0035,0.00175,0.00075,0.0005],
		[0.968,0.3885,0.209,0.09825,0.047,0.023,0.01075,0.00575,0.00275,0.00125,-0.00025],
		[0.14425,0.0335,0.02525,0.02625,0.01025,0.012,0.006,0.008,0.00125,0.001,0.0015],
		[0.538775,0.251275,0.123775,0.059525,0.030525,0.02405,0.0107,0.007475,0.01125,0.006325,0.0081],
		[1.49375,0.8965,0.566,0.37525,0.19475,0.10125,0.0545,0.0285,0.01275,0.0115,0.007],
		[0.72225,0.39375,0.207225,0.105875,0.054475,0.029425,0.0157,0.006425,0.0037,0.00365,-0.001525],
		[0.644575,0.3284,0.16745,0.0951,0.048425,0.026075,0.014325,0.0073,0.002825,0.00175,0.00045],
		[0.4555,0.2435,0.1235,0.06075,0.0345,0.01875,0.01,0.006,0.00425,0.0045,0.002],
		[1.072975,0.70075,0.3767,0.22245,0.124825,0.04435,0.02515,0.013975,0.01005,0.007625,0.00065],
		[0.85955,0.459725,0.2237,0.119375,0.061925,0.0284,0.01365,0.00705,0.003325,0.00115,0.00135],
		[0.64225,0.38875,0.1515,0.08125,0.03775,0.016,0.0055,-0.002,-0.00425,-0.0045,-0.00625],
		[0.4018333333,0.21675,0.1165,0.063,0.03125,0.014,0.008,0.00075,-0.0025,-0.004,-0.00525],
		[0.95425,0.54975,0.32875,0.262,0.1485,0.109,0.08225,0.04725,0.032,0.02375,0.01275],
		[0.57875,0.29075,0.1495,0.0725,0.037,0.0185,0.0085,0.005,0.00225,0.00125,-0.00025],
		[0.7285,0.374,0.1935,0.0975,0.0495,0.02375,0.01175,0.00525,0.0025,0.001,0.00025],
		[0.552325,0.2811,0.14575,0.076975,0.04055,0.02485,0.011,0.0065,0.005725,0.000875,0.00095],
		[0.73675,0.38025,0.19675,0.10175,0.05275,0.026,0.0135,0.00675,0.003,0.002,0.00125],
		[0.83355,0.392025,0.2021,0.096575,0.048325,0.024525,0.00825,0.004425,0.0022,0.000625,-0.000125],
		[0.790375,0.396375,0.22595,0.117225,0.0603,0.03255,0.015925,0.01055,0.0074,0.004475,0.003425],
		[0.6248999815,0.3067750018,0.1550000031,0.08169999905,0.0391249992,0.0204249993,0.01059999969,0.005099999718,0.002624999732,0.001074999571,0.0006999997422],
		[0.622,0.3265,0.166,0.08475,0.04125,0.0215,0.0105,0.007,0.004,0.0025,0.00075],
		[0.67625,0.371,0.22675,0.13475,0.0695,0.03775,0.02025,0.01,0.00525,0.0025,0.00125],
		[1.3243,0.83595,0.467675,0.237925,0.119475,0.064,0.031275,0.0184,0.00905,0.00425,0.0019],
		[0.63075,0.30425,0.15425,0.0875,0.04575,0.0325,0.0225,0.01175,0.01125,0.007,0.01025]
	],
	valid_level: [
		[1,1,1,1,1,1,1,1,1,1,1],
		[1,1,0,0,0,0,0,0,0,0,0],
		[0,1,1,1,1,1,1,1,0,0,0],
		[1,1,1,1,1,1,1,1,1,1,1],
		[1,1,1,1,1,1,1,0,0,0,0],
		[1,1,1,1,1,1,1,0,0,0,0],
		[1,1,1,1,1,1,1,1,0,0,0],
		[0,0,0,0,0,0,1,1,1,0,0],
		[1,1,1,1,1,1,1,0,0,0,0],
		[1,1,1,1,1,1,1,0,0,0,0],
		[1,1,1,1,1,0,0,0,0,0,0],
		[1,1,1,1,1,1,1,0,0,0,0],
		[1,1,1,1,1,1,1,1,0,0,0],
		[1,1,1,1,1,1,1,1,0,0,0],
		[1,1,1,1,1,1,1,0,0,0,0],
		[1,1,1,1,1,1,1,1,1,1,1],
		[1,1,1,1,1,1,1,1,0,0,0],
		[1,1,1,1,1,1,1,1,1,0,0],
		[1,1,1,1,1,1,1,0,0,0,0],
		[1,1,1,1,1,1,0,0,0,0,0],
		[1,1,1,1,1,0,0,0,0,0,0],
		[1,1,1,1,1,1,0,0,0,0,0],
		[1,1,1,1,1,1,1,1,0,0,0],
		[1,1,1,1,1,1,1,1,1,1,1],
		[1,1,0,0,0,0,0,0,0,0,0],
		[1,1,1,1,1,1,0,0,0,0,0],
		[1,1,1,1,1,0,0,0,0,0,0],
		[1,1,1,1,1,1,1,1,1,1,1],
		[1,1,1,1,1,1,1,1,1,0,0],
		[1,1,1,1,0,0,0,0,0,0,0],
		[1,1,1,1,1,1,1,0,0,0,0],
		[1,1,1,1,1,1,1,0,0,0,0],
		[0,0,0,1,1,1,1,1,0,0,0],
		[1,1,1,1,1,1,1,1,1,0,0],
		[1,1,1,1,1,1,1,1,0,0,0],
		[1,1,1,1,1,0,0,0,0,0,0],
		[1,1,1,1,1,1,1,1,0,0,0],
		[1,1,1,1,1,0,0,0,0,0,0],
		[1,1,1,1,1,1,0,0,0,0,0],
		[0,0,0,0,0,0,0,0,0,0,0],
		[1,1,1,1,1,1,1,0,0,0,0],
		[1,1,1,1,1,0,0,0,0,0,0],
		[1,1,1,1,1,1,1,0,0,0,0],
		[1,1,1,1,1,1,0,0,0,0,0],
		[1,1,1,1,1,1,1,1,1,1,0],
		[1,1,1,1,1,1,1,0,0,0,0],
		[0,0,0,0,1,1,1,1,0,0,0],
		[1,1,1,1,1,1,1,1,0,0,0],
		[1,1,1,1,1,0,0,0,0,0,0],
		[1,1,1,1,1,1,1,0,0,0,0],
		[1,1,1,1,1,1,1,1,1,1,1],
		[1,1,1,0,0,0,0,0,0,0,0],
		[1,1,1,1,1,0,0,0,0,0,0],
		[1,1,1,1,1,1,1,1,1,0,0],
		[1,1,1,1,1,1,1,1,0,0,0],
		[1,1,1,1,1,1,1,0,0,0,0],
		[1,1,1,1,1,1,1,1,0,0,0],
		[1,1,1,1,1,1,1,0,0,0,0],
		[1,1,1,1,0,0,0,0,0,0,0],
		[1,1,1,1,1,1,1,1,1,0,0],
		[1,1,1,1,1,1,1,0,0,0,0],
		[1,1,1,1,1,1,1,1,1,1,1],
		[1,1,1,1,1,1,1,1,0,0,0],
		[1,1,1,1,1,1,0,0,0,0,0],
		[0,0,0,0,0,0,1,1,0,0,0],
		[1,1,1,1,1,0,0,0,0,0,0],
		[1,1,1,1,1,1,0,0,0,0,0],
		[1,1,1,1,1,1,1,1,0,0,0],
		[1,1,1,1,1,1,1,1,0,0,0],
		[1,1,1,1,0,0,0,0,0,0,0],
		[1,1,1,0,0,0,0,0,0,0,0],
		[1,1,1,1,1,1,0,0,0,0,0],
		[1,1,1,1,1,1,1,0,0,0,0],
		[0,0,0,1,1,1,1,1,0,0,0],
		[1,1,1,1,1,1,1,0,0,0,0],
		[1,1,1,1,1,1,1,0,0,0,0],
		[1,1,1,1,1,1,1,1,1,0,0],
		[1,1,1,1,1,1,1,1,0,0,0],
		[1,1,1,1,1,1,1,1,1,1,0],
		[1,1,1,1,1,1,1,0,0,0,0],
		[1,1,1,1,1,1,1,1,0,0,0],
		[1,1,1,1,1,1,1,0,0,0,0],
		[1,1,1,1,1,1,0,0,0,0,0],
		[1,1,1,1,1,0,0,0,0,0,0],
		[1,1,1,1,0,0,0,0,0,0,0],
		[0,0,1,1,1,0,0,0,0,0,0],
		[1,1,1,1,1,1,1,1,0,0,0],
		[1,1,1,1,1,1,1,1,1,0,0],
		[1,1,1,1,1,1,1,1,1,0,0],
		[1,1,1,1,1,0,0,0,0,0,0],
		[1,1,1,1,1,1,1,0,0,0,0],
		[1,1,1,1,1,1,1,1,1,1,0],
		[1,1,1,1,1,1,1,1,1,1,1],
		[1,1,1,1,1,1,1,1,1,1,1],
		[1,1,1,1,1,1,1,1,0,0,0],
		[0,0,0,0,1,1,1,1,1,1,1],
		[1,1,1,1,1,0,0,0,0,0,0],
		[1,1,1,1,1,1,1,1,0,0,0],
		[1,1,1,1,1,1,1,0,0,0,0],
		[1,1,1,1,1,1,1,1,1,1,0],
		[1,1,1,1,1,0,0,0,0,0,0],
		[0,1,1,1,1,1,1,0,0,0,0],
		[1,1,1,1,1,1,1,1,0,0,0],
		[1,1,1,1,1,1,1,1,1,1,1],
		[1,1,1,1,1,1,1,1,1,0,0],
		[1,1,1,1,1,1,1,1,0,0,0],
		[0,0,0,0,1,1,0,0,0,0,0],
		[1,1,1,1,1,1,1,1,0,0,0],
		[1,1,1,1,1,1,1,0,0,0,0],
		[1,1,1,1,1,1,1,0,0,0,0],
		[1,1,1,1,1,0,0,0,0,0,0],
		[0,0,1,1,1,1,1,1,1,0,0],
		[1,1,1,1,1,1,1,1,0,0,0],
		[1,1,1,1,1,1,0,0,0,0,0],
		[1,1,1,1,1,1,0,0,0,0,0],
		[1,1,0,0,0,0,0,0,0,0,0],
		[1,1,1,1,1,1,1,1,1,1,1],
		[1,1,1,1,1,1,1,1,1,1,1],
		[1,1,1,1,1,1,1,1,1,0,0],
		[1,1,1,1,1,1,1,0,0,0,0],
		[1,1,1,1,1,1,1,1,1,1,1],
		[1,1,1,1,0,0,0,0,0,0,0],
		[1,1,1,1,1,1,1,0,0,0,0],
		[1,1,1,1,1,1,1,1,1,0,0],
		[1,1,1,1,1,1,1,0,0,0,0],
		[1,1,1,1,1,1,1,1,0,0,0],
		[1,1,1,1,1,1,1,1,0,0,0],
		[1,1,1,1,1,1,1,1,0,0,0],
		[1,1,1,1,1,1,0,0,0,0,0],
		[1,1,1,1,1,1,1,1,0,0,0],
		[1,1,1,1,1,1,1,0,0,0,0],
		[1,1,1,1,1,1,1,1,1,0,0],
		[1,1,1,1,1,1,1,0,0,0,0],
		[1,1,1,1,1,1,0,0,0,0,0],
		[1,1,1,1,1,1,0,0,0,0,0],
		[1,1,1,1,1,1,1,0,0,0,0],
		[1,1,1,1,1,1,1,1,0,0,0],
		[1,1,1,1,1,1,0,0,0,0,0],
		[1,1,1,1,1,1,1,0,0,0,0],
		[1,1,1,1,1,1,1,0,0,0,0],
		[1,1,1,1,0,0,0,0,0,0,0],
		[1,1,1,1,1,1,1,0,0,0,0],
		[1,1,1,1,1,1,1,1,1,0,0],
		[1,1,1,1,1,1,1,0,0,0,0],
		[1,1,1,1,1,1,0,0,0,0,0],
		[1,1,1,1,1,1,1,1,1,1,1],
		[1,1,1,1,1,1,1,1,1,1,1],
		[1,1,1,1,1,0,0,0,0,0,0],
		[1,1,1,1,1,1,1,0,0,0,0],
		[1,1,1,1,1,1,1,1,0,0,0],
		[1,1,1,1,1,1,0,0,0,0,0],
		[0,1,1,1,1,1,1,1,0,0,0],
		[1,1,1,1,1,1,1,1,1,0,0],
		[1,1,1,1,1,1,1,1,0,0,0],
		[1,1,1,1,1,1,1,0,0,0,0],
		[1,1,1,1,1,1,1,1,1,0,0],
		[1,1,1,1,1,1,1,1,1,1,0],
		[1,1,1,1,1,1,1,0,0,0,0],
		[1,1,1,1,1,1,1,0,0,0,0],
		[1,1,1,1,1,0,0,0,0,0,0],
		[1,1,1,1,1,1,1,1,1,0,0],
		[1,1,1,1,1,1,1,1,1,0,0],
		[1,1,1,1,1,1,1,1,1,0,0],
		[1,1,1,0,0,0,0,0,0,0,0],
		[1,1,1,1,1,1,1,1,0,0,0],
		[1,1,1,1,1,1,0,0,0,0,0],
		[1,1,1,1,1,1,0,0,0,0,0],
		[1,1,1,1,1,1,1,1,0,0,0],
		[0,0,0,0,1,1,1,1,0,0,0],
		[1,1,1,1,1,0,0,0,0,0,0],
		[1,1,1,1,1,1,0,0,0,0,0],
		[1,1,1,1,1,1,1,0,0,0,0],
		[1,1,1,1,1,1,1,0,0,0,0],
		[1,1,1,1,1,1,1,1,0,0,0],
		[1,1,1,1,1,1,1,0,0,0,0],
		[1,1,1,1,1,1,1,1,0,0,0],
		[0,1,1,1,0,0,0,0,0,0,0],
		[1,1,1,1,1,1,1,1,1,1,1],
		[1,1,1,1,1,1,1,1,0,0,0],
		[1,1,1,1,1,1,0,0,0,0,0],
		[1,1,1,1,1,1,1,1,1,1,1],
		[1,1,1,1,1,1,1,0,0,0,0],
		[1,1,1,0,0,0,0,0,0,0,0],
		[1,1,1,1,1,1,1,0,0,0,0],
		[1,1,1,1,1,1,1,1,1,1,1],
		[1,1,1,1,1,1,1,1,0,0,0],
		[1,1,1,1,1,1,1,0,0,0,0],
		[1,1,1,1,1,1,1,0,0,0,0],
		[1,1,1,1,1,0,0,0,0,0,0],
		[1,1,1,1,1,1,1,1,1,1,1],
		[1,1,1,1,1,1,1,0,0,0,0],
		[1,1,1,1,1,1,0,0,0,0,0],
		[1,1,1,1,1,1,1,1,0,0,0],
		[1,1,1,1,1,0,0,0,0,0,0],
		[1,1,1,1,1,1,1,1,0,0,0],
		[1,1,1,1,1,1,1,1,1,1,0],
		[1,1,1,1,1,1,1,1,0,0,0],
		[1,1,1,1,1,1,0,0,0,0,0],
		[1,1,1,1,1,1,1,1,1,0,0],
		[1,1,1,1,1,1,1,0,0,0,0],
		[1,1,1,1,1,0,0,0,0,0,0],
		[1,1,1,1,1,0,0,0,0,0,0],
		[1,1,1,1,1,1,1,1,1,1,0],
		[1,1,1,1,1,1,1,1,0,0,0],
		[0,1,1,0,0,0,0,0,0,0,0],
		[1,1,1,1,1,1,1,1,0,0,0],
		[1,1,1,1,1,0,0,0,0,0,0],
		[1,1,1,1,1,1,1,1,1,1,0],
		[1,1,1,1,1,1,1,0,0,0,0],
		[1,1,1,1,1,1,0,0,0,0,0],
		[1,1,1,0,0,0,0,0,0,0,0],
		[1,1,1,1,1,1,1,0,0,0,0],
		[1,1,1,1,1,1,1,1,0,0,0],
		[1,1,1,1,1,1,1,0,0,0,0],
		[1,1,1,1,1,1,1,1,1,1,1],
		[1,1,1,1,1,1,1,0,0,0,0],
		[1,1,1,1,1,1,1,0,0,0,0],
		[1,1,1,1,1,0,0,0,0,0,0],
		[1,1,1,1,1,1,0,0,0,0,0],
		[1,1,1,1,1,1,0,0,0,0,0],
		[1,1,1,1,1,0,0,0,0,0,0],
		[1,1,1,1,1,1,1,1,1,0,0],
		[1,0,0,0,0,0,0,0,0,0,0],
		[1,1,1,1,0,0,0,0,0,0,0],
		[1,1,1,1,1,1,1,1,0,0,0],
		[1,1,1,1,1,1,1,1,0,0,0],
		[1,1,1,1,1,1,1,1,1,1,0],
		[1,1,1,1,1,1,1,0,0,0,0],
		[1,1,1,1,1,1,1,0,0,0,0],
		[1,1,1,1,1,1,1,1,1,0,0],
		[1,1,1,1,1,1,0,0,0,0,0],
		[1,1,1,1,1,0,0,0,0,0,0],
		[1,1,0,0,0,0,0,0,0,0,0],
		[1,1,1,1,1,1,1,1,0,0,0],
		[1,1,1,1,1,1,1,1,0,0,0],
		[1,1,1,1,1,1,1,0,0,0,0],
		[1,1,1,1,1,1,1,1,1,1,1],
		[1,1,1,1,1,1,1,1,0,0,0],
		[1,1,1,1,1,1,1,0,0,0,0],
		[1,1,1,1,1,1,1,1,1,1,1],
		[1,1,1,1,1,1,1,1,0,0,0],
		[1,1,1,1,1,1,1,1,1,1,1],
		[1,1,1,1,1,1,1,1,0,0,0],
		[1,1,1,1,0,0,0,0,0,0,0]
	],
	local_valid_level: [
		[1,1,1,1,1,1,1,1,1,1,1],
		[1,1,0,1,1,0,1,1,0,0,1],
		[0,1,1,1,1,1,1,1,0,1,1],
		[1,1,1,1,1,1,1,1,1,1,1],
		[1,1,1,1,1,1,1,0,0,0,0],
		[1,1,1,1,1,1,1,0,1,0,0],
		[1,1,1,1,1,1,1,1,0,0,0],
		[0,1,1,0,1,0,1,1,1,0,0],
		[1,1,1,1,1,1,1,0,1,0,0],
		[1,1,1,1,1,1,1,0,0,0,0],
		[1,1,1,1,1,0,1,0,0,0,0],
		[1,1,1,1,1,1,1,0,1,0,0],
		[1,1,1,1,1,1,1,1,0,1,0],
		[1,1,1,1,1,1,1,1,0,1,1],
		[1,1,1,1,1,1,1,0,1,0,1],
		[1,1,1,1,1,1,1,1,1,1,1],
		[1,1,1,1,1,1,1,1,0,0,0],
		[1,1,1,1,1,1,1,1,1,0,1],
		[1,1,1,1,1,1,1,0,0,0,0],
		[1,1,1,1,1,1,0,0,0,0,0],
		[1,1,1,1,1,0,1,1,1,0,1],
		[1,1,1,1,1,1,0,0,0,0,0],
		[1,1,1,1,1,1,1,1,0,1,0],
		[1,1,1,1,1,1,1,1,1,1,1],
		[1,1,0,0,0,0,0,0,1,1,0],
		[1,1,1,1,1,1,0,1,0,0,0],
		[1,1,1,1,1,0,0,0,0,0,0],
		[1,1,1,1,1,1,1,1,1,1,1],
		[1,1,1,1,1,1,1,1,1,0,1],
		[1,1,1,1,0,0,0,0,0,0,0],
		[1,1,1,1,1,1,1,0,0,0,0],
		[1,1,1,1,1,1,1,0,0,1,1],
		[1,1,0,1,1,1,1,1,0,0,0],
		[1,1,1,1,1,1,1,1,1,0,1],
		[1,1,1,1,1,1,1,1,0,1,0],
		[1,1,1,1,1,0,1,0,0,0,0],
		[1,1,1,1,1,1,1,1,0,0,0],
		[1,1,1,1,1,0,1,0,0,0,0],
		[1,1,1,1,1,1,0,1,1,1,1],
		[0,0,0,0,0,0,0,0,0,0,0],
		[1,1,1,1,1,1,1,0,0,0,0],
		[1,1,1,1,1,0,0,1,0,1,0],
		[1,1,1,1,1,1,1,0,0,0,0],
		[1,1,1,1,1,1,0,1,0,0,0],
		[1,1,1,1,1,1,1,1,1,1,0],
		[1,1,1,1,1,1,1,0,1,1,0],
		[1,1,1,0,1,1,1,1,0,1,0],
		[1,1,1,1,1,1,1,1,0,1,0],
		[1,1,1,1,1,0,1,1,0,0,0],
		[1,1,1,1,1,1,1,0,1,0,0],
		[1,1,1,1,1,1,1,1,1,1,1],
		[1,1,1,0,0,0,0,0,0,0,1],
		[1,1,1,1,1,0,1,1,0,0,0],
		[1,1,1,1,1,1,1,1,1,0,0],
		[1,1,1,1,1,1,1,1,0,0,0],
		[1,1,1,1,1,1,1,0,1,0,0],
		[1,1,1,1,1,1,1,1,0,1,0],
		[1,1,1,1,1,1,1,0,0,0,0],
		[1,1,1,1,0,0,0,0,0,0,1],
		[1,1,1,1,1,1,1,1,1,0,1],
		[1,1,1,1,1,1,1,0,1,0,0],
		[1,1,1,1,1,1,1,1,1,1,1],
		[1,1,1,1,1,1,1,1,0,0,0],
		[1,1,1,1,1,1,0,1,0,0,0],
		[1,0,0,0,1,0,1,1,0,1,0],
		[1,1,1,1,1,0,1,1,1,1,1],
		[1,1,1,1,1,1,0,0,0,0,0],
		[1,1,1,1,1,1,1,1,0,0,0],
		[1,1,1,1,1,1,1,1,0,0,0],
		[1,1,1,1,0,1,1,1,1,0,1],
		[1,1,1,0,0,0,0,0,0,0,1],
		[1,1,1,1,1,1,0,0,0,0,0],
		[1,1,1,1,1,1,1,0,0,0,1],
		[1,0,0,1,1,1,1,1,0,0,1],
		[1,1,1,1,1,1,1,0,1,1,1],
		[1,1,1,1,1,1,1,0,0,1,1],
		[1,1,1,1,1,1,1,1,1,0,0],
		[1,1,1,1,1,1,1,1,0,0,0],
		[1,1,1,1,1,1,1,1,1,1,0],
		[1,1,1,1,1,1,1,0,0,0,0],
		[1,1,1,1,1,1,1,1,0,1,1],
		[1,1,1,1,1,1,1,0,0,0,0],
		[1,1,1,1,1,1,0,1,1,0,0],
		[1,1,1,1,1,0,0,0,0,1,0],
		[1,1,1,1,0,1,1,1,0,1,0],
		[1,0,1,1,1,0,0,0,0,0,0],
		[1,1,1,1,1,1,1,1,0,1,0],
		[1,1,1,1,1,1,1,1,1,0,1],
		[1,1,1,1,1,1,1,1,1,0,0],
		[1,1,1,1,1,0,0,0,0,0,0],
		[1,1,1,1,1,1,1,0,0,0,0],
		[1,1,1,1,1,1,1,1,1,1,0],
		[1,1,1,1,1,1,1,1,1,1,1],
		[1,1,1,1,1,1,1,1,1,1,1],
		[1,1,1,1,1,1,1,1,0,0,0],
		[0,0,1,0,1,1,1,1,1,1,1],
		[1,1,1,1,1,0,1,0,1,0,1],
		[1,1,1,1,1,1,1,1,0,0,0],
		[1,1,1,1,1,1,1,0,1,1,0],
		[1,1,1,1,1,1,1,1,1,1,0],
		[1,1,1,1,1,0,1,1,1,0,1],
		[0,1,1,1,1,1,1,0,1,0,0],
		[1,1,1,1,1,1,1,1,0,1,0],
		[1,1,1,1,1,1,1,1,1,1,1],
		[1,1,1,1,1,1,1,1,1,0,0],
		[1,1,1,1,1,1,1,1,0,0,0],
		[1,0,1,0,1,1,0,1,0,1,1],
		[1,1,1,1,1,1,1,1,0,0,1],
		[1,1,1,1,1,1,1,0,0,1,1],
		[1,1,1,1,1,1,1,0,0,0,0],
		[1,1,1,1,1,0,0,0,0,0,0],
		[1,0,1,1,1,1,1,1,1,0,0],
		[1,1,1,1,1,1,1,1,0,1,0],
		[1,1,1,1,1,1,0,1,0,1,1],
		[1,1,1,1,1,1,0,1,0,1,0],
		[1,1,0,1,1,0,1,0,0,1,0],
		[1,1,1,1,1,1,1,1,1,1,1],
		[1,1,1,1,1,1,1,1,1,1,1],
		[1,1,1,1,1,1,1,1,1,0,0],
		[1,1,1,1,1,1,1,0,1,0,0],
		[1,1,1,1,1,1,1,1,1,1,1],
		[1,1,1,1,0,1,0,0,0,0,0],
		[1,1,1,1,1,1,1,0,1,0,0],
		[1,1,1,1,1,1,1,1,1,0,1],
		[1,1,1,1,1,1,1,0,0,0,0],
		[1,1,1,1,1,1,1,1,0,1,1],
		[1,1,1,1,1,1,1,1,0,0,0],
		[1,1,1,1,1,1,1,1,0,0,1],
		[1,1,1,1,1,1,0,0,0,0,0],
		[1,1,1,1,1,1,1,1,0,0,0],
		[1,1,1,1,1,1,1,0,0,0,1],
		[1,1,1,1,1,1,1,1,1,0,1],
		[1,1,1,1,1,1,1,0,1,0,0],
		[1,1,1,1,1,1,0,1,0,0,1],
		[1,1,1,1,1,1,0,1,0,1,1],
		[1,1,1,1,1,1,1,0,1,0,0],
		[1,1,1,1,1,1,1,1,0,0,0],
		[1,1,1,1,1,1,0,0,0,0,0],
		[1,1,1,1,1,1,1,0,0,0,0],
		[1,1,1,1,1,1,1,0,0,0,0],
		[1,1,1,1,0,0,0,0,0,0,0],
		[1,1,1,1,1,1,1,0,0,0,1],
		[1,1,1,1,1,1,1,1,1,0,1],
		[1,1,1,1,1,1,1,0,0,0,0],
		[1,1,1,1,1,1,0,0,0,0,0],
		[1,1,1,1,1,1,1,1,1,1,1],
		[1,1,1,1,1,1,1,1,1,1,1],
		[1,1,1,1,1,0,0,0,0,0,1],
		[1,1,1,1,1,1,1,0,0,0,0],
		[1,1,1,1,1,1,1,1,0,0,0],
		[1,1,1,1,1,1,0,1,1,0,0],
		[0,1,1,1,1,1,1,1,0,0,0],
		[1,1,1,1,1,1,1,1,1,0,1],
		[1,1,1,1,1,1,1,1,0,0,1],
		[1,1,1,1,1,1,1,0,0,1,1],
		[1,1,1,1,1,1,1,1,1,0,0],
		[1,1,1,1,1,1,1,1,1,1,0],
		[1,1,1,1,1,1,1,0,0,0,0],
		[1,1,1,1,1,1,1,0,0,0,0],
		[1,1,1,1,1,0,0,0,0,0,0],
		[1,1,1,1,1,1,1,1,1,0,0],
		[1,1,1,1,1,1,1,1,1,0,0],
		[1,1,1,1,1,1,1,1,1,0,1],
		[1,1,1,0,1,1,1,0,0,0,0],
		[1,1,1,1,1,1,1,1,0,1,1],
		[1,1,1,1,1,1,0,0,0,0,0],
		[1,1,1,1,1,1,0,0,0,0,0],
		[1,1,1,1,1,1,1,1,0,1,1],
		[1,1,1,0,1,1,1,1,0,1,1],
		[1,1,1,1,1,0,1,1,0,1,1],
		[1,1,1,1,1,1,0,0,1,0,0],
		[1,1,1,1,1,1,1,0,1,0,0],
		[1,1,1,1,1,1,1,0,1,0,0],
		[1,1,1,1,1,1,1,1,0,0,0],
		[1,1,1,1,1,1,1,0,0,0,0],
		[1,1,1,1,1,1,1,1,0,0,0],
		[0,1,1,1,0,0,0,0,0,0,0],
		[1,1,1,1,1,1,1,1,1,1,1],
		[1,1,1,1,1,1,1,1,0,0,0],
		[1,1,1,1,1,1,0,0,0,0,0],
		[1,1,1,1,1,1,1,1,1,1,1],
		[1,1,1,1,1,1,1,0,1,0,0],
		[1,1,1,0,1,0,1,0,1,0,0],
		[1,1,1,1,1,1,1,0,0,0,0],
		[1,1,1,1,1,1,1,1,1,1,1],
		[1,1,1,1,1,1,1,1,0,0,0],
		[1,1,1,1,1,1,1,0,1,0,1],
		[1,1,1,1,1,1,1,0,0,1,0],
		[1,1,1,1,1,0,1,0,0,0,0],
		[1,1,1,1,1,1,1,1,1,1,1],
		[1,1,1,1,1,1,1,0,0,0,1],
		[1,1,1,1,1,1,0,0,0,0,0],
		[1,1,1,1,1,1,1,1,0,0,0],
		[1,1,1,1,1,0,1,0,1,1,1],
		[1,1,1,1,1,1,1,1,0,1,1],
		[1,1,1,1,1,1,1,1,1,1,0],
		[1,1,1,1,1,1,1,1,0,0,1],
		[1,1,1,1,1,1,0,0,0,0,0],
		[1,1,1,1,1,1,1,1,1,0,1],
		[1,1,1,1,1,1,1,0,0,0,0],
		[1,1,1,1,1,0,0,0,0,0,0],
		[1,1,1,1,1,0,1,1,0,1,1],
		[1,1,1,1,1,1,1,1,1,1,0],
		[1,1,1,1,1,1,1,1,0,0,0],
		[0,1,1,0,1,1,0,1,1,0,1],
		[1,1,1,1,1,1,1,1,0,0,0],
		[1,1,1,1,1,0,0,0,0,1,1],
		[1,1,1,1,1,1,1,1,1,1,0],
		[1,1,1,1,1,1,1,0,0,0,1],
		[1,1,1,1,1,1,0,1,0,0,0],
		[1,1,1,0,1,0,0,0,0,0,1],
		[1,1,1,1,1,1,1,0,1,0,0],
		[1,1,1,1,1,1,1,1,0,1,1],
		[1,1,1,1,1,1,1,0,0,1,1],
		[1,1,1,1,1,1,1,1,1,1,1],
		[1,1,1,1,1,1,1,0,0,0,1],
		[1,1,1,1,1,1,1,0,1,0,1],
		[1,1,1,1,1,0,0,0,0,0,0],
		[1,1,1,1,1,1,0,0,1,0,1],
		[1,1,1,1,1,1,0,1,0,0,0],
		[1,1,1,1,1,0,0,1,1,0,0],
		[1,1,1,1,1,1,1,1,1,0,0],
		[1,0,0,1,0,1,0,1,0,0,1],
		[1,1,1,1,0,1,0,0,1,0,1],
		[1,1,1,1,1,1,1,1,0,1,1],
		[1,1,1,1,1,1,1,1,0,0,0],
		[1,1,1,1,1,1,1,1,1,1,0],
		[1,1,1,1,1,1,1,0,0,1,0],
		[1,1,1,1,1,1,1,0,0,1,0],
		[1,1,1,1,1,1,1,1,1,0,1],
		[1,1,1,1,1,1,0,0,0,0,0],
		[1,1,1,1,1,0,0,0,0,0,0],
		[1,1,0,1,0,0,1,0,0,1,1],
		[1,1,1,1,1,1,1,1,0,0,0],
		[1,1,1,1,1,1,1,1,0,0,0],
		[1,1,1,1,1,1,1,0,1,0,0],
		[1,1,1,1,1,1,1,1,1,1,1],
		[1,1,1,1,1,1,1,1,0,0,0],
		[1,1,1,1,1,1,1,0,1,0,1],
		[1,1,1,1,1,1,1,1,1,1,1],
		[1,1,1,1,1,1,1,1,0,0,0],
		[1,1,1,1,1,1,1,1,1,1,1],
		[1,1,1,1,1,1,1,1,0,0,0],
		[1,1,1,1,0,0,1,0,0,0,0]
	],
	valid_count: [
		[11],
		[2],
		[7],
		[11],
		[7],
		[7],
		[8],
		[3],
		[7],
		[7],
		[5],
		[7],
		[8],
		[8],
		[7],
		[11],
		[8],
		[9],
		[7],
		[6],
		[5],
		[6],
		[8],
		[11],
		[2],
		[6],
		[5],
		[11],
		[9],
		[4],
		[7],
		[7],
		[5],
		[9],
		[8],
		[5],
		[8],
		[5],
		[6],
		[0],
		[7],
		[5],
		[7],
		[6],
		[10],
		[7],
		[4],
		[8],
		[5],
		[7],
		[11],
		[3],
		[5],
		[9],
		[8],
		[7],
		[8],
		[7],
		[4],
		[9],
		[7],
		[11],
		[8],
		[6],
		[2],
		[5],
		[6],
		[8],
		[8],
		[4],
		[3],
		[6],
		[7],
		[5],
		[7],
		[7],
		[9],
		[8],
		[10],
		[7],
		[8],
		[7],
		[6],
		[5],
		[4],
		[3],
		[8],
		[9],
		[9],
		[5],
		[7],
		[10],
		[11],
		[11],
		[8],
		[7],
		[5],
		[8],
		[7],
		[10],
		[5],
		[6],
		[8],
		[11],
		[9],
		[8],
		[2],
		[8],
		[7],
		[7],
		[5],
		[7],
		[8],
		[6],
		[6],
		[2],
		[11],
		[11],
		[9],
		[7],
		[11],
		[4],
		[7],
		[9],
		[7],
		[8],
		[8],
		[8],
		[6],
		[8],
		[7],
		[9],
		[7],
		[6],
		[6],
		[7],
		[8],
		[6],
		[7],
		[7],
		[4],
		[7],
		[9],
		[7],
		[6],
		[11],
		[11],
		[5],
		[7],
		[8],
		[6],
		[7],
		[9],
		[8],
		[7],
		[9],
		[10],
		[7],
		[7],
		[5],
		[9],
		[9],
		[9],
		[3],
		[8],
		[6],
		[6],
		[8],
		[4],
		[5],
		[6],
		[7],
		[7],
		[8],
		[7],
		[8],
		[3],
		[11],
		[8],
		[6],
		[11],
		[7],
		[3],
		[7],
		[11],
		[8],
		[7],
		[7],
		[5],
		[11],
		[7],
		[6],
		[8],
		[5],
		[8],
		[10],
		[8],
		[6],
		[9],
		[7],
		[5],
		[5],
		[10],
		[8],
		[2],
		[8],
		[5],
		[10],
		[7],
		[6],
		[3],
		[7],
		[8],
		[7],
		[11],
		[7],
		[7],
		[5],
		[6],
		[6],
		[5],
		[9],
		[1],
		[4],
		[8],
		[8],
		[10],
		[7],
		[7],
		[9],
		[6],
		[5],
		[2],
		[8],
		[8],
		[7],
		[11],
		[8],
		[7],
		[11],
		[8],
		[11],
		[8],
		[4]
	],
	local_particles_per_Abs600: [
		[347433336.2,310591158.5,295945546,280112044.8,281004121.4,285171102.7,272529069.8,267094017.1,285823170.7,304383116.9,366210937.5],
		[413223140.5,332225913.6,"_NaN_","_NaN_","_NaN_","_NaN_","_NaN_","_NaN_","_NaN_","_NaN_","_NaN_"],
		["_NaN_",287907869.5,223880597,192802056.6,196850393.7,158898305.1,136861313.9,148809523.8,"_NaN_","_NaN_","_NaN_"],
		[974975635.2,1044568258,1057827917,1045296166,1041666658,999999960.3,961538349.9,928217857.9,794491119.3,781249386.9,837050538.7],
		[533499310.9,509900569.4,480384307.4,457875457.9,465549348.2,471698113.2,551470588.2,"_NaN_","_NaN_","_NaN_","_NaN_"],
		[502512562.8,522193211.5,449775112.4,485436893.2,460122699.4,421348314.6,398936170.2,"_NaN_","_NaN_","_NaN_","_NaN_"],
		[420329959,409360715,362143891.8,396615547.3,399786780.4,405405405.4,398089172,535714285.7,"_NaN_","_NaN_","_NaN_"],
		["_NaN_","_NaN_","_NaN_","_NaN_","_NaN_","_NaN_",214290612.4,188256792.3,213068181.8,"_NaN_","_NaN_"],
		[37209302.33,39006631.13,37773860.49,39661554.73,41899441.34,40453074.43,47588832.49,"_NaN_","_NaN_","_NaN_","_NaN_"],
		[343347639.5,319488817.9,321199143.5,318471337.6,265957446.8,279850746.3,264084507,"_NaN_","_NaN_","_NaN_","_NaN_"],
		[334784223.1,396520846.8,393095513.2,391021826.1,395664153.9,"_NaN_","_NaN_","_NaN_","_NaN_","_NaN_","_NaN_"],
		[739553802.5,981675392.7,833796553.6,832408435.1,837053571.4,786163522,710227272.7,"_NaN_","_NaN_","_NaN_","_NaN_"],
		[301477243.8,256388339.7,248015868.1,240925153.9,219941345.4,234228599,227272718.2,184547246.3,"_NaN_","_NaN_","_NaN_"],
		[352516081.9,322615335.7,318167360.4,314465410.1,290135393.9,299281711.7,268624639.4,247361472.3,"_NaN_","_NaN_","_NaN_"],
		[415368639.7,424208144.8,398618123.8,364785992.2,387596899.2,405405405.4,430045871.6,"_NaN_","_NaN_","_NaN_","_NaN_"],
		[304940028.5,289407679,229480608.9,183127823.2,212104072.4,175397567.8,198622881.4,162760416.7,133547008.5,104166666.7,167410714.3],
		[536540271.4,518081611,502315923,513024418.8,491095965.9,505975238,533730144.6,508272835.4,"_NaN_","_NaN_","_NaN_"],
		[300827275,298953662.2,278551532,273722627.7,258620689.7,265957446.8,246710526.3,246710526.3,246710526.3,"_NaN_","_NaN_"],
		[483481063.7,464756003.1,450450450.5,447761194,454545454.5,457317073.2,493421052.6,"_NaN_","_NaN_","_NaN_","_NaN_"],
		[953895071.5,896860986.5,867052023.1,882352941.2,925925925.9,1041666667,"_NaN_","_NaN_","_NaN_","_NaN_","_NaN_"],
		[390355829.8,336385980,332228010.7,301715372.6,294132988.1,"_NaN_","_NaN_","_NaN_","_NaN_","_NaN_","_NaN_"],
		[953895071.5,896860986.5,867052023.1,882352941.2,925925925.9,1041666667,"_NaN_","_NaN_","_NaN_","_NaN_","_NaN_"],
		[368290212.7,319880577.9,303306035.8,298151460.9,294927251.3,291828793.8,285388127.9,269396551.7,"_NaN_","_NaN_","_NaN_"],
		[252100840.3,216684723.7,188560653.7,169109357.4,183823529.4,165929203.5,128424657.5,125000000,111607142.9,93750000,73242187.5],
		[345125107.9,341491178.1,"_NaN_","_NaN_","_NaN_","_NaN_","_NaN_","_NaN_","_NaN_","_NaN_","_NaN_"],
		[641025641,771208226.2,791556728.2,925925925.9,1136363636,1013513514,"_NaN_","_NaN_","_NaN_","_NaN_","_NaN_"],
		[351390922.4,399467376.8,406504065,438596491.2,362318840.6,"_NaN_","_NaN_","_NaN_","_NaN_","_NaN_","_NaN_"],
		[393868776.1,459981600.7,448430493.3,464828013.6,478621569.9,468750000,398089172,347222222.2,369094488.2,372023809.5,285823170.7],
		[467471756.9,453857791.2,439882697.9,438596491.2,405405405.4,403225806.5,367647058.8,360576923.1,275735294.1,"_NaN_","_NaN_"],
		[368437212.2,394477317.6,373134328.4,464396284.8,"_NaN_","_NaN_","_NaN_","_NaN_","_NaN_","_NaN_","_NaN_"],
[truncated: 1,693 more rows]
