# Supplementary material for: Robust estimation of bacterial cell count from optical density
Source: Commun Biol. 2020 Sep 17;3:512. doi: 10.1038/s42003-020-01127-5 (PMC7499192; doi:10.1038/s42003-020-01127-5)
Supplement: Supplementary file 3 — Supplementary Data 2 [file 42003_2020_1127_MOESM3_ESM.zip › S6 File Complete Data/plate_data_sets.json]

{
	"plate_reader_data_for_each_team": [
		[
			{
				"LUDOX_Abs600": [
					[0.0536],
					[0.0546],
					[0.054],
					[0.0556]
				],
				"water_Abs600": [
					[0.0354],
					[0.0375],
					[0.036],
					[0.0348]
				],
				"LUDOX_mean": 0.05445,
				"water_mean": 0.035925,
				"net_Abs600": 0.018525,
				"reference_OD600": 0.063,
				"OD600_per_Abs600": 3.400809717,
				"Abs600_raw": [
					[0.92,0.4913,0.2935,0.1639,0.1059,0.0689,0.0515,0.0427,0.0393,0.0374,0.0358,0.0353],
					[0.9013,0.4895,0.2778,0.1669,0.0991,0.0695,0.0505,0.0439,0.0392,0.0365,0.0359,0.0356],
					[0.8571,0.5017,0.3011,0.1807,0.0982,0.0636,0.053,0.0439,0.0394,0.0374,0.0365,0.0347],
					[0.9165,0.5903,0.2823,0.165,0.1047,0.0705,0.0548,0.0456,0.0395,0.0374,0.036,0.0354]
				],
				"Abs600_mean": [0.898725,0.5182,0.288675,0.169125,0.101975,0.068125,0.05245,0.044025,0.03935,0.037175,0.03605,0.03525],
				"Abs600_std": [0.02891278552,0.04836651734,0.01059193876,0.007815529413,0.003887908607,0.003088014465,0.0018734994,0.001192686044,0.0001290994449,0.00045,0.0003109126351,0.0003872983346],
				"Abs600_net_mean": [0.863475,0.48295,0.253425,0.133875,0.066725,0.032875,0.0172,0.008775,0.0041,0.001925,0.0008],
				"num_particles": [235294117.6,117647058.8,58823529.41,29411764.71,14705882.35,7352941.176,3676470.588,1838235.294,919117.6471,459558.8235,229779.4118],
				"particles_per_Abs600": [272496734.3,243600908.6,232114153.7,219695721.4,220395389.3,223663609.9,213748290,209485503.6,224175035.9,238731856.4,287224264.7],
				"mean_particles_per_Abs600": 227893956.6,
				"au_raw": [
					[58052,35467,20266,10825,5478,2824,1450,751,356,179,90,1],
					[60209,35986,20574,10887,5639,2922,1456,728,374,160,89,1],
					[59041,36164,20043,10958,5601,2918,1455,735,376,227,83,3],
					[59378,36253,22693,9735,5112,2496,1297,633,328,158,82,4]
				],
				"au_mean": [59170,35967.5,20894,10601.25,5457.5,2790,1414.5,711.75,358.5,181,86,2.25],
				"au_std": [892.4404742,351.6461289,1218.932046,580.050788,240.3643068,201.1632836,78.37729263,53.37524395,22.23360819,32.09361307,4.082482905,1.5],
				"au_net_mean": [59167.75,35965.25,20891.75,10599,5455.25,2787.75,1412.25,709.5,356.25,178.75,83.75],
				"uM_fluorescein": [10,5,2.5,1.25,0.625,0.3125,0.15625,0.078125,0.0390625,0.01953125,0.009765625],
				"uM_per_au": [0.0001690109899,0.0001390230848,0.0001196644609,0.0001179356543,0.0001145685349,0.0001120975697,0.0001106390512,0.0001101127555,0.0001096491228,0.0001092657343,0.0001166044776],
				"mean_uM_per_au": 0.0001206578609,
				"MEFL_per_au": 726618639.1,
				"experiment_Abs600": [
					[0.1286,0.1093,0.0935,0.1055,0.116,0.1113,0.1162,0.1163,0.0465],
					[0.1211,0.1045,0.0863,0.0962,0.1092,0.1055,0.139,0.0988,0.0463],
					[0.1178,0.0986,0.0687,0.1073,0.1073,0.1086,0.1474,0.089,0.0462],
					[0.1177,0.101,0.0834,0.103,0.1085,0.1107,0.1417,0.1047,0.0461],
					[0.1149,0.1203,0.0829,0.1122,0.1171,0.1031,0.1242,0.1159,0.047],
					[0.1106,0.1075,0.0749,0.1086,0.1128,0.0917,0.1287,0.1049,0.046],
					[0.1118,0.1087,0.0773,0.1112,0.1086,0.0938,0.1265,0.1063,0.0461],
					[0.1074,0.1104,0.0763,0.1058,0.1106,0.1005,0.1248,0.1089,0.0463]
				],
				"experiment_au": [
					[3533,30233,28842,34506,3436,41545,2847,14425,2096],
					[3097,28886,24925,11355,3105,40039,3642,11827,2275],
					[3086,26707,17154,34130,3088,40554,3739,10464,2249],
					[2990,27417,23606,33241,3194,40753,3645,12519,2143],
					[2753,36321,38375,36038,3310,41876,3872,16931,2310],
					[2580,31037,35588,33945,3147,35751,3955,14284,2244],
					[2585,31713,35255,34900,2970,37297,3832,14372,2230],
					[2504,31777,34442,33046,3059,40504,3727,14711,2276]
				],
				"experiment_uM_per_OD": [
					[0.620993279,15.89613109,20.1899048,19.48948253,0.6840585612,21.59903169,0.3822790057,6.266798327],
					[0.3898912677,16.22226528,20.09007249,6.455926714,0.4681669329,22.63234585,0.5231931741,6.455179143],
					[0.41474936,16.56009952,23.50297026,18.51245492,0.4871851471,21.77931247,0.5223709833,6.809842815],
					[0.4197045495,16.3333371,20.41525846,19.39069975,0.5975736172,21.20511209,0.5574235711,6.282111436],
					[0.2314766779,16.46223191,35.64222248,18.35338954,0.5061220645,25.02260811,0.7178554767,7.52889333],
					[0.184535552,16.61059121,40.93484435,17.966849,0.4796059659,26.01313138,0.7340367249,7.252445618],
					[0.1917062502,16.709776,37.55445996,17.80497773,0.4200732156,26.08275867,0.7069354362,7.15594553],
					[0.1323935799,16.32871455,38.04075184,18.34779248,0.4320401199,25.02393364,0.6557994446,7.04765677]
				],
				"experiment_MEFL_per_particle": [
					[55806.82777,1428538.247,1814406.98,1751462.104,61474.318,1941041.042,34354.28265,563178.6152],
					[35038.3741,1457846.961,1805435.346,580175.0235,42072.77643,2033901.927,47017.82184,580107.8415],
					[37272.29727,1488207.124,2112142.366,1663659.524,43781.88705,1957242.342,46943.93399,611980.4158],
					[37717.60549,1467828.657,1834658.847,1742584.788,53702.17209,1905640.654,50094.00629,564554.7589],
					[20802.12384,1479412.052,3203061.029,1649364.79,45483.69175,2248707.721,64511.54675,676599.3571],
					[16583.66381,1492744.663,3678693.29,1614627.535,43100.76846,2337723.116,65965.70763,651755.8196],
					[17228.07323,1501658.106,3374908.151,1600080.644,37750.73642,2343980.314,63530.19503,643083.6423],
					[11897.81913,1467413.241,3418609.762,1648861.798,38826.16669,2248826.842,58934.75484,633352.052]
				],
				"experiment_net_au": [
					[1437,28137,26746,32410,1340,39449,751,12329],
					[822,26611,22650,9080,830,37764,1367,9552],
					[837,24458,14905,31881,839,38305,1490,8215],
					[847,25274,21463,31098,1051,38610,1502,10376],
					[443,34011,36065,33728,1000,39566,1562,14621],
					[336,28793,33344,31701,903,33507,1711,12040],
					[355,29483,33025,32670,740,35067,1602,12142],
					[228,29501,32166,30770,783,38228,1451,12435]
				],
				"experiment_net_Abs600": [
					[0.0821,0.0628,0.047,0.059,0.0695,0.0648,0.0697,0.0698],
					[0.0748,0.0582,0.04,0.0499,0.0629,0.0592,0.0927,0.0525],
					[0.0716,0.0524,0.0225,0.0611,0.0611,0.0624,0.1012,0.0428],
					[0.0716,0.0549,0.0373,0.0569,0.0624,0.0646,0.0956,0.0586],
					[0.0679,0.0733,0.0359,0.0652,0.0701,0.0561,0.0772,0.0689],
					[0.0646,0.0615,0.0289,0.0626,0.0668,0.0457,0.0827,0.0589],
					[0.0657,0.0626,0.0312,0.0651,0.0625,0.0477,0.0804,0.0602],
					[0.0611,0.0641,0.03,0.0595,0.0643,0.0542,0.0785,0.0626]
				]
			}
		],
		[
			{
				"LUDOX_Abs600": [
					[0.051],
					[0.051],
					[0.048],
					[0.06]
				],
				"water_Abs600": [
					[0.041],
					[0.036],
					[0.036],
					[0.038]
				],
				"LUDOX_mean": 0.0525,
				"water_mean": 0.03775,
				"net_Abs600": 0.01475,
				"reference_OD600": 0.063,
				"OD600_per_Abs600": 4.271186441,
				"Abs600_raw": [
					[0.746,0.514,0.247,0.186,0.081,0.056,0.053,0.038,0.038,0.038,0.037,0.037],
					[0.733,0.489,0.287,0.227,0.118,0.056,0.052,0.041,0.039,0.039,0.039,0.037],
					[0.755,0.46,0.24,0.205,0.115,0.055,0.049,0.041,0.039,0.038,0.038,0.037],
					[0.817,0.49,0.246,0.22,0.12,0.044,0.048,0.04,0.038,0.038,0.038,0.036]
				],
				"Abs600_mean": [0.76275,0.48825,0.255,0.2095,0.1085,0.05275,0.0505,0.04,0.0385,0.03825,0.038,0.03675],
				"Abs600_std": [0.03727711541,0.02209637979,0.02155612829,0.01815672511,0.01844812547,0.005852349955,0.002380476143,0.001414213562,0.0005773502692,0.0005,0.0008164965809,0.0005],
				"Abs600_net_mean": [0.726,0.4515,0.21825,0.17275,0.07175,0.016,0.01375,0.00325,0.00175,0.0015,0.00125],
				"num_particles": [235294117.6,117647058.8,58823529.41,29411764.71,14705882.35,7352941.176,3676470.588,1838235.294,919117.6471,459558.8235,229779.4118],
				"particles_per_Abs600": [324096580.8,260569344,269523617,170256235.6,204960032.8,459558823.5,267379679.1,565610859.7,525210084,306372549,183823529.4],
				"mean_particles_per_Abs600": 272973610.6,
				"au_raw": [
					[29044,16118,8583,4391,2220,1118,545,283,154,64,40,4],
					[29665,16048,8426,4307,2194,1115,548,252,139,76,34,13],
					[29515,15751,8495,4291,2183,1128,557,282,140,64,30,0],
					[31349,17039,9182,4613,2345,1204,591,311,147,64,46,13]
				],
				"au_mean": [29893.25,16239,8671.5,4400.5,2235.5,1141.25,560.25,282,145,67,37.5,7.5],
				"au_std": [1005.916622,556.5566758,346.3452035,148.3003709,74.63019943,42.20090836,21.12463017,24.0970261,6.976149845,6,7,6.557438524],
				"au_net_mean": [29885.75,16231.5,8664,4393,2228,1133.75,552.75,274.5,137.5,59.5,30],
				"uM_fluorescein": [10,5,2.5,1.25,0.625,0.3125,0.15625,0.078125,0.0390625,0.01953125,0.009765625],
				"uM_per_au": [0.0003346076307,0.0003080430028,0.0002885503232,0.0002845435921,0.0002805206463,0.0002756339581,0.0002826775215,0.0002846083789,0.0002840909091,0.0003282563025,0.0003255208333],
				"mean_uM_per_au": 0.0002874583045,
				"MEFL_per_au": 1731114413,
				"experiment_Abs600": [
					[0.482,0.44,0.253,0.466,0.445,0.512,0.184,0.45,0.043],
					[0.486,0.462,0.265,0.458,0.468,0.523,0.185,0.43,0.043],
					[0.488,0.45,0.273,0.472,0.48,0.498,0.189,0.454,0.043],
					[0.491,0.465,0.275,0.477,0.474,0.543,0.182,0.472,0.043],
					[0.494,0.447,0.272,0.455,0.451,0.543,0.152,0.461,0.043],
					[0.487,0.449,0.258,0.451,0.446,0.556,0.158,0.448,0.043],
					[0.482,0.46,0.258,0.451,0.453,0.539,0.16,0.447,0.043],
					[0.487,0.448,0.278,0.455,0.451,0.536,0.149,0.444,0.044]
				],
				"experiment_au": [
					[58,514,1178,670,48,1649,811,326,59],
					[44,547,1285,679,62,1662,755,309,38],
					[57,548,1330,684,76,1636,782,323,50],
					[67,563,1298,695,78,1752,782,326,53],
					[59,564,1339,650,60,1800,571,322,44],
					[62,567,1269,644,75,1866,598,332,46],
					[53,581,1246,634,54,1851,625,330,33],
					[61,591,1361,671,52,1903,621,321,60]
				],
				"experiment_uM_per_OD": [
					[-0.0001533069383,0.07713424278,0.3586221603,0.09721363296,-0.001841590062,0.2281658336,0.3589426448,0.04415126819],
					[0.0009115360618,0.08175796816,0.3780417889,0.1039528172,0.00380056918,0.2277042403,0.3398264212,0.04712861276],
					[0.001058679149,0.0823495564,0.3745488467,0.09946225384,0.004004222868,0.2345946571,0.3374306712,0.04470407939],
					[0.002103179559,0.08133623319,0.3611666967,0.09955696052,0.003903813567,0.2286913325,0.352971027,0.04282838375],
					[0.002238417269,0.08662600957,0.3805928425,0.09899237381,0.002639284153,0.2363637316,0.3253946797,0.04476049129],
					[0.00242528814,0.0863650483,0.3828373732,0.09864324521,0.004843053675,0.2387703266,0.3230483803,0.047526665],
					[0.003066138765,0.0884445006,0.3797070594,0.09913811099,0.003447162595,0.2466826089,0.3405353297,0.04947677854],
					[0.000151922677,0.08845848285,0.3741862026,0.1000519872,-0.00132288444,0.2521079628,0.3595836138,0.0439143892]
				],
				"experiment_MEFL_per_particle": [
					[-14.4457664,7268.185416,33792.15587,9160.220984,-173.5288705,21499.55097,33822.3544,4160.274244],
					[85.89198353,7703.868612,35622.0236,9795.239084,358.1190466,21456.05607,32021.07585,4440.822695],
					[99.75694417,7759.612635,35292.89155,9372.103449,377.3088735,22105.32448,31795.32974,4212.364394],
					[198.1778578,7664.129478,34031.92179,9381.027445,367.8475319,21549.06755,33259.66236,4035.621832],
					[210.9210017,8162.573154,35862.40362,9327.827716,248.6937824,22272.02037,30661.20545,4217.67996],
					[228.5294216,8137.983364,36073.90067,9294.930116,456.3500051,22498.78838,30440.11896,4478.330259],
					[288.915328,8333.925455,35778.93828,9341.5602,324.8183426,23244.34487,32087.87469,4662.085052],
					[14.31533059,8335.242971,35258.72042,9427.672692,-124.6524118,23755.56371,33882.75146,4137.953672]
				],
				"experiment_net_au": [
					[-1,455,1119,611,-11,1590,752,267],
					[6,509,1247,641,24,1624,717,271],
					[7,498,1280,634,26,1586,732,273],
					[14,510,1245,642,25,1699,729,273],
					[15,520,1295,606,16,1756,527,278],
					[16,521,1223,598,29,1820,552,286],
					[20,548,1213,601,21,1818,592,297],
					[1,531,1301,611,-8,1843,561,261]
				],
				"experiment_net_Abs600": [
					[0.439,0.397,0.21,0.423,0.402,0.469,0.141,0.407],
					[0.443,0.419,0.222,0.415,0.425,0.48,0.142,0.387],
					[0.445,0.407,0.23,0.429,0.437,0.455,0.146,0.411],
					[0.448,0.422,0.232,0.434,0.431,0.5,0.139,0.429],
					[0.451,0.404,0.229,0.412,0.408,0.5,0.109,0.418],
					[0.444,0.406,0.215,0.408,0.403,0.513,0.115,0.405],
					[0.439,0.417,0.215,0.408,0.41,0.496,0.117,0.404],
					[0.443,0.404,0.234,0.411,0.407,0.492,0.105,0.4]
				]
			}
		],
		[
			{
				"LUDOX_Abs600": [
					[0.056],
					[0.055],
					[0.056],
					[0.057]
				],
				"water_Abs600": [
					[0.038],
					[0.038],
					[0.038],
					[0.038]
				],
				"LUDOX_mean": 0.056,
				"water_mean": 0.038,
				"net_Abs600": 0.018,
				"reference_OD600": 0.063,
				"OD600_per_Abs600": 3.5,
				"Abs600_raw": [
					[0.826,0.546,0.32,0.209,0.115,0.097,0.066,0.055,0.047,0.043,0.04,0.037],
					[0.647,0.534,0.324,0.215,0.135,0.092,0.077,0.05,0.046,0.046,0.043,0.038],
					[0.721,0.567,0.389,0.226,0.126,0.094,0.068,0.053,0.044,0.043,0.042,0.038],
					[0.757,0.588,0.458,0.279,0.156,0.104,0.077,0.056,0.048,0.045,0.042,0.038]
				],
				"Abs600_mean": [0.73775,0.55875,0.37275,0.23225,0.133,0.09675,0.072,0.0535,0.04625,0.04425,0.04175,0.03775],
				"Abs600_std": [0.07455367194,0.02379600807,0.06504037208,0.0319517866,0.0173781472,0.005251983752,0.005830951895,0.002645751311,0.001707825128,0.0015,0.001258305739,0.0005],
				"Abs600_net_mean": [0.7,0.521,0.335,0.1945,0.09525,0.059,0.03425,0.01575,0.0085,0.0065,0.004],
				"num_particles": [235294117.6,117647058.8,58823529.41,29411764.71,14705882.35,7352941.176,3676470.588,1838235.294,919117.6471,459558.8235,229779.4118],
				"particles_per_Abs600": [336134453.8,225810093.7,175592625.1,151217299.3,154392465.6,124626121.6,107342207,116713352,108131487.9,70701357.47,57444852.94],
				"mean_particles_per_Abs600": 166327721.1,
				"au_raw": [
					[4870105,2716792,1377911,652181,341682,157299,74363,40170,19271,9812,5227,389],
					[4997040,2653022,1409802,711121,368800,177724,84383,42908,21862,11386,5729,417],
					[4845407,2675212,1431737,725141,372447,188908,86499,44304,22371,11485,5866,394],
					[4923088,2562037,1359642,701268,361235,162791,80746,41643,21330,11165,5472,380]
				],
				"au_mean": [4908910,2651765.75,1394773,697427.75,361041,171680.5,81497.75,42256.25,21208.5,10962,5573.5,395],
				"au_std": [67097.86787,65398.69155,32201.0473,31715.11326,13724.76392,14366.1802,5316.858557,1765.084771,1359.796186,778.2488891,282.902221,15.76916823],
				"au_net_mean": [4908515,2651370.75,1394378,697032.75,360646,171285.5,81102.75,41861.25,20813.5,10567,5178.5],
				"uM_fluorescein": [10,5,2.5,1.25,0.625,0.3125,0.15625,0.078125,0.0390625,0.01953125,0.009765625],
				"uM_per_au": [2.03727604e-06,1.885816987e-06,1.792914117e-06,1.793316024e-06,1.733001336e-06,1.824439313e-06,1.926568458e-06,1.866284452e-06,1.876786701e-06,1.848324974e-06,1.885801873e-06],
				"mean_uM_per_au": 1.805897556e-06,
				"MEFL_per_au": 10875369.53,
				"experiment_Abs600": [
					[0.414,0.358,0.356,0.383,0.406,0.325,0.389,0.353,0.04],
					[0.41,0.373,0.355,0.386,0.411,0.324,0.391,0.373,0.041],
					[0.407,0.381,0.356,0.386,0.408,0.323,0.39,0.378,0.04],
					[0.407,0.379,0.352,0.384,0.411,0.32,0.388,0.378,0.04],
					[0.447,0.348,0.324,0.392,0.403,0.316,0.37,0.384,0.041],
					[0.442,0.341,0.313,0.386,0.399,0.319,0.363,0.377,0.041],
					[0.446,0.33,0.312,0.385,0.405,0.313,0.366,0.375,0.04],
					[0.424,0.319,0.313,0.378,0.397,0.306,0.361,0.373,0.039]
				],
				"experiment_au": [
					[7728,58863,165844,78971,8916,149320,40258,27851,6001],
					[7586,62488,164078,78542,8883,144815,38867,29052,5998],
					[7556,64487,164146,77873,8815,146624,39694,29204,5969],
					[7567,64826,166531,77694,8704,142753,39320,29693,6022],
					[7753,62631,98249,84715,8309,122636,38531,29023,5940],
					[7755,62861,102624,84234,8436,123237,39166,28657,6047],
					[7678,64148,102398,86584,8591,123472,39711,29155,5997],
					[7697,63598,102858,86887,8457,127209,40718,30331,5953]
				],
				"experiment_uM_per_OD": [
					[0.002382570725,0.08577120987,0.2609946501,0.1097678839,0.004109439012,0.259468102,0.050646445,0.03601904298],
					[0.002220491923,0.08779273056,0.2597600415,0.1084944367,0.00402317718,0.2530936708,0.04845554837,0.03582888317],
					[0.002231186781,0.08854420876,0.258274374,0.1072264722,0.003990360593,0.2564447458,0.04971746536,0.03546917135],
					[0.00217213836,0.08950189621,0.2654421344,0.1075019017,0.003730009429,0.2519614068,0.0493700959,0.03613474306],
					[0.002304076192,0.09527979369,0.1682994422,0.1157994139,0.003376615082,0.2189517103,0.05111246829,0.03472347628],
					[0.002197700766,0.09771453688,0.1832018574,0.1169339231,0.003443167805,0.2175057909,0.05306967271,0.03472053038],
					[0.002136322161,0.1034628067,0.182867994,0.1205232847,0.00366692623,0.2220280642,0.0533602368,0.03566820946],
					[0.002337280398,0.1062254741,0.1824822759,0.1231845872,0.003608912593,0.2343241455,0.05570721253,0.03765968401]
				],
				"experiment_MEFL_per_particle": [
					[301.9257271,10869.15685,33073.93929,13910.07949,520.7590898,32880.49104,6418.052809,4564.42935],
					[281.3866684,11125.32935,32917.48639,13748.70485,509.8277599,32072.7061,6140.416536,4540.331791],
					[282.7419494,11220.55868,32729.21864,13588.02501,505.6691543,32497.36326,6300.330028,4494.748147],
					[275.2591757,11341.91939,33637.53638,13622.92816,472.6767594,31929.22257,6256.310442,4579.091172],
					[291.9786902,12074.10999,21327.35491,14674.41108,427.8936837,27746.14564,6477.108526,4400.251676],
					[278.4985121,12382.64715,23215.82878,14818.17912,436.3274226,27562.91488,6725.130699,4399.878364],
					[270.7204513,13111.08325,23173.52072,15273.03261,464.6826879,28135.98943,6761.951756,4519.970789],
					[296.186416,13461.17585,23124.6415,15610.27998,457.3310448,29694.18171,7059.36679,4772.335764]
				],
				"experiment_net_au": [
					[1727,52862,159843,72970,2915,143319,34257,21850],
					[1588,56490,158080,72544,2885,138817,32869,23054],
					[1587,58518,158177,71904,2846,140655,33725,23235],
					[1545,58804,160509,71672,2682,136731,33298,23671],
					[1813,56691,92309,78775,2369,116696,32591,23083],
					[1708,56814,96577,78187,2389,117190,33119,22610],
					[1681,58151,96401,80587,2594,117475,33714,23158],
					[1744,57645,96905,80934,2504,121256,34765,24378]
				],
				"experiment_net_Abs600": [
					[0.374,0.318,0.316,0.343,0.366,0.285,0.349,0.313],
					[0.369,0.332,0.314,0.345,0.37,0.283,0.35,0.332],
					[0.367,0.341,0.316,0.346,0.368,0.283,0.35,0.338],
					[0.367,0.339,0.312,0.344,0.371,0.28,0.348,0.338],
					[0.406,0.307,0.283,0.351,0.362,0.275,0.329,0.343],
					[0.401,0.3,0.272,0.345,0.358,0.278,0.322,0.336],
					[0.406,0.29,0.272,0.345,0.365,0.273,0.326,0.335],
					[0.385,0.28,0.274,0.339,0.358,0.267,0.322,0.334]
				]
			}
		],
		[
			{
				"LUDOX_Abs600": [
					[0.05370000005],
					[0.05409999937],
					[0.05629999936],
					[0.05649999902]
				],
				"water_Abs600": [
					[0.03599999845],
					[0.03590000048],
					[0.03610000014],
					[0.03610000014]
				],
				"LUDOX_mean": 0.05514999945,
				"water_mean": 0.0360249998,
				"net_Abs600": 0.01912499964,
				"reference_OD600": 0.063,
				"OD600_per_Abs600": 3.294117709,
				"Abs600_raw": [
					[0.2705999911,0.1700000018,0.09640000015,0.067900002,0.05209999904,0.04430000111,0.0401000008,0.03799999878,0.03700000048,0.0362999998,0.03590000048,0.03590000048],
					[0.3298999965,0.1770000011,0.1067000031,0.07119999826,0.05350000039,0.04459999874,0.04030000046,0.03830000013,0.03759999946,0.03669999912,0.03620000184,0.03570000082],
					[0.3571000099,0.1757999957,0.1061000004,0.07050000131,0.05299999937,0.04569999874,0.0410999991,0.03849999979,0.0373999998,0.03660000116,0.0364000015,0.03579999879],
					[0.4165999889,0.1949999928,0.1177999973,0.07729999721,0.05680000037,0.04630000144,0.04140000045,0.03869999945,0.03730000183,0.03680000082,0.0362999998,0.03599999845]
				],
				"Abs600_mean": [0.3435499966,0.1794499978,0.1067500003,0.0717249997,0.05384999979,0.04522500001,0.0407250002,0.03837499954,0.03732500039,0.03660000023,0.0362000009,0.03584999964],
				"Abs600_std": [0.06062983327,0.01080786396,0.008749284483,0.003978586524,0.002050203757,0.0009358599273,0.0006238318545,0.0002986081536,0.0002499995132,0.0002160248978,0.0002160248978,0.0001290987446],
				"Abs600_net_mean": [0.307699997,0.1435999982,0.07090000063,0.03587500006,0.01800000016,0.009375000373,0.004875000566,0.002524999902,0.001475000754,0.0007500005886,0.0003500012681],
				"num_particles": [235294117.6,117647058.8,58823529.41,29411764.71,14705882.35,7352941.176,3676470.588,1838235.294,919117.6471,459558.8235,229779.4118],
				"particles_per_Abs600": [764686772.7,819269222.1,829668954.7,819840129.8,816993457,784313694.3,754147725.4,728014006.2,623130289.6,612744617.2,656510226.4],
				"mean_particles_per_Abs600": 814017091.6,
				"au_raw": [
					[33656,20599,10172,6453,3123,1737,727,425,222,118,58,5],
					[32638,18890,9302,4826,1993,1447,692,356,162,98,56,2],
					[29177,15623,7431,4801,2501,1271,634,354,172,112,63,2],
					[33551,15563,9507,5744,3022,1451,702,416,217,120,63,3]
				],
				"au_mean": [32255.5,17668.75,9103,5456,2659.75,1476.5,688.75,387.75,193.25,112,60,3],
				"au_std": [2102.632398,2496.470358,1174.898861,796.4249285,521.4028353,192.8825204,39.35627862,38.00328933,30.6526236,9.933109617,3.559026084,1.414213562],
				"au_net_mean": [32252.5,17665.75,9100,5453,2656.75,1473.5,685.75,384.75,190.25,109,57],
				"uM_fluorescein": [10,5,2.5,1.25,0.625,0.3125,0.15625,0.078125,0.0390625,0.01953125,0.009765625],
				"uM_per_au": [0.0003100534842,0.0002830335536,0.0002747252747,0.0002292316156,0.0002352498353,0.0002120800814,0.000227852716,0.0002030539311,0.0002053219448,0.0001791857798,0.0001713267544],
				"mean_uM_per_au": 0.0002468640721,
				"MEFL_per_au": 1486650226,
				"experiment_Abs600": [
					[0.3783000112,0.3596999943,0.3549999893,0.4025999904,0.3851999938,0.3510999978,0.3941000104,0.3467000127,0.04870000109],
					[0.3486000001,0.3364000022,0.3328000009,0.33950001,0.3980000019,0.3513000011,0.3928000033,0.363499999,0.04720000178],
					[0.3643999994,0.3411999941,0.3490000069,0.3495999873,0.4004999995,0.3411000073,0.4002000093,0.3521000147,0.04820000008],
					[0.3459999859,0.3231999874,0.3312000036,0.3589000106,0.3810000122,0.3583000004,0.3907999992,0.361499995,0.04699999839],
					[0.3801999986,0.3650999963,0.369599998,0.3883000016,0.4092999995,0.3677999973,0.399300009,0.3984999955,0.04679999873],
					[0.3729999959,0.3578000069,0.3576000035,0.3468999863,0.3896999955,0.353700012,0.3968000114,0.3849999905,0.04830000177],
					[0.3646000028,0.3355999887,0.3357000053,0.345600009,0.3711000085,0.356400013,0.3883999884,0.3772999942,0.04610000178],
					[0.3718000054,0.3662999868,0.3583999872,0.3713999987,0.3894000053,0.3673000038,0.394600004,0.3846000135,0.04980000108]
				],
				"experiment_au": [
					[73,2170,3461,2405,95,4214,105,865,34],
					[65,2070,3244,2391,98,4232,104,897,34],
					[70,2089,3487,2394,100,4251,108,896,35],
					[64,2003,3343,2494,96,4348,104,919,37],
					[66,1867,4975,2492,103,5002,101,1059,40],
					[65,1885,4818,2278,95,4702,99,1002,34],
					[66,1771,4535,2291,98,4708,98,1019,36],
					[66,1913,4928,2478,99,4924,97,1025,42]
				],
				"experiment_uM_per_OD": [
					[0.008867397266,0.5147064892,0.8384668547,0.502076367,0.01358512224,1.035889127,0.0154047544,0.2089794191],
					[0.007707920436,0.52759207,0.842297682,0.604295736,0.01367222397,1.034534051,0.01517899714,0.2044703698],
					[0.008295163578,0.525353467,0.8600262758,0.5865479027,0.01382673021,1.078698301,0.01554171569,0.2123201466],
					[0.006767236725,0.5334314674,0.8717612137,0.5903486027,0.01323805868,1.037809577,0.014604534,0.2101680598],
					[0.005844219614,0.4301507524,1.145703941,0.5380820803,0.01302420767,1.158431889,0.01296849192,0.2171303811],
					[0.00715481136,0.4481924466,1.159124335,0.5631859952,0.01339013948,1.145461706,0.01397749473,0.2154522483],
					[0.007058795361,0.4491275599,1.164223082,0.5642459934,0.01429641329,1.128339567,0.01357386677,0.2224241679],
					[0.005585655401,0.4430154451,1.186523476,0.5676491894,0.0125784157,1.152319249,0.01195402621,0.220032497]
				],
				"experiment_MEFL_per_particle": [
					[216.0989557,12543.42525,20433.48305,12235.62849,331.0701711,25244.6746,375.4147061,5092.839858],
					[187.842442,12857.44756,20526.84052,14726.72009,333.1928448,25211.65134,369.9129894,4982.95408],
					[202.1535895,12802.89268,20958.88731,14294.20443,336.9581705,26287.93651,378.7524603,5174.253569],
					[164.9179286,12999.754,21244.86839,14386.82769,322.6122131,25291.47608,355.9132913,5121.807096],
					[142.4239512,10482.79733,27920.86761,13113.08969,317.4006524,28231.04842,316.0428565,5291.479246],
					[174.3631436,10922.4744,28247.92334,13724.87346,326.3184306,27914.96435,340.6323099,5250.583058],
					[172.0232285,10945.26317,28372.18009,13750.70568,348.4043726,27497.69688,330.7958746,5420.48912],
					[136.1227272,10796.31059,28915.64191,13833.64175,306.5366777,28082.08304,291.3202716,5362.20397]
				],
				"experiment_net_au": [
					[39,2136,3427,2371,61,4180,71,831],
					[31,2036,3210,2357,64,4198,70,863],
					[35,2054,3452,2359,65,4216,73,861],
					[27,1966,3306,2457,59,4311,67,882],
					[26,1827,4935,2452,63,4962,61,1019],
					[31,1851,4784,2244,61,4668,65,968],
					[30,1735,4499,2255,62,4672,62,983],
					[24,1871,4886,2436,57,4882,55,983]
				],
				"experiment_net_Abs600": [
					[0.3296000101,0.3109999932,0.3062999882,0.3538999893,0.3364999928,0.3023999967,0.3454000093,0.2980000116],
					[0.3013999984,0.2892000005,0.2855999991,0.2923000082,0.3508000001,0.3040999994,0.3456000015,0.3162999973],
					[0.3161999993,0.292999994,0.3008000068,0.3013999872,0.3522999994,0.2929000072,0.3520000093,0.3039000146],
					[0.2989999875,0.276199989,0.2842000052,0.3119000122,0.3340000138,0.311300002,0.3438000008,0.3144999966],
					[0.3333999999,0.3182999976,0.3227999993,0.3415000029,0.3625000007,0.3209999986,0.3525000103,0.3516999967],
					[0.3246999942,0.3095000051,0.3093000017,0.2985999845,0.3413999937,0.3054000102,0.3485000096,0.3366999887],
					[0.318500001,0.2894999869,0.2896000035,0.2995000072,0.3250000067,0.3103000112,0.3422999866,0.3311999924],
					[0.3220000044,0.3164999858,0.3085999861,0.3215999976,0.3396000043,0.3175000027,0.3448000029,0.3348000124]
				]
			}
		],
		[
			{
				"LUDOX_Abs600": [
					[0.061],
					[0.066],
					[0.055],
					[0.055]
				],
				"water_Abs600": [
					[0.041],
					[0.04],
					[0.039],
					[0.039]
				],
				"LUDOX_mean": 0.05925,
				"water_mean": 0.03975,
				"net_Abs600": 0.0195,
				"reference_OD600": 0.063,
				"OD600_per_Abs600": 3.230769231,
				"Abs600_raw": [
					[0.5483,0.3379,0.1971,0.1251,0.0827,0.0609,0.0503,0.0457,0.0406,0.0406,0.0412,0.0411],
					[0.6115,0.3491,0.2061,0.1254,0.0821,0.0636,0.0523,0.0477,0.0415,0.0415,0.0409,0.0442],
					[0.6229,0.3187,0.1942,0.1252,0.0847,0.0622,0.0513,0.0498,0.0422,0.0422,0.0461,0.0418],
					[0.6378,0.3422,0.1983,0.1231,0.0828,0.064,0.0513,0.0479,0.0419,0.0419,0.0435,0.0441]
				],
				"Abs600_mean": [0.605125,0.336975,0.198925,0.1247,0.083075,0.062675,0.0513,0.047775,0.04155,0.04155,0.042925,0.0428],
				"Abs600_std": [0.03938412328,0.01302750296,0.005083551908,0.00107393358,0.001126572974,0.001412739655,0.00167605688,0.0006952217872,0.0006952217872,0.04155,0.002414366722,0.001585349593],
				"Abs600_net_mean": [0.562325,0.294175,0.156125,0.0819,0.040275,0.019875,0.0085,0.004975,-0.00125,-0.00125,0.000125],
				"num_particles": [235294117.6,117647058.8,58823529.41,29411764.71,14705882.35,7352941.176,3676470.588,1838235.294,919117.6471,459558.8235,229779.4118],
				"particles_per_Abs600": [418430832.1,399922015.2,376772005.8,359118006.2,365136743.7,369959304.5,432525951.6,369494531.5,-735294117.6,-367647058.8,1838235294],
				"mean_particles_per_Abs600": 374181615.1,
				"au_raw": [
					[41169,22095,11380,6051,2703,1646,830,419,235,117,72,14],
					[39970,22174,11157,6413,2972,1584,784,444,221,123,70,16],
					[43267,22016,11688,5892,2804,1736,740,390,203,115,65,17],
					[44205,24210,11846,5918,2822,1567,789,370,209,119,70,20]
				],
				"au_mean": [42152.75,22623.75,11517.75,6068.5,2825.25,1633.25,785.75,405.75,217,118.5,69.25,16.75],
				"au_std": [1930.927648,1059.465392,308.6793104,239.992361,110.9695904,76.45205469,36.80919269,32.4794807,14.14213562,3.415650255,2.986078811,2.5],
				"au_net_mean": [42136,22607,11501,6051.75,2808.5,1616.5,769,389,200.25,101.75,52.5],
				"uM_fluorescein": [10,5,2.5,1.25,0.625,0.3125,0.15625,0.078125,0.0390625,0.01953125,0.009765625],
				"uM_per_au": [0.0002373267515,0.0002211704339,0.0002173724024,0.0002065518239,0.0002225387217,0.0001933188989,0.0002031859558,0.0002008354756,0.0001950686642,0.000191953317,0.0001860119048],
				"mean_uM_per_au": 0.0002121904562,
				"MEFL_per_au": 1277840825,
				"experiment_Abs600": [
					[0.3626999855,0.3488000035,0.09790000319,0.33919999,0.342200011,0.1431999952,0.1093999967,0.337199986,0.0458999984],
					[0.3743999898,0.3564999998,0.1032999977,0.3529999852,0.351000011,0.1516000032,0.1127000004,0.3461999893,0.04679999873],
					[0.3831999898,0.3652999997,0.1064999998,0.352699995,0.3589000106,0.1497000009,0.119099997,0.3424000144,0.04580000043],
					[0.3930000067,0.3659999967,0.1077999994,0.3795999885,0.3546999991,0.1618999988,0.1181000024,0.3522999883,0.04580000043],
					[0.3353999853,0.3447999954,0.09960000217,0.3113999963,0.3379999995,0.141200006,0.1096000001,0.3346000016,0.04600000009],
					[0.3463999927,0.353399992,0.1057000011,0.3206999898,0.3142000139,0.1490000039,0.1101000011,0.3115999997,0.04569999874],
					[0.3481000066,0.3531000018,0.1032999977,0.3183000088,0.3488000035,0.1459999979,0.1083000004,0.3555000126,0.0465000011],
					[0.3528000116,0.3558000028,0.1054000035,0.3246999979,0.3420000076,0.145600006,0.1133999974,0.3574000001,0.04619999975]
				],
				"experiment_au": [
					[1585,16044,29875,36724,1882,37961,22421,17320,1471],
					[1661,17314,31291,38874,1938,40837,24018,18019,1455],
					[1694,16734,31619,38035,1971,38672,24332,17518,1452],
					[1746,16878,31643,41680,1936,42115,24646,18479,1389],
					[1551,15984,27782,31450,1770,34997,21165,16784,1334],
					[1600,16831,30714,33055,1649,39401,21612,15753,1351],
					[1657,16867,30040,33218,1912,38217,21243,18647,1335],
					[1650,17311,31936,34809,1894,39546,23575,19254,1334]
				],
				"experiment_uM_per_OD": [
					[0.02363412915,3.159872742,35.87534024,7.894123905,0.09110245078,24.63093771,21.66856853,3.573397322],
					[0.04129935294,3.363213988,34.68263349,8.026143462,0.1042816302,24.68063759,22.48698997,3.633568466],
					[0.04710751659,3.14144342,32.64099172,7.828928821,0.1088689876,23.52776792,20.50085501,3.557594982],
					[0.06753181159,3.177034754,32.04874507,7.92759834,0.1163025744,23.03877862,21.12687642,3.662111048],
					[0.049247154,3.22015626,32.40767971,7.452745389,0.09806714839,23.22393194,20.47893687,3.51602588],
					[0.05438583942,3.304177564,32.14171647,7.571837552,0.07289401266,24.1921366,20.6630726,3.557331812],
					[0.07012040809,3.327171128,33.19167348,7.704236798,0.1253595922,24.34508556,21.1572428,3.679668171],
					[0.06769160688,3.389332587,33.95064152,7.894330373,0.1243396825,25.24836534,21.73726805,3.781972136]
				],
				"experiment_MEFL_per_particle": [
					[1228.892828,164302.4343,1865393.392,410467.0916,4737.01179,1280723.42,1126690.487,185804.2797],
					[2147.423259,174875.4745,1803376.774,417331.6511,5422.283458,1283307.641,1169245.565,188932.9707],
					[2449.427645,163344.1734,1697218.475,407077.1731,5660.810149,1223362.413,1065973.43,184982.6127],
					[3511.420219,165194.7994,1666423.701,412207.6462,6047.330907,1197936.664,1098524.374,190417.086],
					[2560.681377,167436.9684,1685087.059,387516.938,5099.151934,1207563.995,1064833.762,182821.1635],
					[2827.875214,171805.7851,1671257.892,393709.3179,3790.236096,1257907.283,1074408.182,184968.9288],
					[3646.018268,173001.3707,1725852.019,400593.6199,6518.264452,1265860.099,1100103.32,191329.9956],
					[3519.72902,176233.5512,1765315.727,410477.8272,6465.23268,1312827.517,1130262.624,196649.4473]
				],
				"experiment_net_au": [
					[114,14573,28404,35253,411,36490,20950,15849],
					[206,15859,29836,37419,483,39382,22563,16564],
					[242,15282,30167,36583,519,37220,22880,16066],
					[357,15489,30254,40291,547,40726,23257,17090],
					[217,14650,26448,30116,436,33663,19831,15450],
					[249,15480,29363,31704,298,38050,20261,14402],
					[322,15532,28705,31883,577,36882,19908,17312],
					[316,15977,30602,33475,560,38212,22241,17920]
				],
				"experiment_net_Abs600": [
					[0.3167999871,0.3029000051,0.0520000048,0.2932999916,0.2963000126,0.09729999676,0.0634999983,0.2912999876],
					[0.3275999911,0.309700001,0.05649999902,0.3061999865,0.3042000122,0.1048000045,0.06590000167,0.2993999906],
					[0.3373999894,0.3194999993,0.06069999933,0.3068999946,0.3131000102,0.1039000005,0.07329999655,0.296600014],
					[0.3472000062,0.3201999962,0.06199999899,0.333799988,0.3088999987,0.1160999984,0.07230000198,0.3064999878],
					[0.2893999852,0.2987999953,0.05360000208,0.2653999962,0.2919999994,0.09520000592,0.06359999999,0.2886000015],
					[0.300699994,0.3076999933,0.06000000238,0.2749999911,0.2685000151,0.1033000052,0.06440000236,0.2659000009],
					[0.3016000055,0.3066000007,0.05679999664,0.2718000077,0.3023000024,0.09949999675,0.06179999933,0.3090000115],
					[0.3066000119,0.3096000031,0.05920000374,0.2784999982,0.2958000079,0.09940000623,0.0671999976,0.3112000003]
				]
			}
		],
		[
			{
				"LUDOX_Abs600": [
					[0.059],
					[0.064],
					[0.06],
					[0.055]
				],
				"water_Abs600": [
					[0.041],
					[0.038],
					[0.043],
					[0.031]
				],
				"LUDOX_mean": 0.0595,
				"water_mean": 0.03825,
				"net_Abs600": 0.02125,
				"reference_OD600": 0.063,
				"OD600_per_Abs600": 2.964705882,
				"Abs600_raw": [
					[0.723,0.367,0.203,0.099,0.079,0.056,0.043,0.039,0.038,0.033,0.034,0.034],
					[0.574,0.298,0.214,0.105,0.088,0.056,0.043,0.037,0.041,0.034,0.033,0.035],
					[0.68,0.288,0.208,0.131,0.071,0.056,0.049,0.04,0.041,0.037,0.034,0.035],
					[0.547,0.332,0.178,0.11,0.061,0.057,0.048,0.043,0.041,0.042,0.034,0.032]
				],
				"Abs600_mean": [0.631,0.32125,0.20075,0.11125,0.07475,0.05625,0.04575,0.03975,0.04025,0.0365,0.03375,0.034],
				"Abs600_std": [0.08400396816,0.03584573429,0.01581929202,0.01391342278,0.0115,0.0005,0.003201562119,0.0025,0.0015,0.004041451884,0.0005,0.001414213562],
				"Abs600_net_mean": [0.597,0.28725,0.16675,0.07725,0.04075,0.02225,0.01175,0.00575,0.00625,0.0025,-0.00025],
				"num_particles": [235294117.6,117647058.8,58823529.41,29411764.71,14705882.35,7352941.176,3676470.588,1838235.294,919117.6471,459558.8235,229779.4118],
				"particles_per_Abs600": [394127500.2,409563303.1,352764794.1,380734818.2,360880548.5,330469266.4,312891113.9,319693094.6,147058823.5,183823529.4,-919117647.1],
				"mean_particles_per_Abs600": 366882546.1,
				"au_raw": [
					[2683936,1617961,700925,415427,218491,146434,60737,22649,19697,17639,16463,14578],
					[2489838,1444756,741736,430111,163402,140599,74303,31721,21320,18570,17781,14198],
					[2575832,1592701,949360,385198,234049,134861,94021,35144,26738,18170,15105,13729],
					[2379380,1477390,912847,343454,201807,94864,69659,25087,15580,15399,12866,9046]
				],
				"au_mean": [2532246.5,1533202,826217,393547.5,204437.25,129189.5,74680,28650.25,20833.75,17444.5,15553.75,12887.75],
				"au_std": [129197.585,84974.29678,123158.5428,38273.90297,30359.91647,23366.32429,14069.28214,5782.446044,4618.466439,1415.980344,2098.630883,2584.598276],
				"au_net_mean": [2519358.75,1520314.25,813329.25,380659.75,191549.5,116301.75,61792.25,15762.5,7946,4556.75,2666],
				"uM_fluorescein": [10,5,2.5,1.25,0.625,0.3125,0.15625,0.078125,0.0390625,0.01953125,0.009765625],
				"uM_per_au": [3.969264004e-06,3.288793748e-06,3.073785924e-06,3.28377245e-06,3.262864168e-06,2.686975905e-06,2.528634254e-06,4.956383822e-06,4.915995469e-06,4.286223734e-06,3.663025131e-06],
				"mean_uM_per_au": 3.119238439e-06,
				"MEFL_per_au": 18784493.38,
				"experiment_Abs600": [
					[0.217,0.272,0.116,0.263,0.229,0.216,0.077,0.268,0.042],
					[0.19,0.296,0.117,0.249,0.238,0.221,0.084,0.257,0.043],
					[0.207,0.275,0.127,0.238,0.249,0.224,0.083,0.25,0.043],
					[0.225,0.274,0.124,0.235,0.226,0.204,0.081,0.254,0.041],
					[0.234,0.197,0.12,0.228,0.232,0.192,0.063,0.201,0.045],
					[0.227,0.202,0.117,0.238,0.256,0.192,0.06,0.255,0.042],
					[0.214,0.201,0.118,0.248,0.239,0.192,0.056,0.22,0.04],
					[0.208,0.21,0.112,0.237,0.247,0.198,0.075,0.238,0.042]
				],
				"experiment_au": [
					[9148,53788,140100,60224,10157,197952,63621,34208,6454],
					[10193,50893,143299,69692,9710,197676,69536,36275,6602],
					[10283,56012,148299,65876,10771,220155,52887,22824,6702],
					[9798,55696,96618,66156,10761,176294,46106,35376,6522],
					[9828,37464,106134,64082,10661,167194,44611,25564,6544],
					[10303,39602,111690,66667,10389,169608,46226,27134,6432],
					[9866,39722,114611,65902,10151,141964,46552,27636,6187],
					[8809,39058,111353,59184,7937,172566,30494,26815,6372]
				],
				"experiment_uM_per_OD": [
					[0.01619669864,0.216527135,1.900164518,0.2559851204,0.02083430725,1.15792906,1.718479345,0.1292064231],
					[0.02570188816,0.1841882509,1.94354331,0.322225767,0.01676923913,1.129401999,1.614984796,0.1458863445],
					[0.02297351414,0.2236217165,1.773543011,0.3192737955,0.02078200421,1.24076818,1.214808762,0.08194369258],
					[0.01873238302,0.2220478513,1.142074347,0.3234142639,0.02410785925,1.095835636,1.041181986,0.1425257658],
					[0.01828135168,0.2140241872,1.397080491,0.3308039078,0.02316360868,1.149821312,2.225067068,0.1282782047],
					[0.02201498541,0.2181184726,1.476593014,0.3233402743,0.01945446248,1.144542656,2.326012528,0.102258557],
					[0.02224577286,0.2191489498,1.462506422,0.3020557175,0.02095788864,0.9398305971,2.654311772,0.125372274],
					[0.01544594202,0.2047007593,1.577900538,0.284947573,0.008032069171,1.120876338,0.7690708175,0.1097376148]
				],
				"experiment_MEFL_per_particle": [
					[788.1919192,10537.02003,92469.11062,12457.19315,1013.875295,56349.15782,83627.63075,6287.667682],
					[1250.749983,8963.289012,94580.08481,15680.7107,816.0538801,54960.92437,78591.19898,7099.375027],
					[1117.977101,10882.2689,86307.23458,15537.05673,1011.330034,60380.41915,59117.13681,3987.686488],
					[911.5878024,10805.67873,55577.60821,15738.5474,1173.178576,53327.45966,50667.80867,6935.836699],
					[889.6389311,10415.21723,67987.16068,16098.15511,1127.227813,55954.60451,108280.0836,6242.497104],
					[1071.331509,10614.46047,71856.53739,15734.94679,946.7268892,55697.72533,113192.4671,4976.283751],
					[1082.56249,10664.60734,71171.03113,14699.16067,1019.889228,45735.6711,129168.7359,6101.083649],
					[751.6572945,9961.504374,76786.54034,13866.61439,390.8705196,54546.03385,37425.86171,5340.24267]
				],
				"experiment_net_au": [
					[2694,47334,133646,53770,3703,191498,57167,27754],
					[3591,44291,136697,63090,3108,191074,62934,29673],
					[3581,49310,141597,59174,4069,213453,46185,16122],
					[3276,49174,90096,59634,4239,169772,39584,28854],
					[3284,30920,99590,57538,4117,160650,38067,19020],
					[3871,33170,105258,60235,3957,163176,39794,20702],
					[3679,33535,108424,59715,3964,135777,40365,21449],
					[2437,32686,104981,52812,1565,166194,24122,20443]
				],
				"experiment_net_Abs600": [
					[0.175,0.23,0.074,0.221,0.187,0.174,0.035,0.226],
					[0.147,0.253,0.074,0.206,0.195,0.178,0.041,0.214],
					[0.164,0.232,0.084,0.195,0.206,0.181,0.04,0.207],
					[0.184,0.233,0.083,0.194,0.185,0.163,0.04,0.213],
					[0.189,0.152,0.075,0.183,0.187,0.147,0.018,0.156],
					[0.185,0.16,0.075,0.196,0.214,0.15,0.018,0.213],
					[0.174,0.161,0.078,0.208,0.199,0.152,0.016,0.18],
					[0.166,0.168,0.07,0.195,0.205,0.156,0.033,0.196]
				]
			}
		],
		[
			{
				"LUDOX_Abs600": [
					[0.0599],
					[0.058],
					[0.059],
					[0.0602]
				],
				"water_Abs600": [
					[0.0378],
					[0.0392],
					[0.0389],
					[0.0394]
				],
				"LUDOX_mean": 0.059275,
				"water_mean": 0.038825,
				"net_Abs600": 0.02045,
				"reference_OD600": 0.063,
				"OD600_per_Abs600": 3.080684597,
				"Abs600_raw": [
					[0.7153,0.4273,0.2418,0.1352,0.0846,0.0662,0.0545,0.0493,0.0467,0.0439,0.0428,0.0432],
					[0.7337,0.3166,0.2966,0.1417,0.0936,0.0673,0.0578,0.0466,0.0437,0.0424,0.042,0.0466],
					[0.7734,0.4448,0.2189,0.1357,0.0921,0.0665,0.0567,0.0483,0.047,0.0443,0.044,0.0431],
					[0.807,0.4515,0.2456,0.1401,0.0918,0.067,0.0526,0.0478,0.0455,0.0426,0.043,0.0416]
				],
				"Abs600_mean": [0.75735,0.41005,0.250725,0.138175,0.090525,0.06675,0.0554,0.048,0.045725,0.0433,0.04295,0.043625],
				"Abs600_std": [0.04102946096,0.06312983975,0.03277838465,0.003220119045,0.004027716475,0.0004932882862,0.002316606714,0.001122497216,0.001497497913,0.0009416297928,0.000822597512,0.002114040365],
				"Abs600_net_mean": [0.713725,0.366425,0.2071,0.09455,0.0469,0.023125,0.011775,0.004375,0.0021,-0.000325,-0.000675],
				"num_particles": [235294117.6,117647058.8,58823529.41,29411764.71,14705882.35,7352941.176,3676470.588,1838235.294,919117.6471,459558.8235,229779.4118],
				"particles_per_Abs600": [329670556.1,321067227.5,284034425,311071017.5,313558259.1,317965023.8,312226801.5,420168067.2,437675070,-1414027149,-340413943.4],
				"mean_particles_per_Abs600": 309539190.6,
				"au_raw": [
					[30109,16899,8991,4698,2337,1152,601,304,153,39,41,7],
					[30433,16783,8970,4557,2357,1261,534,293,146,74,41,8],
					[30902,19185,7491,3980,1921,930,495,494,214,106,59,6],
					[41823,12563,10143,3790,2224,564,352,201,67,26,15,2]
				],
				"au_mean": [33316.75,16357.5,8898.75,4256.25,2209.75,976.75,495.5,323,145,61.25,39,5.75],
				"au_std": [5680.16962,2760.87299,1086.815647,439.4302182,201.2086396,307.7113095,105.2061468,122.998645,60.30478146,36.06822239,18.11077028,2.62995564],
				"au_net_mean": [33311,16351.75,8893,4250.5,2204,971,489.75,317.25,139.25,55.5,33.25],
				"uM_fluorescein": [10,5,2.5,1.25,0.625,0.3125,0.15625,0.078125,0.0390625,0.01953125,0.009765625],
				"uM_per_au": [0.0003002011348,0.0003057776691,0.000281119982,0.0002940830491,0.0002835753176,0.0003218331617,0.0003190403267,0.0002462568952,0.0002805206463,0.0003519144144,0.0002937030075],
				"mean_uM_per_au": 0.0002972778359,
				"MEFL_per_au": 1790249014,
				"experiment_Abs600": [
					[0.4921999872,0.4492999911,0.09679999948,0.4805000126,0.5037000179,0.173299998,0.1597000062,0.4444000125,0.04470000044],
					[0.4984999895,0.4562000036,0.09560000151,0.4848000109,0.4999000132,0.1800999939,0.1613000035,0.4322000146,0.0428000018],
					[0.4932000041,0.4519000053,0.09539999813,0.4808000028,0.5013999939,0.1800000072,0.1626999974,0.4399000108,0.04030000046],
					[0.5001999736,0.4523999989,0.1001999974,0.4918000102,0.5175999999,0.1920000017,0.1600999981,0.4347000122,0.04140000045],
					[0.4693000019,0.4300999939,0.1400000006,0.3731000125,0.4180000126,0.4011999965,0.2055000067,0.4031000137,0.04360000044],
					[0.4738999903,0.4406999946,0.1415999979,0.3795999885,0.4133999944,0.4122000039,0.2062000036,0.4068999887,0.04419999942],
					[0.4767000079,0.4424000084,0.1406999975,0.3747999966,0.4163999856,0.4144999981,0.2025000006,0.4133999944,0.03990000114],
					[0.4851000011,0.4524999857,0.1493999958,0.3813000023,0.4221999943,0.4113999903,0.2022999972,0.3948999941,0.03920000046]
				],
				"experiment_au": [
					[61,2230,1023,5339,163,2872,323,2290,39],
					[63,2293,1019,5228,160,2918,321,2279,39],
					[61,2282,1039,5282,167,2981,330,2348,40],
					[63,2344,1078,5470,165,3167,332,2364,39],
					[63,2177,2018,3510,120,119,685,1856,39],
					[63,2211,2128,3621,117,119,696,1890,39],
					[63,2250,2153,3551,118,124,709,1935,40],
					[63,2249,2267,3742,121,124,733,1930,39]
				],
				"experiment_uM_per_OD": [
					[0.00474400292,0.5225547535,1.822521569,1.173556289,0.02606899428,2.125792682,0.2383064359,0.5434462888],
					[0.005082150461,0.5261368631,1.791048924,1.132861157,0.02554403096,2.0234219,0.2296392106,0.5550950448],
					[0.004474373809,0.5256244161,1.749561452,1.148329165,0.02657809801,2.031486269,0.2286292989,0.5573469223],
					[0.005047811766,0.5411833207,1.70511446,1.163581225,0.0255326827,2.004273861,0.2381947602,0.5704456746],
					[0.005440300434,0.5337937735,1.980998074,1.016516594,0.02087682536,0.02158776965,0.3850356535,0.4877208367],
					[0.005389657788,0.5286058051,2.069639877,1.030570795,0.02038675998,0.02097768002,0.3913502697,0.4924636388],
					[0.005081132186,0.5298362579,2.022806191,1.01165162,0.0199914794,0.02163848298,0.3970277583,0.4895915456],
					[0.005193845928,0.5159910605,1.95096242,1.044518002,0.02066000294,0.02203727354,0.4106017649,0.5130066148]
				],
				"experiment_MEFL_per_particle": [
					[284.3331227,31319.46319,109233.3326,70337.41967,1562.452358,127409.9703,14282.96192,32571.60311],
					[304.6000887,31534.15791,107347.011,67898.34568,1530.988536,121274.3493,13763.48939,33269.77452],
					[268.1728276,31503.44426,104860.4479,68825.42505,1592.96563,121757.6895,13702.96005,33404.74142],
					[302.5419895,32435.9715,102196.5052,69739.56147,1530.308375,120126.7063,14276.26861,34189.81875],
					[326.0659061,31993.07695,118731.6656,60925.20223,1251.258283,1293.868924,23077.21803,29231.68278],
					[323.0306251,31682.13464,124044.4365,61767.54468,1221.886079,1257.303034,23455.68628,29515.94393],
					[304.5390581,31755.88216,121237.4466,60633.61871,1198.194828,1296.908442,23795.96813,29343.80424],
					[311.2945873,30926.06644,116931.4704,62603.47433,1238.262971,1320.810064,24609.52995,30747.19286]
				],
				"experiment_net_au": [
					[22,2191,984,5300,124,2833,284,2251],
					[24,2254,980,5189,121,2879,282,2240],
					[21,2242,999,5242,127,2941,290,2308],
					[24,2305,1039,5431,126,3128,293,2325],
					[24,2138,1979,3471,81,80,646,1817],
					[24,2172,2089,3582,78,80,657,1851],
					[23,2210,2113,3511,78,84,669,1895],
					[24,2210,2228,3703,82,85,694,1891]
				],
				"experiment_net_Abs600": [
					[0.4474999867,0.4045999907,0.05209999904,0.4358000122,0.4590000175,0.1285999976,0.1150000058,0.3997000121],
					[0.4556999877,0.4134000018,0.05279999971,0.4420000091,0.4571000114,0.1372999921,0.1185000017,0.3894000128],
					[0.4529000036,0.4116000049,0.05509999767,0.4405000024,0.4610999934,0.1397000067,0.122399997,0.3996000104],
					[0.4587999731,0.4109999985,0.05879999697,0.4504000098,0.4761999995,0.1506000012,0.1186999977,0.3933000118],
					[0.4257000014,0.3864999935,0.09640000015,0.3295000121,0.3744000122,0.357599996,0.1619000062,0.3595000133],
					[0.4296999909,0.3964999951,0.09739999846,0.335399989,0.369199995,0.3680000044,0.1620000042,0.3626999892],
					[0.4368000068,0.4025000073,0.1007999964,0.3348999955,0.3764999844,0.374599997,0.1625999995,0.3734999932],
					[0.4459000006,0.4132999852,0.1101999953,0.3421000019,0.3829999939,0.3721999899,0.1630999967,0.3556999937]
				]
			}
		],
		[
			{
				"LUDOX_Abs600": [
					[0.059],
					[0.059],
					[0.06],
					[0.06]
				],
				"water_Abs600": [
					[0.039],
					[0.0389],
					[0.037],
					[0.04]
				],
				"LUDOX_mean": 0.0595,
				"water_mean": 0.038725,
				"net_Abs600": 0.020775,
				"reference_OD600": 0.063,
				"OD600_per_Abs600": 3.032490975,
				"Abs600_raw": [
					[0.405,0.3235,0.206,0.1261,0.1314,0.074299,0.072299,0.066899,0.048399,0.0401,0.0394,0.0394],
					[0.406,0.3321,0.209,0.13,0.0873,0.0662,0.0482,0.0509,0.0399,0.03869,0.037399,0.0373],
					[0.4072,0.3246,0.2035,0.1272,0.092,0.062899,0.058299,0.040399,0.0414,0.038699,0.0466,0.036499],
					[0.40419,0.3287,0.198599,0.124899,0.103299,0.063799,0.058299,0.0412,0.0419,0.0388,0.036899,0.0364]
				],
				"Abs600_mean": [0.4055975,0.327225,0.20427475,0.12704975,0.10349975,0.06679925,0.05927425,0.0498495,0.04289975,0.03907225,0.0400745,0.03739975],
				"Abs600_std": [0.001299753182,0.003945778335,0.004401471373,0.002179778334,0.01977490329,0.0051903372,0.009902614987,0.01232767619,0.003763376177,0.0006869790754,0.004482529085,0.001393054288],
				"Abs600_net_mean": [0.36819775,0.28982525,0.166875,0.08965,0.0661,0.0293995,0.0218745,0.01244975,0.0055,0.0016725,0.00267475],
				"num_particles": [235294117.6,117647058.8,58823529.41,29411764.71,14705882.35,7352941.176,3676470.588,1838235.294,919117.6471,459558.8235,229779.4118],
				"particles_per_Abs600": [639042790.6,405924117.5,352500550.8,328073225.9,222479309.4,250104293.5,168071068.5,147652386.1,167112299.5,274773586.6,85906874.2],
				"mean_particles_per_Abs600": 311816299.4,
				"au_raw": [
					[21482,10322,6710,3737,2032,945,607,327,195,118,62,3],
					[21953,12483,6475,3372,1743,880,447,226,119,61,32,4],
					[21946,12522,6946,3367,1751,883,449,228,120,61,32,4],
					[21402,10268,6740,3748,2028,944,604,328,195,118,60,3]
				],
				"au_mean": [21695.75,11398.75,6717.75,3556,1888.5,913,526.75,277.25,157.25,89.5,46.5,3.5],
				"au_std": [294.8337102,1274.7908,192.8563801,215.4081397,163.4309232,36.39597047,90.94458019,58.03088258,43.59185704,32.90896534,16.76305461,0.5773502692],
				"au_net_mean": [21692.25,11395.25,6714.25,3552.5,1885,909.5,523.25,273.75,153.75,86,43],
				"uM_fluorescein": [10,5,2.5,1.25,0.625,0.3125,0.15625,0.078125,0.0390625,0.01953125,0.009765625],
				"uM_per_au": [0.0004609941338,0.0004387793159,0.0003723424061,0.0003518648839,0.0003315649867,0.0003435953821,0.000298614429,0.0002853881279,0.0002540650407,0.0002271075581,0.0002271075581],
				"mean_uM_per_au": 0.0003676293949,
				"MEFL_per_au": 2213916015,
				"experiment_Abs600": [
					[0.358,0.368,0.0559,0.2584,0.4147,0.0632,0.153,0.328099,0.045],
					[0.356,0.388,0.0554,0.2743,0.441,0.0686,0.146,0.3337,0.0482],
					[0.357,0.373,0.0558,0.256,0.439,0.0695,0.14,0.325,0.0463],
					[0.388,0.373,0.0587,0.256,0.3973,0.0674,0.135,0.3308,0.0509],
					[0.429,0.306,0.0664,0.238,0.397,0.0717,0.165,0.285,0.0478],
					[0.413,0.317,0.0599,0.222,0.423,0.065,0.177,0.257,0.0497],
					[0.428,0.254,0.059,0.237,0.407,0.0694,0.167,0.297,0.052],
					[0.433,0.315,0.059,0.241,0.408,0.0697,0.1695,0.228,0.0452]
				],
				"experiment_au": [
					[75,1319,147,1904,109,180,154,697,64],
					[78,1406,146,1759,113,183,153,760,64],
					[77,1422,147,1789,114,190,143,737,66],
					[82,1431,150,2045,102,191,133,773,65],
					[75,1378,184,1490,102,175,162,451,68],
					[76,1430,168,1308,109,170,175,435,66],
					[76,1153,174,1436,109,173,170,482,66],
					[75,1546,170,1392,107,174,166,361,67]
				],
				"experiment_uM_per_OD": [
					[0.004260485191,0.4710336308,0.9231288138,1.045283561,0.01475617427,0.7726758058,0.1010251413,0.2710666492],
					[0.005514042798,0.4787842481,1.380676931,0.9088241369,0.01512290811,0.7071759889,0.1103219334,0.2955383467],
					[0.004292024026,0.5031775631,1.033646709,0.996087659,0.01481804975,0.6479543543,0.09962351177,0.2918745739],
					[0.006113654352,0.5141273256,1.321098001,1.170335132,0.01294894998,0.9257576582,0.09802201579,0.3066486603],
					[0.002226157363,0.6150717354,0.7560591218,0.9063580497,0.01180362475,0.5427459472,0.09723238853,0.1957468589],
					[0.003336916309,0.6186230873,1.212301695,0.8738704036,0.01396436456,0.8240482111,0.1038027375,0.2157932106],
					[0.003224206636,0.6523623479,1.87040833,0.8977585527,0.01468421772,0.7454958701,0.1096342403,0.2058438797],
					[0.002500880238,0.6645641984,0.904833874,0.820377807,0.01336606059,0.5294542098,0.09655500228,0.194976312]
				],
				"experiment_MEFL_per_particle": [
					[249.5230535,27586.94013,54064.71566,61218.9303,864.2221479,45253.16198,5916.720891,15875.51065],
					[322.9399316,28040.86911,80861.85217,53226.93627,885.7005814,41417.04623,6461.204408,17308.74006],
					[251.3701827,29469.50791,60537.3969,58337.68294,867.8459977,37948.62364,5834.631913,17094.16455],
					[358.0572713,30110.80063,77372.50395,68542.80271,758.3787746,54218.67871,5740.837392,17959.43576],
					[130.3789493,36022.79334,44279.9757,53082.5054,691.3007226,31786.90219,5694.591437,11464.27033],
					[195.4325645,36230.78471,71000.65069,51179.8074,817.8483738,48261.8802,6079.395856,12638.32132],
					[188.8315178,38206.78579,109543.8611,52578.86024,860.0078815,43661.31967,6420.92841,12055.62069],
					[146.4685935,38921.40933,52993.23928,48046.91632,782.8076151,31008.44744,5654.919081,11419.14185]
				],
				"experiment_net_au": [
					[11,1255,83,1840,45,116,90,633],
					[14,1342,82,1695,49,119,89,696],
					[11,1356,81,1723,48,124,77,671],
					[17,1366,85,1980,37,126,68,708],
					[7,1310,116,1422,34,107,94,383],
					[10,1364,102,1242,43,104,109,369],
					[10,1087,108,1370,43,107,104,416],
					[8,1479,103,1325,40,107,99,294]
				],
				"experiment_net_Abs600": [
					[0.313,0.323,0.0109,0.2134,0.3697,0.0182,0.108,0.283099],
					[0.3078,0.3398,0.0072,0.2261,0.3928,0.0204,0.0978,0.2855],
					[0.3107,0.3267,0.0095,0.2097,0.3927,0.0232,0.0937,0.2787],
					[0.3371,0.3221,0.0078,0.2051,0.3464,0.0165,0.0841,0.2799],
					[0.3812,0.2582,0.0186,0.1902,0.3492,0.0239,0.1172,0.2372],
					[0.3633,0.2673,0.0102,0.1723,0.3733,0.0153,0.1273,0.2073],
					[0.376,0.202,0.007,0.185,0.355,0.0174,0.115,0.245],
					[0.3878,0.2698,0.0138,0.1958,0.3628,0.0245,0.1243,0.1828]
				]
			}
		],
		[
			{
				"LUDOX_Abs600": [
					[0.394],
					[0.392],
					[0.397],
					[0.399]
				],
				"water_Abs600": [
					[0.209],
					[0.119],
					[0.21],
					[0.214]
				],
				"LUDOX_mean": 0.3955,
				"water_mean": 0.188,
				"net_Abs600": 0.2075,
				"reference_OD600": 0.063,
				"OD600_per_Abs600": 0.3036144578,
				"Abs600_raw": [
					[8.557,3.604,2.199,1.111,0.643,0.454,0.317,0.306,0.268,0.227,0.213,0.221],
					[9.753,3.75,2,1.093,0.642,0.46,0.328,0.274,0.256,0.234,0.231,0.253],
					[6.634,3.995,2.303,1.235,0.68,0.433,0.328,0.27,0.283,0.301,0.248,0.21],
					[8.211,4.938,2.345,1.248,0.73,0.485,0.326,0.259,0.249,0.23,0.232,0.221]
				],
				"Abs600_mean": [8.28875,4.07175,2.21175,1.17175,0.67375,0.458,0.32475,0.27725,0.264,0.248,0.231,0.22625],
				"Abs600_std": [1.285849751,0.5996089698,0.1539293669,0.08104885358,0.04145981991,0.02140093456,0.005251983752,0.02018869321,0.01489966443,0.03544949459,0.01430617582,0.01857193223],
				"Abs600_net_mean": [8.0625,3.8455,1.9855,0.9455,0.4475,0.23175,0.0985,0.051,0.03775,0.02175,0.00475],
				"num_particles": [235294117.6,117647058.8,58823529.41,29411764.71,14705882.35,7352941.176,3676470.588,1838235.294,919117.6471,459558.8235,229779.4118],
				"particles_per_Abs600": [29183766.53,30593436.18,29626557.25,31107101.75,32862306.93,31727901.52,37324574.5,36043829.3,24347487.34,21129141.31,48374613],
				"mean_particles_per_Abs600": 31183460.73,
				"au_raw": [
					[4471,34311,19708,11914,6409,3315,1757,900,478,270,168,70],
					[45065,35663,19853,10942,5922,3132,1672,849,469,274,172,51],
					[46043,35093,21137,11984,6322,3302,1723,884,470,259,159,59],
					[45475,34603,21600,12273,6537,3324,1740,880,411,267,163,54]
				],
				"au_mean": [35263.5,34917.5,20574.5,11778.25,6297.5,3268.25,1723,878.25,457,267.5,165.5,58.5],
				"au_std": [20532.24952,592.543388,937.9838307,578.749442,265.4511882,91.28115906,36.72419729,21.32877555,30.93002856,6.350852961,5.686240703,8.346656017],
				"au_net_mean": [35205,34859,20516,11719.75,6239,3209.75,1664.5,819.75,398.5,209,107],
				"uM_fluorescein": [10,5,2.5,1.25,0.625,0.3125,0.15625,0.078125,0.0390625,0.01953125,0.009765625],
				"uM_per_au": [0.000284050561,0.0001434349809,0.0001218561123,0.0001066575652,0.0001001763103,9.735960745e-05,9.387203364e-05,9.530344617e-05,9.80238394e-05,9.345095694e-05,9.126752336e-05],
				"mean_uM_per_au": 0.0001138969152,
				"MEFL_per_au": 685903271.6,
				"experiment_Abs600": [
					[1.72,1.708,1.375,1.64,1.05,0.981,1.692,1.208,0.438],
					[1.865,1.646,1.245,1.715,1.029,1.118,1.776,1.043,0.391],
					[1.694,1.719,1.29,1.744,1.097,1.328,1.939,1.101,0.421],
					[1.656,1.428,1.389,1.661,1.127,1.285,2.229,0.779,0.423],
					[1.706,1.64,1.26,0.977,1.105,0.726,1.711,1.493,0.391],
					[1.772,1.632,1.48,1.03,1.191,0.659,1.743,1.393,0.4],
					[1.518,1.419,1.541,1.01,1.167,0.664,2.045,1.361,0.38],
					[1.49,1.365,1.319,1.014,1.154,0.621,1.773,1.468,0.376]
				],
				"experiment_au": [
					[6664,44383,8435,25288,10324,37754,26158,9316,9711],
					[6910,45658,8780,27113,11252,45345,27415,9026,9538],
					[7232,47088,9180,28308,11425,45905,28851,9714,9939],
					[7106,48356,9142,28027,11520,48513,29200,7437,9927],
					[6952,36409,8562,14817,9390,25295,29684,16525,10078],
					[6995,38812,9169,15307,10153,25803,32850,16615,10153],
					[7112,39733,11073,15630,10174,26896,35036,16315,10267],
					[6968,39382,8613,15686,10068,26440,31036,16457,10166]
				],
				"experiment_uM_per_OD": [
					[-0.8916079712,10.24152635,-0.5108584684,4.861484056,0.3757496337,19.37377073,4.920153695,-0.1924402374],
					[-0.6688325348,10.79676203,-0.3329667357,4.979627562,1.007812295,18.47664178,4.842106978,-0.2945858476],
					[-0.797717952,10.73648072,-0.3276510114,5.208530162,0.8246347405,14.8755957,4.673639403,-0.1241261025],
					[-0.8582810484,14.34440489,-0.3048470831,5.484631374,0.8488532781,16.79237049,4.003327215,-2.623849148],
					[-0.8917697457,7.908505631,-0.6544386474,3.033741735,-0.3614762265,17.04016309,5.571916257,2.194651616],
					[-0.8634705459,8.726494878,-0.3417911839,3.068975195,0,22.66752437,6.339893441,2.441221683],
					[-1.040031792,10.63886138,0.2604307943,3.193425295,-0.04432999984,21.96530847,5.580636674,2.312769166],
					[-1.076918362,11.08189364,-0.6178019525,3.24569654,-0.04725371876,24.91826159,5.604224914,2.161158206]
				],
				"experiment_MEFL_per_particle": [
					[-52278.48483,600501.0016,-29953.64281,285047.9456,22031.68002,1135960.435,288487.9775,-11283.52859],
					[-39216.28413,633056.6553,-19523.15031,291975.1644,59092.00174,1083358.234,283911.7913,-17272.72777],
					[-46773.34344,629522.1249,-19211.46848,305396.6248,48351.5807,872214.7283,274033.8742,-7278.001964],
					[-50324.39617,841068.9198,-17874.3844,321585.5257,49771.60889,984602.779,234730.8322,-153846.6033],
					[-52287.97031,463706.814,-38372.31385,177880.2191,-21194.77397,999131.8342,326703.3819,128681.0627],
					[-50628.67683,511668.7433,-20040.56245,179946.0956,0,1329086.176,371732.9071,143138.4362],
					[-60981.15764,623798.3189,15270.08256,187243.0948,-2599.242379,1287912.494,327214.6943,135606.7595],
					[-63143.96246,649775.044,-36224.16022,190307.9636,-2770.671528,1461055.759,328597.7656,126717.2122]
				],
				"experiment_net_au": [
					[-3047,34672,-1276,15577,613,28043,16447,-395],
					[-2628,36120,-758,17575,1714,35807,17877,-512],
					[-2707,37149,-759,18369,1486,35966,18912,-225],
					[-2821,38429,-785,18100,1593,38586,19273,-2490],
					[-3126,26331,-1516,4739,-688,15217,19606,6447],
					[-3158,28659,-984,5154,0,15650,22697,6462],
					[-3155,29466,806,5363,-93,16629,24769,6048],
					[-3198,29216,-1553,5520,-98,16274,20870,6291]
				],
				"experiment_net_Abs600": [
					[1.282,1.27,0.937,1.202,0.612,0.543,1.254,0.77],
					[1.474,1.255,0.854,1.324,0.638,0.727,1.385,0.652],
					[1.273,1.298,0.869,1.323,0.676,0.907,1.518,0.68],
					[1.233,1.005,0.966,1.238,0.704,0.862,1.806,0.356],
					[1.315,1.249,0.869,0.586,0.714,0.335,1.32,1.102],
					[1.372,1.232,1.08,0.63,0.791,0.259,1.343,0.993],
					[1.138,1.039,1.161,0.63,0.787,0.284,1.665,0.981],
					[1.114,0.989,0.943,0.638,0.778,0.245,1.397,1.092]
				]
			}
		],
		[
			{
				"LUDOX_Abs600": [
					[0.057],
					[0.06],
					[0.06],
					[0.059]
				],
				"water_Abs600": [
					[0.044],
					[0.039],
					[0.038],
					[0.039]
				],
				"LUDOX_mean": 0.059,
				"water_mean": 0.04,
				"net_Abs600": 0.019,
				"reference_OD600": 0.063,
				"OD600_per_Abs600": 3.315789474,
				"Abs600_raw": [
					[1.045,0.54,0.293,0.161,0.106,0.076,0.056,0.047,0.051,0.043,0.04,0.039],
					[0.926,0.506,0.265,0.161,0.115,0.074,0.058,0.044,0.043,0.042,0.038,0.043],
					[0.853,0.514,0.265,0.15,0.121,0.073,0.057,0.047,0.042,0.041,0.039,0.036],
					[0.828,0.475,0.268,0.156,0.097,0.068,0.057,0.044,0.043,0.04,0.038,0.039]
				],
				"Abs600_mean": [0.913,0.50875,0.27275,0.157,0.10975,0.07275,0.057,0.0455,0.04475,0.0415,0.03875,0.03925],
				"Abs600_std": [0.0973276254,0.02677529956,0.01357387196,0.005228129047,0.0105,0.003403429643,0.0008164965809,0.001732050808,0.004193248542,0.001290994449,0.0009574271078,0.002872281323],
				"Abs600_net_mean": [0.87375,0.4695,0.2335,0.11775,0.0705,0.0335,0.01775,0.00625,0.0055,0.00225,-0.0005],
				"num_particles": [235294117.6,117647058.8,58823529.41,29411764.71,14705882.35,7352941.176,3676470.588,1838235.294,919117.6471,459558.8235,229779.4118],
				"particles_per_Abs600": [269292266.3,250579465,251920896.8,249781441.2,208594075.9,219490781.4,207125103.6,294117647.1,167112299.5,204248366,-459558823.5],
				"mean_particles_per_Abs600": 236073332.1,
				"au_raw": [
					[16196,9306,4444,2300,1153,591,305,189,84,41,26,2],
					[15849,8821,4512,2342,1204,638,352,161,90,54,36,0],
					[15827,8606,4631,2359,1207,626,320,159,82,54,1,0],
					[17511,8758,4625,2404,1245,651,350,169,107,31,14,0]
				],
				"au_mean": [16345.75,8872.75,4553,2351.25,1202.25,626.5,331.75,169.5,90.75,45,19.25,0.5],
				"au_std": [795.0041405,302.6035635,90.97618736,43.03002827,37.7657252,25.77466456,23.07054399,13.69914839,11.35414755,11.16542282,15.12999229,1],
				"au_net_mean": [16345.25,8872.25,4552.5,2350.75,1201.75,626,331.25,169,90.25,44.5,18.75],
				"uM_fluorescein": [10,5,2.5,1.25,0.625,0.3125,0.15625,0.078125,0.0390625,0.01953125,0.009765625],
				"uM_per_au": [0.0006117985347,0.0005635549043,0.0005491488193,0.0005317451877,0.0005200748908,0.000499201278,0.0004716981132,0.0004622781065,0.0004328254848,0.0004389044944,0.0005208333333],
				"mean_uM_per_au": 0.000532745016,
				"MEFL_per_au": 3208265550,
				"experiment_Abs600": [
					[0.283,0.322,0.249,0.277,0.309,0.253,0.266,0.269,0.055],
					[0.282,0.302,0.255,0.289,0.332,0.261,0.287,0.278,0.044],
					[0.276,0.34,0.25,0.284,0.319,0.292,0.269,0.29,0.047],
					[0.288,0.309,0.246,0.324,0.329,0.287,0.286,0.259,0.044],
					[0.316,0.271,0.244,0.325,0.29,0.276,0.291,0.269,0.043],
					[0.284,0.299,0.239,0.328,0.308,0.317,0.273,0.286,0.044],
					[0.296,0.29,0.248,0.318,0.285,0.318,0.293,0.273,0.047],
					[0.319,0.273,0.241,0.286,0.286,0.308,0.269,0.26,0.049]
				],
				"experiment_au": [
					[40,114,211,100,59,378,71,69,65],
					[37,134,225,138,50,384,91,65,27],
					[37,126,221,105,24,392,82,44,43],
					[34,132,219,118,58,334,69,72,46],
					[46,126,195,108,42,364,95,59,66],
					[63,143,206,125,44,361,80,65,57],
					[34,133,204,134,21,363,103,84,48],
					[39,142,209,113,35,375,92,75,22]
				],
				"experiment_uM_per_OD": [
					[-0.01761722937,0.02948609535,0.1209159446,0.02533071898,-0.003795333822,0.2539870619,0.004568790478,0.003003161342],
					[0.006750803858,0.0666340973,0.1507700858,0.0727929536,0.01283121539,0.2643266362,0.04231614994,0.02609156841],
					[-0.004209671576,0.04551378137,0.1408822929,0.04203158723,-0.01122321141,0.2288715388,0.02822565829,0.0006611898429],
					[-0.007901760581,0.05214168051,0.1376027713,0.04131491961,0.006765016076,0.1904226747,0.01527020674,0.01942975548],
					[-0.01177063237,0.04228135048,0.10311601,0.02392944516,-0.01561157556,0.2054909926,0.01878792267,-0.004976477534],
					[0.004016728295,0.0541864523,0.1227676956,0.03847007382,-0.007911737552,0.178913612,0.01613707437,0.005311376258],
					[-0.009033605805,0.05620113664,0.1246984307,0.05098725216,-0.01822717042,0.1867556329,0.03592196037,0.02559331303],
					[0.0101162046,0.08607274919,0.1564850398,0.06169152319,0.008813074741,0.2189814808,0.05112199649,0.04035764922]
				],
				"experiment_MEFL_per_particle": [
					[-1490.145033,2494.067463,10227.61812,2142.586913,-321.0265206,21483.37579,386.4489869,254.0209851],
					[571.013559,5636.21368,12752.81657,6157.157634,1085.322299,22357.9438,3579.291577,2206.943003],
					[-356.073084,3849.761722,11916.46227,3555.221973,-949.3100419,19358.99112,2387.453989,55.92643088],
					[-668.3666904,4410.379444,11639.06548,3494.602981,572.2156928,16106.81209,1291.623232,1643.456699],
					[-995.613385,3576.34808,8722.019049,2024.060828,-1320.497753,17381.35865,1589.167574,-420.9330041],
					[339.7530676,4583.3355,10384.24761,3253.973042,-669.2105877,15133.32345,1364.946822,449.2602547],
					[-764.1032846,4753.746625,10547.55792,4312.732666,-1541.736609,15796.63709,3038.442068,2164.798307],
					[855.6743925,7280.422877,13236.21326,5218.14838,745.4497686,18522.44523,4324.129951,3413.632717]
				],
				"experiment_net_au": [
					[-25,49,146,35,-6,313,6,4],
					[10,107,198,111,23,357,64,38],
					[-6,83,178,62,-19,349,39,1],
					[-12,86,173,72,12,288,23,26],
					[-20,60,129,42,-24,298,29,-7],
					[6,86,149,68,-13,304,23,8],
					[-14,85,156,86,-27,315,55,36],
					[17,120,187,91,13,353,70,53]
				],
				"experiment_net_Abs600": [
					[0.228,0.267,0.194,0.222,0.254,0.198,0.211,0.214],
					[0.238,0.258,0.211,0.245,0.288,0.217,0.243,0.234],
					[0.229,0.293,0.203,0.237,0.272,0.245,0.222,0.243],
					[0.244,0.265,0.202,0.28,0.285,0.243,0.242,0.215],
					[0.273,0.228,0.201,0.282,0.247,0.233,0.248,0.226],
					[0.24,0.255,0.195,0.284,0.264,0.273,0.229,0.242],
					[0.249,0.243,0.201,0.271,0.238,0.271,0.246,0.226],
					[0.27,0.224,0.192,0.237,0.237,0.259,0.22,0.211]
				]
			}
		],
		[
			{
				"LUDOX_Abs600": [
					[0.062363],
					[0.060047],
					[0.059814],
					[0.060453]
				],
				"water_Abs600": [
					[0.045418],
					[0.044308],
					[0.044759],
					[0.044588]
				],
				"LUDOX_mean": 0.06066925,
				"water_mean": 0.04476825,
				"net_Abs600": 0.015901,
				"reference_OD600": 0.063,
				"OD600_per_Abs600": 3.962014968,
				"Abs600_raw": [
					[0.929416,0.415486,0.244067,0.13479,0.0997586,0.0644994,0.0714512,0.0450512,0.0583923,0.0414075,0.0641463,0.0493966],
					[1.08627,0.42866,0.241367,0.144201,0.0882335,0.0647566,0.0719138,0.0456626,0.0425961,0.0413437,0.0473555,0.0461813],
					[0.921204,0.430504,0.234728,0.145907,0.0936372,0.06972,0.0613273,0.0532159,0.0445825,0.0519363,0.0502828,0.0422318],
					[0.835647,0.42665,0.23115,0.146851,0.0960641,0.0702629,0.0615203,0.0604805,0.0516762,0.0459307,0.049852,0.050329]
				],
				"Abs600_mean": [0.94313425,0.425325,0.237828,0.14293725,0.09442335,0.067309725,0.06655315,0.05110255,0.049311775,0.04515455,0.05290915,0.047034675],
				"Abs600_std": [0.1044197907,0.006745512385,0.005934512785,0.005541107012,0.004833536592,0.003106286209,0.005926397151,0.007271498865,0.007199832697,0.005005247357,0.007601764025,0.00366183579],
				"Abs600_net_mean": [0.896099575,0.378290325,0.190793325,0.095902575,0.047388675,0.02027505,0.019518475,0.004067875,0.0022771,-0.001880125,0.005874475],
				"num_particles": [235294117.6,117647058.8,58823529.41,29411764.71,14705882.35,7352941.176,3676470.588,1838235.294,919117.6471,459558.8235,229779.4118],
				"particles_per_Abs600": [262575861.2,310996742.6,308310206.4,306683785.1,310324826.6,362659582.9,188358495.6,451890801.5,403635170.6,-244429930.7,39114884.61],
				"mean_particles_per_Abs600": 319795028.7,
				"au_raw": [
					[1365.96,743.628,426.77,222.958,116.333,55.535,28.784,14.2174,7.44133,3.7605,2.01105,0.151621],
					[1318.68,720.763,419.886,224.781,111.666,57.5771,27.9036,14.2489,7.2274,3.64444,1.88141,0.12919],
					[1196.54,730.228,426.31,223.072,113.342,56.9403,28.8379,14.1773,7.3727,3.75979,1.8837,0.133816],
					[1298.34,707.359,399.501,220.074,108.838,55.4217,26.7765,13.9428,6.84571,3.63589,1.70883,0.158235]
				],
				"au_mean": [1294.88,725.4945,418.11675,222.72125,112.54475,56.368525,28.0755,14.1466,7.221785,3.700155,1.8712475,0.1432155],
				"au_std": [71.41786331,15.30265006,12.80214142,1.95188616,3.135742483,1.061260522,0.9661222524,0.1389902395,0.2661072955,0.06935897851,0.1240732639,0.01392004623],
				"au_net_mean": [1294.736785,725.3512845,417.9735345,222.5780345,112.4015345,56.2253095,27.9322845,14.0033845,7.0785695,3.5569395,1.728032],
				"uM_fluorescein": [10,5,2.5,1.25,0.625,0.3125,0.15625,0.078125,0.0390625,0.01953125,0.009765625],
				"uM_per_au": [0.007723577579,0.006893211754,0.005981239944,0.005616007899,0.005560422309,0.005557995194,0.005593885455,0.005579008418,0.005518417245,0.005491026766,0.005651298703],
				"mean_uM_per_au": 0.00592177542,
				"MEFL_per_au": 3.566176596e+10,
				"experiment_Abs600": [
					[0.506476,0.519158,0.125778,0.435732,0.46642,0.357863,0.292811,0.506485,0.04433],
					[0.539058,0.553423,0.1226,0.451255,0.502732,0.382349,0.318322,0.503385,0.046397],
					[0.548804,0.543945,0.131925,0.445306,0.498861,0.374491,0.322502,0.512756,0.046798],
					[0.565115,0.556099,0.12512,0.450069,0.506284,0.370157,0.31383,0.507789,0.045871],
					[0.610169,0.519053,0.160725,0.485283,0.476545,0.475722,0.229103,0.451709,0.046779],
					[0.630895,0.551756,0.135724,0.521505,0.498812,0.509432,0.227809,0.478304,0.046385],
					[0.634282,0.571097,0.125902,0.527856,0.506169,0.50413,0.220662,0.493056,0.045624],
					[0.648147,0.56068,0.129877,0.514387,0.495746,0.494033,0.213121,0.464357,0.045419]
				],
				"experiment_au": [
					[2.16137,13.6207,7.45957,12.7202,2.42432,31.0654,8.25633,6.35601,2.41141],
					[2.28812,14.794,7.5266,12.8891,2.64464,33.8812,8.88443,6.3499,2.62748],
					[2.31856,14.6412,8.18118,13.1038,2.57192,33.4953,9.13532,6.25846,2.54057],
					[2.52131,15.1628,7.69858,13.1635,2.75558,33.5666,8.95833,6.35992,2.55081],
					[2.37813,12.9964,7.91375,15.7051,2.26781,57.1834,9.66685,5.55896,2.46436],
					[2.47252,14.0273,6.57179,17.2464,2.34768,62.1151,9.39095,6.15158,2.55792],
					[2.49346,14.7278,6.33684,17.2787,2.56576,63.9985,9.28284,6.19693,2.67788],
					[2.60788,14.306,6.38949,16.9994,2.44236,63.9517,9.16506,6.04633,2.50486]
				],
				"experiment_uM_per_OD": [
					[-0.000808660282,0.0352839831,0.09263785872,0.03936592614,4.571481854e-05,0.1365959013,0.03515776074,0.01275707579],
					[-0.001029552004,0.03586509332,0.09609080445,0.03788340648,5.620427176e-05,0.1390465787,0.03439136144,0.01217464756],
					[-0.0006609969417,0.03637968881,0.09903633624,0.03961827051,0.0001036512165,0.1411873143,0.03575123845,0.01192574681],
					[-8.49153786e-05,0.03694495577,0.09708701864,0.03924344629,0.0006647442261,0.1429520767,0.03574023824,0.01232521346],
					[-0.0002287626259,0.0333314559,0.07148001376,0.04513095458,-0.0006835602737,0.1906666366,0.05904384682,0.01142247954],
					[-0.0002183744108,0.03392075,0.0671518585,0.04620716942,-0.0006945486221,0.1922404933,0.05629300216,0.01243570748],
					[-0.0004682532369,0.03427437774,0.0681234978,0.04525400726,-0.0003638704925,0.1998928846,0.05639929439,0.01175531354],
					[0.0002554677008,0.03423201877,0.06874556537,0.04619522094,-0.0002074377781,0.2047210744,0.0593587641,0.0126348367]
				],
				"experiment_MEFL_per_particle": [
					[-60.33390415,2632.527529,6911.683203,2937.080091,3.410769073,10191.37974,2623.110116,951.8016462],
					[-76.8145701,2675.883991,7169.306461,2826.469738,4.193384071,10374.22405,2565.929292,908.346849],
					[-49.31678606,2714.277808,7389.071716,2955.907429,7.733386565,10533.94371,2667.389312,889.7764378],
					[-6.335511248,2756.452208,7243.633707,2927.941906,49.59636983,10665.61211,2666.568591,919.5805258],
					[-17.06791177,2486.850054,5333.102657,3367.207155,-51.00022958,14225.58129,4405.243925,852.2278156],
					[-16.29285012,2530.817111,5010.180275,3447.503226,-51.820067,14343.00627,4200.00422,927.8244522],
					[-34.93623533,2557.201173,5082.673995,3376.388079,-27.14826968,14913.94892,4207.934651,877.060462],
					[19.0603695,2554.040782,5129.086272,3446.611753,-15.47687119,15274.17873,4428.73981,942.6814244]
				],
				"experiment_net_au": [
					[-0.25004,11.20929,5.04816,10.30879,0.01291,28.65399,5.84492,3.9446],
					[-0.33936,12.16652,4.89912,10.26162,0.01716,31.25372,6.25695,3.72242],
					[-0.22201,12.10063,5.64061,10.56323,0.03135,30.95473,6.59475,3.71789],
					[-0.0295,12.61199,5.14777,10.61269,0.20477,31.01579,6.40752,3.80911],
					[-0.08623,10.53204,5.44939,13.24074,-0.19655,54.71904,7.20249,3.0946],
					[-0.0854,11.46938,4.01387,14.68848,-0.21024,59.55718,6.83303,3.59366],
					[-0.18442,12.04992,3.65896,14.60082,-0.11212,61.32062,6.60496,3.51905],
					[0.10302,11.80114,3.88463,14.49454,-0.0625,61.44684,6.6602,3.54147]
				],
				"experiment_net_Abs600": [
					[0.462146,0.474828,0.081448,0.391402,0.42209,0.313533,0.248481,0.462155],
					[0.492661,0.507026,0.076203,0.404858,0.456335,0.335952,0.271925,0.456988],
					[0.502006,0.497147,0.085127,0.398508,0.452063,0.327693,0.275704,0.465958],
					[0.519244,0.510228,0.079249,0.404198,0.460413,0.324286,0.267959,0.461918],
					[0.56339,0.472274,0.113946,0.438504,0.429766,0.428943,0.182324,0.40493],
					[0.58451,0.505371,0.089339,0.47512,0.452427,0.463047,0.181424,0.431919],
					[0.588658,0.525473,0.080278,0.482232,0.460545,0.458506,0.175038,0.447432],
					[0.602728,0.515261,0.084458,0.468968,0.450327,0.448614,0.167702,0.418938]
				]
			}
		],
		[
			{
				"LUDOX_Abs600": [
					[0.0595],
					[0.0598],
					[0.0554],
					[0.055]
				],
				"water_Abs600": [
					[0.0307],
					[0.0292],
					[0.0301],
					[0.0301]
				],
				"LUDOX_mean": 0.057425,
				"water_mean": 0.030025,
				"net_Abs600": 0.0274,
				"reference_OD600": 0.063,
				"OD600_per_Abs600": 2.299270073,
				"Abs600_raw": [
					[0.4021,0.2148,0.1235,0.0761,0.0526,0.041,0.0362,0.0382,0.0324,0.0311,0.0311,0.0298],
					[0.4261,0.2251,0.1268,0.0794,0.057,0.0455,0.0393,0.0364,0.0355,0.0346,0.0343,0.0327],
					[0.4654,0.1361,0.1187,0.0723,0.0503,0.0415,0.0362,0.0326,0.0329,0.0316,0.031,0.03],
					[0.4527,0.1589,0.1145,0.0761,0.0534,0.0434,0.0384,0.0341,0.0359,0.0336,0.0323,0.0312]
				],
				"Abs600_mean": [0.436575,0.183725,0.120875,0.075975,0.053325,0.04285,0.037525,0.035325,0.034175,0.032725,0.032175,0.030925],
				"Abs600_std": [0.02822024982,0.04305797448,0.005396526661,0.002902154372,0.002780137886,0.002046948949,0.001573478101,0.002473021094,0.001780215343,0.001652018967,0.001534872416,0.001335102992],
				"Abs600_net_mean": [0.40565,0.1528,0.08995,0.04505,0.0224,0.011925,0.0066,0.0044,0.00325,0.0018,0.00125],
				"num_particles": [235294117.6,117647058.8,58823529.41,29411764.71,14705882.35,7352941.176,3676470.588,1838235.294,919117.6471,459558.8235,229779.4118],
				"particles_per_Abs600": [580042198.1,769941484.4,653958081.3,652869360.8,656512605,616598840.8,557040998.2,417780748.7,282805429.9,255310457.5,183823529.4],
				"mean_particles_per_Abs600": 669976074.5,
				"au_raw": [
					[21241,11713,6479,3354,1726,869,439,218,110,56,24,0],
					[21440,11712,6475,3385,1724,878,452,225,118,46,25,0],
					[21829,11535,6470,3253,1675,863,430,217,109,55,24,0],
					[21308,10644,6529,3387,1719,882,436,222,112,56,24,0]
				],
				"au_mean": [21454.5,11401,6488.25,3344.75,1711,873,439.25,220.5,112.25,53.25,24.25,0],
				"au_std": [262.9987326,511.5564485,27.41502021,63.00462946,24.17988144,8.602325267,9.287087811,3.696845502,4.031128874,4.856267428,0.5,0],
				"au_net_mean": [21454.5,11401,6488.25,3344.75,1711,873,439.25,220.5,112.25,53.25,24.25],
				"uM_fluorescein": [10,5,2.5,1.25,0.625,0.3125,0.15625,0.078125,0.0390625,0.01953125,0.009765625],
				"uM_per_au": [0.0004661026824,0.0004385580212,0.00038531191,0.000373720009,0.00036528346,0.0003579610538,0.0003557199772,0.00035430839,0.0003479955457,0.0003667840376,0.0004027061856],
				"mean_uM_per_au": 0.0003841668908,
				"MEFL_per_au": 2313507145,
				"experiment_Abs600": [
					[0.5696,0.5487,0.5267,0.5835,0.5027,0.3263,0.5544,0.4712,0.0589],
					[0.5934,0.5648,0.5426,0.5951,0.6172,0.3861,0.5594,0.4621,0.0592],
					[0.5863,0.5424,0.5407,0.5968,0.6038,0.3766,0.5927,0.4704,0.051],
					[0.5835,0.5442,0.5383,0.5823,0.5963,0.3842,0.5493,0.47,0.0508],
					[0.5683,0.5247,0.5385,0.5633,0.5856,0.4197,0.5927,0.4712,0.0505],
					[0.5887,0.5695,0.5567,0.5827,0.6227,0.458,0.6234,0.4814,0.056],
					[0.5803,0.5447,0.547,0.5755,0.6084,0.4268,0.6024,0.4835,0.0566],
					[0.5794,0.5269,0.5454,0.5906,0.6033,0.4417,0.5977,0.4681,0.058]
				],
				"experiment_au": [
					[41,447,865,450,42,550,60,135,31],
					[31,464,827,489,42,558,67,138,31],
					[39,423,847,471,43,769,61,133,29],
					[38,464,833,464,43,93,64,151,28],
					[38,382,846,494,36,601,60,121,25],
					[37,392,839,504,40,725,61,153,28],
					[36,395,845,517,42,634,65,127,29],
					[34,409,846,525,42,661,66,124,30]
				],
				"experiment_uM_per_OD": [
					[0.003271629294,0.1419072212,0.2978761824,0.1334491103,0.004141287041,0.3242917505,0.009778771208,0.04214537773],
					[0,0.1430904921,0.2751289988,0.1427945615,0.003293733313,0.2693553715,0.01202510174,0.04437276139],
					[0.003121279807,0.1339648974,0.2790957002,0.1353065074,0.004231457151,0.3797320638,0.009870089455,0.0414319009],
					[0.003136514137,0.1476445057,0.2758996861,0.1370607697,0.004594375107,0.03257449617,0.01206611011,0.04902456892],
					[0.004194799932,0.1257872471,0.2810951039,0.1528110544,0.003434691065,0.2606698111,0.01078545515,0.03812665171],
					[0.002822862723,0.11843795,0.2706282997,0.1509988294,0.003538001229,0.2896921127,0.009717500116,0.04909558888],
					[0.002233291496,0.1252859077,0.2780159057,0.1571325279,0.003936330926,0.2730542285,0.01102043952,0.03835569592],
					[0.001281795996,0.1350482383,0.2797271239,0.1552866006,0.003676848151,0.2747688564,0.01114499887,0.03829728885]
				],
				"experiment_MEFL_per_particle": [
					[67.61541119,2932.824672,6156.266112,2758.019218,85.58880024,6702.201895,202.0998031,871.0268764],
					[0,2957.279566,5686.145559,2951.163509,68.07223933,5566.82086,248.5251615,917.060656],
					[64.50810853,2768.679091,5768.126164,2796.406412,87.45236377,7847.99784,203.9870954,856.2813094],
					[64.82295944,3051.398268,5702.073507,2832.662099,94.95286112,673.2235699,249.3726896,1013.200484],
					[86.69476177,2599.669972,5809.448237,3158.176354,70.98544112,5387.31466,222.9051397,787.9710691],
					[58.3406635,2447.780592,5593.128718,3120.722741,73.12057278,5987.124322,200.8335013,1014.668268],
					[46.15587807,2589.308691,5745.809838,3247.489104,81.35293158,5643.26587,227.7616082,792.7047713],
					[26.49113195,2791.068713,5781.175922,3209.338959,75.99014963,5678.702424,230.335901,791.4976607]
				],
				"experiment_net_au": [
					[10,416,834,419,11,519,29,104],
					[0,433,796,458,11,527,36,107],
					[10,394,818,442,14,740,32,104],
					[10,436,805,436,15,65,36,123],
					[13,357,821,469,11,576,35,96],
					[9,364,811,476,12,697,33,125],
					[7,366,816,488,13,605,36,98],
					[4,379,816,495,12,631,36,94]
				],
				"experiment_net_Abs600": [
					[0.5107,0.4898,0.4678,0.5246,0.4438,0.2674,0.4955,0.4123],
					[0.5342,0.5056,0.4834,0.5359,0.558,0.3269,0.5002,0.4029],
					[0.5353,0.4914,0.4897,0.5458,0.5528,0.3256,0.5417,0.4194],
					[0.5327,0.4934,0.4875,0.5315,0.5455,0.3334,0.4985,0.4192],
					[0.5178,0.4742,0.488,0.5128,0.5351,0.3692,0.5422,0.4207],
					[0.5327,0.5135,0.5007,0.5267,0.5667,0.402,0.5674,0.4254],
					[0.5237,0.4881,0.4904,0.5189,0.5518,0.3702,0.5458,0.4269],
					[0.5214,0.4689,0.4874,0.5326,0.5453,0.3837,0.5397,0.4101]
				]
			}
		],
		[
			{
				"LUDOX_Abs600": [
					[0.0560999997],
					[0.05220000073],
					[0.05539999902],
					[0.05339999869]
				],
				"water_Abs600": [
					[0.02899999917],
					[0.02659999952],
					[0.03299999982],
					[0.02920000069]
				],
				"LUDOX_mean": 0.05427499954,
				"water_mean": 0.0294499998,
				"net_Abs600": 0.02482499974,
				"reference_OD600": 0.063,
				"OD600_per_Abs600": 2.537764377,
				"Abs600_raw": [
					[1.067999959,0.6699000001,0.3332000077,0.1844999939,0.1088000014,0.07190000266,0.05290000141,0.04390000179,0.03649999946,0.0362999998,0.03099999949,0.02940000035],
					[1.034199953,0.6319000125,0.3249000013,0.1833000034,0.1088000014,0.06979999691,0.04980000108,0.04039999843,0.03700000048,0.03860000148,0.03959999979,0.02889999934],
					[0.9743999839,0.5683000088,0.3494000137,0.2009000033,0.1128999963,0.07280000299,0.0540000014,0.04470000044,0.03880000114,0.03819999844,0.03330000117,0.03220000118],
					[1.027500033,0.5938000083,0.3258000016,0.1775999963,0.1342000067,0.06930000335,0.04949999973,0.04549999908,0.04089999944,0.0390000008,0.03489999846,0.03319999948]
				],
				"Abs600_mean": [1.026024982,0.6159750074,0.3333250061,0.1865749992,0.1161750015,0.07095000148,0.05155000091,0.04362499993,0.03830000013,0.03802500013,0.03469999973,0.03092500009],
				"Abs600_std": [0.03871281034,0.04444527235,0.01134354283,0.01001311912,0.01217110956,0.001670330523,0.002242766741,0.002247035722,0.001994993644,0.001195478064,0.003637764778,0.002099801759],
				"Abs600_net_mean": [0.9950999822,0.5850500073,0.302400006,0.1556499992,0.0852500014,0.04002500139,0.02062500082,0.01269999985,0.007375000045,0.007100000046,0.003774999641],
				"num_particles": [235294117.6,117647058.8,58823529.41,29411764.71,14705882.35,7352941.176,3676470.588,1838235.294,919117.6471,459558.8235,229779.4118],
				"particles_per_Abs600": [236452740.3,201088893.9,194522249.5,188960905,172503016,183708705.1,178253112.3,144742938.3,124626120.9,64726594.44,60868724.14],
				"mean_particles_per_Abs600": 188156753.9,
				"au_raw": [
					[36558,20545,10905,5641,2876,1164,773,382,193,99,50,3],
					[37832,20270,11143,5633,2819,1484,727,384,193,96,49,3],
					[37083,20235,10641,5747,2878,1421,691,358,181,88,45,5],
					[37238,20631,10738,5475,2824,1405,689,354,182,77,47,3]
				],
				"au_mean": [37177.75,20420.25,10856.75,5624,2849.25,1368.5,720,369.5,187.25,90,47.75,3.5],
				"au_std": [524.3220226,197.375066,219.7853119,112.1011448,32.11827102,140.5335073,39.41235001,15.69500982,6.652067348,9.831920803,2.217355783,1],
				"au_net_mean": [37174.25,20416.75,10853.25,5620.5,2845.75,1365,716.5,366,183.75,86.5,44.25],
				"uM_fluorescein": [10,5,2.5,1.25,0.625,0.3125,0.15625,0.078125,0.0390625,0.01953125,0.009765625],
				"uM_per_au": [0.0002690034096,0.0002448969596,0.000230345749,0.0002224001423,0.0002196257577,0.0002289377289,0.0002180739707,0.0002134562842,0.000212585034,0.0002257947977,0.0002206920904],
				"mean_uM_per_au": 0.0002292412675,
				"MEFL_per_au": 1380523213,
				"experiment_Abs600": [
					[0.2739000022,0.2967000008,0.09269999713,0.2768999934,0.3000000119,0.3370999992,0.1050999984,0.2515999973,0.05779999867],
					[0.2518999875,0.2592999935,0.09480000287,0.2691999972,0.2843999863,0.3273000121,0.1020999998,0.2314999998,0.05260000005],
					[0.2777999938,0.272300005,0.112499997,0.2698000073,0.2955000103,0.3506000042,0.1194999963,0.2599000037,0.06759999692],
					[0.2754000127,0.2592999935,0.09520000219,0.2702000141,0.283100009,0.3298999965,0.1035000011,0.243599996,0.05279999971],
					[0.2813000083,0.2440000027,0.0829000026,0.2748000026,0.2994999886,0.3107999861,0.07590000331,0.2736999989,0.05600000173],
					[0.2816999853,0.2360000014,0.07549999654,0.2535000145,0.2926999927,0.2951999903,0.06880000234,0.2840999961,0.05079999939],
					[0.2915000021,0.2861000001,0.08980000019,0.266900003,0.3016000092,0.3190999925,0.0829000026,0.2957000136,0.06949999928],
					[0.2797999978,0.2500999868,0.07620000094,0.2494000047,0.2734000087,0.3163999915,0.067900002,0.2838000059,0.04850000143]
				],
				"experiment_au": [
					[57,876,475,1567,86,3611,424,1199,59],
					[56,998,500,1581,85,3596,439,1207,61],
					[56,1028,516,1650,86,3599,430,1340,59],
					[58,1257,482,1880,86,3567,426,1396,57],
					[55,894,492,1566,80,3263,323,432,55],
					[57,841,461,1494,77,3209,327,453,60],
					[56,896,481,1523,77,3264,323,438,57],
					[56,847,481,1506,73,3374,329,438,59]
				],
				"experiment_uM_per_OD": [
					[-0.000836020113,0.3089209823,1.07673648,0.6217280744,0.01007003792,1.148797614,0.6970649248,0.5313645609],
					[-0.00226623132,0.4094874841,0.9397093423,0.6339086028,0.009352750309,1.162444545,0.6898078105,0.5786497662],
					[-0.001289228964,0.4276095752,0.9194145289,0.7107723261,0.01070190072,1.12994764,0.6457256843,0.6017433985],
					[0.0004058039956,0.5249315879,0.9054501651,0.7574755242,0.01137484655,1.144226759,0.6574457146,0.6339335246],
					[0,0.4031304594,1.467474783,0.6238190733,0.009274330553,1.137303739,1.21653102,0.1564315797],
					[-0.001173650674,0.380935591,1.466523321,0.6390529947,0.00634825801,1.163892794,1.339924072,0.1521665948],
					[-0.0004069007817,0.3499008609,1.886736727,0.6708544703,0.007783883743,1.16063562,1.793156666,0.1521506639],
					[-0.001171620961,0.3530833394,1.376176679,0.6506240181,0.005623155202,1.117769717,1.257197549,0.145498588]
				],
				"experiment_MEFL_per_particle": [
					[-67.90458873,25091.68372,87456.44594,50499.01138,817.9250387,93309.51288,56618.14388,43159.35874],
					[-184.0715353,33260.0601,76326.60438,51488.35811,759.6643351,94417.96619,56028.69471,47000.03479],
					[-104.715857,34732.00213,74678.18596,57731.50877,869.2472296,91778.44961,52448.18437,48875.78344],
					[32.96087379,42636.84932,73543.94963,61524.91208,923.9063332,92938.25144,53400.12779,51490.38235],
					[0,32743.71947,119193.6295,50668.8499,753.2947978,92375.93861,98811.06601,12705.94083],
					[-95.32816868,30940.97168,119116.3483,51906.2043,515.6285628,94535.59825,108833.4977,12359.52326],
					[-33.04995874,28420.21823,153247.6068,54489.23561,632.2352969,94271.03871,145646.6945,12358.2293],
					[-95.16330803,28678.71069,111778.066,52846.04483,456.7330803,90789.31447,102114.1492,11817.92355]
				],
				"experiment_net_au": [
					[-2,817,416,1508,27,3552,365,1140],
					[-5,937,439,1520,24,3535,378,1146],
					[-3,969,457,1591,27,3540,371,1281],
					[1,1200,425,1823,29,3510,369,1339],
					[0,839,437,1511,25,3208,268,377],
					[-3,781,401,1434,17,3149,267,393],
					[-1,839,424,1466,20,3207,266,381],
					[-3,788,422,1447,14,3315,270,379]
				],
				"experiment_net_Abs600": [
					[0.2161000036,0.2389000021,0.03489999846,0.2190999947,0.2422000133,0.2793000005,0.04729999974,0.1937999986],
					[0.1992999874,0.2066999935,0.04220000282,0.2165999971,0.2317999862,0.2747000121,0.04949999973,0.1788999997],
					[0.2101999968,0.204700008,0.0449000001,0.2022000104,0.2279000133,0.2830000073,0.05189999938,0.1923000067],
					[0.222600013,0.2064999938,0.04240000248,0.2174000144,0.2303000093,0.2770999968,0.05070000142,0.1907999963],
					[0.2253000066,0.188000001,0.02690000087,0.2188000008,0.2434999868,0.2547999844,0.01990000159,0.2176999971],
					[0.2308999859,0.185200002,0.02469999716,0.2027000152,0.2418999933,0.2443999909,0.01800000295,0.2332999967],
					[0.2220000029,0.2166000009,0.02030000091,0.1974000037,0.2321000099,0.2495999932,0.01340000331,0.2262000144],
					[0.2312999964,0.2015999854,0.02769999951,0.2009000033,0.2249000072,0.2678999901,0.01940000057,0.2353000045]
				]
			}
		],
		[
			{
				"LUDOX_Abs600": [
					[0.05559999868],
					[0.05680000037],
					[0.05530000106],
					[0.05279999971]
				],
				"water_Abs600": [
					[0.03669999912],
					[0.03620000184],
					[0.03599999845],
					[0.03590000048]
				],
				"LUDOX_mean": 0.05512499996,
				"water_mean": 0.03619999997,
				"net_Abs600": 0.01892499998,
				"reference_OD600": 0.063,
				"OD600_per_Abs600": 3.32892999,
				"Abs600_raw": [
					[0.9523000121,0.4817999899,0.2619999945,0.1492999941,0.09860000014,0.05939999968,0.05220000073,0.0465000011,0.03979999945,0.04080000147,0.0390000008,0.03550000116],
					[0.8639000058,0.4880000055,0.2696999907,0.1577000022,0.1004000008,0.07320000231,0.0540000014,0.04529999942,0.04030000046,0.04019999877,0.03720000014,0.03559999913],
					[0.9034000039,0.5047000051,0.2757000029,0.1562000066,0.1022000015,0.06610000134,0.0513000004,0.04430000111,0.0401000008,0.03810000047,0.03730000183,0.03590000048],
					[0.8271999955,0.5279999971,0.2782000005,0.1564999968,0.1000000015,0.06930000335,0.0549999997,0.04450000077,0.04039999843,0.03860000148,0.03720000014,0.03570000082]
				],
				"Abs600_mean": [0.8867000043,0.5006249994,0.2713999972,0.1549249999,0.100300001,0.06700000167,0.05312500056,0.0451500006,0.04014999978,0.03942500055,0.03767500073,0.0356750004],
				"Abs600_std": [0.05367290436,0.02065403613,0.007210644139,0.003805591725,0.001483240192,0.005839521858,0.001680029615,0.0009983319254,0.0002645749163,0.001281600359,0.0008845903948,0.0001707824953],
				"Abs600_net_mean": [0.8510250039,0.464949999,0.2357249968,0.1192499995,0.06462500058,0.03132500127,0.01745000016,0.009475000203,0.004474999383,0.003750000149,0.002000000328],
				"num_particles": [235294117.6,117647058.8,58823529.41,29411764.71,14705882.35,7352941.176,3676470.588,1838235.294,919117.6471,459558.8235,229779.4118],
				"particles_per_Abs600": [276483201.5,253031635.8,249543027.8,246639537.3,227557171.7,234730754.3,210685991.7,194008997.9,205389446.7,122549014.7,114889687.1],
				"mean_particles_per_Abs600": 242300425.4,
				"au_raw": [
					[17403,9134,4664,2420,1229,617,312,155,77,37,20,1],
					[18483,9266,4736,2393,1174,600,305,148,74,37,19,0],
					[18461,9022,4795,2410,1239,611,307,150,74,38,19,0],
					[17994,9083,4754,2364,1191,616,307,151,75,38,20,1]
				],
				"au_mean": [18085.25,9126.25,4737.25,2396.75,1208.25,611,307.75,151,75,37.5,19.5,0.5],
				"au_std": [507.6694298,103.8087183,54.7197405,24.51360167,30.80449101,7.788880964,2.986078811,2.943920289,1.414213562,0.5773502692,0.5773502692,0.5773502692],
				"au_net_mean": [18084.75,9125.75,4736.75,2396.25,1207.75,610.5,307.25,150.5,74.5,37,19],
				"uM_fluorescein": [10,5,2.5,1.25,0.625,0.3125,0.15625,0.078125,0.0390625,0.01953125,0.009765625],
				"uM_per_au": [0.0005529520729,0.0005479001726,0.0005277880403,0.000521648409,0.0005174912026,0.0005118755119,0.0005085435313,0.00051910299,0.0005243288591,0.0005278716216,0.0005139802632],
				"mean_uM_per_au": 0.0005253406673,
				"MEFL_per_au": 3163675519,
				"experiment_Abs600": [
					[0.3614000082,0.3271000087,0.3034999967,0.3158999979,0.3233999908,0.2567999959,0.1445000023,0.2984000146,0.04399999976],
					[0.3407000005,0.3088999987,0.3050000072,0.3109000027,0.3271999955,0.2741000056,0.1394000053,0.295599997,0.04300000146],
					[0.3332000077,0.3061999977,0.2996999919,0.3068999946,0.3282000124,0.2633000016,0.1425999999,0.28580001,0.04250000045],
					[0.3307999969,0.3089999855,0.2975000143,0.3154999912,0.3118999898,0.2545999885,0.1410000026,0.2725000083,0.04430000111],
					[0.3285999894,0.2946999967,0.2935000062,0.3120000064,0.3147000074,0.2518999875,0.1782000065,0.2840000093,0.04259999841],
					[0.3181000054,0.2831999958,0.2985999882,0.3064999878,0.3143000007,0.2590000033,0.1928000003,0.2777999938,0.04419999942],
					[0.2994999886,0.2759000063,0.2910000086,0.2870000005,0.293900013,0.2351000011,0.1842000037,0.2854000032,0.04850000143],
					[0.3143999875,0.268900007,0.2984000146,0.2978000045,0.3075000048,0.2355999947,0.176699996,0.2653999925,0.04399999976]
				],
				"experiment_au": [
					[31,236,785,198,34,467,215,100,20],
					[32,215,750,203,34,481,195,103,20],
					[30,228,773,208,35,486,203,99,20],
					[30,234,751,209,31,442,202,100,22],
					[30,218,762,194,32,438,302,100,18],
					[29,206,805,199,31,436,303,98,19],
					[28,194,817,189,31,433,290,99,22],
					[26,203,792,202,30,422,302,91,21]
				],
				"experiment_uM_per_OD": [
					[0.005469178664,0.1204065819,0.4652222077,0.1033111408,0.007907478277,0.331491401,0.306199797,0.0496259935],
					[0.006361195931,0.1157317815,0.4397014715,0.1077990004,0.007773924722,0.3148018905,0.2864820113,0.0518538627],
					[0.005428643434,0.1244771309,0.4620195853,0.1122103114,0.008285474025,0.3330605578,0.28850502,0.0512414399],
					[0.004406580688,0.1263916272,0.4543600766,0.1088148824,0.005307533919,0.3151711117,0.2937530496,0.05394054232],
					[0.006621426861,0.1251968819,0.4679598795,0.1030982808,0.008119622516,0.3166769434,0.3305178997,0.05360594133],
					[0.005761616105,0.1234752949,0.4875754361,0.1082955455,0.007011210714,0.3063642811,0.3016031602,0.05336919143],
					[0.003772366772,0.1193642674,0.5173586713,0.1105005524,0.005787677059,0.3475894153,0.311667343,0.05129346301],
					[0.002918096815,0.1277080514,0.4782705123,0.1125442493,0.005390117609,0.3302822535,0.3341733167,0.04989497364]
				],
				"experiment_MEFL_per_particle": [
					[452.5051314,9962.11671,38491.23409,8547.685901,654.2434828,27426.70686,25334.14758,4105.921216],
					[526.3082407,9575.336298,36379.71703,8918.999332,643.1936209,26045.86165,23702.75102,4290.249121],
					[449.1513555,10298.90298,38226.25773,9283.97934,685.5178342,27556.53467,23870.12932,4239.578906],
					[364.5886331,10457.30326,37592.53058,9003.050673,439.1310801,26076.41002,24304.33718,4462.89538],
					[547.8390479,10358.45325,38717.74169,8530.074433,671.7957264,26200.99849,27346.16198,4435.211394],
					[476.7006187,10216.01377,40340.68008,8960.08214,580.0887154,25347.75655,24953.83421,4415.623344],
					[312.1154797,9875.878415,42804.86485,9142.518479,478.8568319,28758.61326,25786.51763,4243.883159],
					[241.4354812,10566.22066,39570.81572,9311.608462,445.9638324,27326.66525,27648.60135,4128.175909]
				],
				"experiment_net_au": [
					[11,216,765,178,14,447,195,80],
					[12,195,730,183,14,461,175,83],
					[10,208,753,188,15,466,183,79],
					[8,212,729,187,9,420,180,78],
					[12,200,744,176,14,420,284,82],
					[10,187,786,180,12,417,284,79],
					[6,172,795,167,9,411,268,77],
					[5,182,771,181,9,401,281,70]
				],
				"experiment_net_Abs600": [
					[0.3174000084,0.283100009,0.2594999969,0.2718999982,0.279399991,0.2127999961,0.1005000025,0.2544000149],
					[0.2976999991,0.2658999972,0.2620000057,0.2679000013,0.2841999941,0.2311000042,0.09640000388,0.2525999956],
					[0.2907000072,0.2636999972,0.2571999915,0.2643999942,0.285700012,0.2208000012,0.1000999995,0.2433000095],
					[0.2864999957,0.2646999843,0.2532000132,0.2711999901,0.2675999887,0.2102999873,0.09670000151,0.2282000072],
					[0.285999991,0.2520999983,0.2509000078,0.269400008,0.272100009,0.209299989,0.1356000081,0.2414000109],
					[0.273900006,0.2389999963,0.2543999888,0.2622999884,0.2701000012,0.2148000039,0.1486000009,0.2335999943],
					[0.2509999871,0.2274000049,0.2425000072,0.238499999,0.2454000115,0.1865999997,0.1357000023,0.2369000018],
					[0.2703999877,0.2249000072,0.2544000149,0.2538000047,0.263500005,0.1915999949,0.1326999962,0.2213999927]
				]
			}
		],
		[
			{
				"LUDOX_Abs600": [
					[0.0546],
					[0.0554],
					[0.0544],
					[0.0555]
				],
				"water_Abs600": [
					[0.0378],
					[0.0389],
					[0.0366],
					[0.0369]
				],
				"LUDOX_mean": 0.054975,
				"water_mean": 0.03755,
				"net_Abs600": 0.017425,
				"reference_OD600": 0.063,
				"OD600_per_Abs600": 3.615494978,
				"Abs600_raw": [
					[0.7893,0.4347,0.262,0.163,0.0742,0.0529,0.0452,0.0406,0.0389,0.0371,0.0378,0.0366],
					[0.7247,0.3661,0.2085,0.1278,0.0825,0.0579,0.0496,0.0403,0.0377,0.0365,0.0372,0.0367],
					[0.6886,0.3865,0.2136,0.1412,0.0975,0.0606,0.0467,0.0421,0.0393,0.037,0.0422,0.0361],
					[0.8317,0.3724,0.2138,0.1245,0.0846,0.0664,0.0474,0.0413,0.0421,0.04,0.0361,0.0359]
				],
				"Abs600_mean": [0.758575,0.389925,0.224475,0.139125,0.0847,0.05945,0.047225,0.041075,0.0395,0.03765,0.038325,0.036325],
				"Abs600_std": [0.06412307827,0.03104452448,0.02513661009,0.01747824839,0.009642613754,0.005625240736,0.001830072858,0.0008015609771,0.001861898673,0.001588500341,0.002677529956,0.0003862210075],
				"Abs600_net_mean": [0.72225,0.3536,0.18815,0.1028,0.048375,0.023125,0.0109,0.00475,0.003175,0.001325,0.002],
				"num_particles": [235294117.6,117647058.8,58823529.41,29411764.71,14705882.35,7352941.176,3676470.588,1838235.294,919117.6471,459558.8235,229779.4118],
				"particles_per_Abs600": [325779325.2,332712270.4,312641665.8,286106660.6,303997568,317965023.8,337290879.7,386996904,289485873.1,346836847.9,114889705.9],
				"mean_particles_per_Abs600": 310684637.7,
				"au_raw": [
					[17768.049,9696.201,5433.973,2781.098,1334.863,668.967,329.237,165.763,82.898,45.401,22.502,1.3],
					[17819.502,10470.914,5506.018,2800.731,1321.885,673.011,333.906,168.98,84.814,45.612,23.277,1.695],
					[18014.281,10315.875,5507.614,2734.494,1330.961,674.332,343.743,172.543,85.365,46.165,23.439,1.545],
					[18043.703,10164.064,5493.175,2855.466,1377.565,701.87,348.647,174.914,90.63,48.004,23.802,1.315]
				],
				"au_mean": [17911.38375,10161.7635,5485.195,2792.94725,1341.3185,679.545,338.88325,170.55,85.92675,46.2955,23.255,1.46375],
				"au_std": [137.9412127,334.7029129,34.75429266,50.08781631,24.76840037,15.05731532,8.883901935,4.016499886,3.3089607,1.183681404,0.5478923252,0.1906294398],
				"au_net_mean": [17909.92,10160.29975,5483.73125,2791.4835,1339.85475,678.08125,337.4195,169.08625,84.463,44.83175,21.79125],
				"uM_fluorescein": [10,5,2.5,1.25,0.625,0.3125,0.15625,0.078125,0.0390625,0.01953125,0.009765625],
				"uM_per_au": [0.000558349786,0.0004921114655,0.0004558939682,0.0004477905744,0.0004664684735,0.0004608592259,0.0004630734145,0.0004620423009,0.0004624806128,0.0004356566496,0.000448144324],
				"mean_uM_per_au": 0.0004646247415,
				"MEFL_per_au": 2798035659,
				"experiment_Abs600": [
					[0.4486,0.3955,0.2854,0.4226,0.4041,0.4249,0.2032,0.417,0.0561],
					[0.5323,0.4158,0.301,0.4068,0.4096,0.4126,0.2034,0.4144,0.0541],
					[0.4452,0.3525,0.2964,0.4185,0.3893,0.4279,0.1926,0.4308,0.0536],
					[0.6368,0.3895,0.304,0.4174,0.4195,0.4232,0.1998,0.4132,0.0563],
					[0.3737,0.3983,0.3167,0.4429,0.4023,0.4307,0.2186,0.4019,0.0538],
					[0.4077,0.399,0.3208,0.4262,0.4034,0.4314,0.2206,0.4339,0.0558],
					[0.4046,0.4174,0.3117,0.424,0.4295,0.4215,0.2215,0.438,0.0517],
					[0.3824,0.4109,0.3089,0.4173,0.3981,0.4193,0.2088,0.4264,0.0526]
				],
				"experiment_au": [
					[89.719,173.02,1592.259,295.991,92.446,1179.659,682.583,198.622,85.126],
					[99.894,186.728,1582.077,284.474,91.714,1182.186,656.689,201.01,87.333],
					[88.155,155.033,1569.107,293.783,85.913,1202.732,662.901,206.112,86.069],
					[95.459,175.876,1595.698,291.215,95.691,1181.133,694.369,197.674,87.279],
					[78.063,178.9,1577.477,285.908,97.112,1053.728,782.137,183.652,81.421],
					[89.504,184.45,1551.323,275.81,94.02,1068.6,791.176,205.871,85.933],
					[91.712,191.211,1546.731,269.718,98.778,1068.7,797.948,210.127,87.078],
					[79.923,190.98,1521.408,282.084,94.341,1082.776,806.187,209.42,76.457]
				],
				"experiment_uM_per_OD": [
					[0.00150380441,0.03327989606,0.8446603233,0.07393755603,0.002703126729,0.381392824,0.5219495782,0.04041366559],
					[0.003375586285,0.03531429976,0.778001257,0.0718300329,0.001583682865,0.3924652621,0.4900706163,0.04054552344],
					[0.0006845516014,0.02965043696,0.7849430826,0.07315204568,-5.971835373e-05,0.3833865466,0.5332969681,0.04089777922],
					[0.001810863226,0.0341702844,0.7825832664,0.0725773285,0.002976377371,0.3831300509,0.5436704743,0.03975002679],
					[-0.001348966056,0.03636272394,0.7312937032,0.06753657658,0.005786053031,0.3315216115,0.5464109534,0.03774097847],
					[0.001304082759,0.03688913477,0.710627352,0.06587732457,0.002989800741,0.3362136628,0.5499410603,0.04076474172],
					[0.001687481191,0.03659299782,0.7214576554,0.06304308137,0.003979774619,0.3411237413,0.5380059398,0.04093435487],
					[0.001350555628,0.04107527481,0.7245011573,0.07245676598,0.006651983745,0.352662541,0.6003655189,0.04571156373]
				],
				"experiment_MEFL_per_particle": [
					[105.3877785,2332.280907,59194.45004,5181.601226,189.437216,26728.30468,36578.63093,2832.221004],
					[236.5637028,2474.853495,54522.93102,5033.904372,110.9857225,27504.26972,34344.52858,2841.461704],
					[47.97390674,2077.9256,55009.41954,5126.552052,-4.18510851,26868.0263,37373.86481,2866.148062],
					[126.9066982,2394.680012,54844.04179,5086.275427,208.5868328,26850.05088,38100.84817,2785.712683],
					[-94.53658659,2548.327874,51249.62945,4733.015626,405.4910805,23233.29145,38292.90307,2644.91702],
					[91.39113037,2585.219153,49801.31554,4616.733959,209.5275529,23562.11405,38540.29569,2856.824691],
					[118.2599896,2564.465646,50560.3116,4418.107999,278.9056895,23906.21615,37703.8732,2868.711312],
					[94.64798502,2878.587091,50773.60257,5077.826312,466.176176,24714.86418,42074.08083,3203.501811]
				],
				"experiment_net_au": [
					[4.593,87.894,1507.133,210.865,7.32,1094.533,597.457,113.496],
					[12.561,99.395,1494.744,197.141,4.381,1094.853,569.356,113.677],
					[2.086,68.964,1483.038,207.714,-0.156,1116.663,576.832,120.043],
					[8.18,88.597,1508.419,203.936,8.412,1093.854,607.09,110.395],
					[-3.358,97.479,1496.056,204.487,15.691,972.307,700.716,102.231],
					[3.571,98.517,1465.39,189.877,8.087,982.667,705.243,119.938],
					[4.634,104.133,1459.653,182.64,11.7,981.622,710.87,123.049],
					[3.466,114.523,1444.951,205.627,17.884,1006.319,729.73,132.963]
				],
				"experiment_net_Abs600": [
					[0.3925,0.3394,0.2293,0.3665,0.348,0.3688,0.1471,0.3609],
					[0.4782,0.3617,0.2469,0.3527,0.3555,0.3585,0.1493,0.3603],
					[0.3916,0.2989,0.2428,0.3649,0.3357,0.3743,0.139,0.3772],
					[0.5805,0.3332,0.2477,0.3611,0.3632,0.3669,0.1435,0.3569],
					[0.3199,0.3445,0.2629,0.3891,0.3485,0.3769,0.1648,0.3481],
					[0.3519,0.3432,0.265,0.3704,0.3476,0.3756,0.1648,0.3781],
					[0.3529,0.3657,0.26,0.3723,0.3778,0.3698,0.1698,0.3863],
					[0.3298,0.3583,0.2563,0.3647,0.3455,0.3667,0.1562,0.3738]
				]
			}
		],
		[
			{
				"LUDOX_Abs600": [
					[0.0565],
					[0.0571],
					[0.0568],
					[0.0611]
				],
				"water_Abs600": [
					[0.0357],
					[0.0358],
					[0.0358],
					[0.0361]
				],
				"LUDOX_mean": 0.057875,
				"water_mean": 0.03585,
				"net_Abs600": 0.022025,
				"reference_OD600": 0.063,
				"OD600_per_Abs600": 2.860385925,
				"Abs600_raw": [
					[1.1596,0.5356,0.4747,0.3007,0.1322,0.0958,0.061,0.0513,0.0487,0.0402,0.0371,0.0354],
					[0.8922,0.5551,0.3866,0.2326,0.1398,0.0932,0.0636,0.053,0.0461,0.0404,0.0383,0.0353],
					[1.0563,0.5449,0.3177,0.2188,0.1212,0.0874,0.0583,0.0493,0.0425,0.0441,0.0371,0.0353],
					[0.969,0.5795,0.2702,0.2089,0.1023,0.0793,0.0534,0.0459,0.0397,0.0397,0.0364,0.0359]
				],
				"Abs600_mean": [1.019275,0.553775,0.3623,0.24025,0.123875,0.088925,0.059075,0.049875,0.04425,0.0411,0.037225,0.035475],
				"Abs600_std": [0.1150906708,0.01890879425,0.08887410572,0.04145539772,0.01628442507,0.007314540314,0.004358420968,0.0030510927,0.003957692931,0.00202155056,0.0007889866919,0.0002872281323],
				"Abs600_net_mean": [0.9838,0.5183,0.326825,0.204775,0.0884,0.05345,0.0236,0.0144,0.008775,0.005625,0.00175],
				"num_particles": [235294117.6,117647058.8,58823529.41,29411764.71,14705882.35,7352941.176,3676470.588,1838235.294,919117.6471,459558.8235,229779.4118],
				"particles_per_Abs600": [239168649.8,226986414.9,179984791.3,143629665.3,166356135.2,137566719.9,155782652,127655228.8,104742751.8,81699346.41,131302521],
				"mean_particles_per_Abs600": 170904745.3,
				"au_raw": [
					[44495.672,27041.9,15358.003,8309.078,4305.569,2202.127,1143.664,612.424,317.868,194.523,127.429,70.647],
					[42865.883,25639.227,14961.369,7866.2,4153.61,2140.319,1124.956,585.34,323.078,189.674,122.998,75.721],
					[43896.711,27011.088,15467.197,8142.293,4130.962,2122.637,1095.085,563.778,309.862,178.619,113.669,74.057],
					[44552.996,27574.195,15319.677,7933.272,4192.853,2102.047,1080.299,555.952,307.035,176.35,118.99,72.255]
				],
				"au_mean": [43952.8155,26816.6025,15276.5615,8062.71075,4195.7485,2141.7825,1111.001,579.3735,314.46075,184.7915,120.7715,73.17],
				"au_std": [783.0452917,826.3863175,219.2258122,201.9909414,77.54970429,43.16271787,28.62135248,25.29638284,7.352020465,8.715877791,5.856587658,2.198266287],
				"au_net_mean": [43879.6455,26743.4325,15203.3915,7989.54075,4122.5785,2068.6125,1037.831,506.2035,241.29075,111.6215,47.6015],
				"uM_fluorescein": [10,5,2.5,1.25,0.625,0.3125,0.15625,0.078125,0.0390625,0.01953125,0.009765625],
				"uM_per_au": [0.0002278960982,0.0001869617896,0.0001644369942,0.0001564545497,0.0001516041477,0.0001510674425,0.0001505543774,0.0001543351636,0.0001618897533,0.0001749774909,0.0002051537241],
				"mean_uM_per_au": 0.0001621049847,
				"MEFL_per_au": 976219058.8,
				"experiment_Abs600": [
					[0.4919,0.4661,0.0751,0.4689,0.56,0.1033,0.069,0.4741,0.0437],
					[0.5265,0.4848,0.0766,0.4939,0.5881,0.088,0.072,0.4832,0.044],
					[0.5196,0.4793,0.08,0.4956,0.5866,0.0918,0.0714,0.4847,0.0434],
					[0.5177,0.4834,0.0798,0.5049,0.5878,0.0927,0.0719,0.4813,0.0428],
					[0.4602,0.4534,0.0686,0.4369,0.5761,0.2214,0.0896,0.481,0.0428],
					[0.4842,0.4776,0.0718,0.4711,0.5912,0.2308,0.0958,0.5055,0.043],
					[0.4785,0.4687,0.0702,0.4635,0.6054,0.2426,0.096,0.5072,0.0436],
					[0.4802,0.4682,0.0759,0.4563,0.5945,0.2491,0.0947,0.5168,0.0436]
				],
				"experiment_au": [
					[838.991,2207.525,1353.397,4086.221,875.263,1830.957,1232.279,1720.876,782.367],
					[947.623,2398.535,1452.979,4387.59,927.838,2029.937,1326.758,1828.772,794.48],
					[914.029,2390.513,1479.974,4126.624,998.116,2112.836,1314.914,1871.404,726.221],
					[946.417,2394.683,1483.951,4389.414,991.092,2125.51,1328.078,1933.046,835.73],
					[913.842,2373.403,1359.309,3350.337,1002.38,3212.377,1475.18,1897.402,804.017],
					[963.555,2476.078,1352.254,3489.899,950.556,3408.162,1545.928,2062.294,841.109],
					[1001.263,2478.978,1377.088,3466.193,1021.916,3440.343,1580.334,2050.828,830.248],
					[924.964,2310.758,1375.139,3477.448,996.905,3454.755,1545.622,2055.167,827.586]
				],
				"experiment_uM_per_OD": [
					[0.007159792406,0.1912101062,1.03062581,0.4403513465,0.01019686399,0.9970827188,1.007810301,0.1235770764],
					[0.01798753161,0.2062288437,1.144746322,0.4526122011,0.01389031469,1.591280333,1.077338605,0.1334604459],
					[0.02235097301,0.2163786435,1.167131272,0.426158907,0.02836698619,1.623612064,1.191523405,0.1470661429],
					[0.01320888577,0.2005211869,0.9928716488,0.4358274455,0.01615548641,1.464828665,0.9588505604,0.1418188147],
					[0.01491147156,0.216612027,1.219757362,0.3661662258,0.02107952505,0.7642081909,0.8127442223,0.1414075102],
					[0.01572826566,0.2132021294,1.005827178,0.3506501569,0.01131453129,0.7746597381,0.756511297,0.1496378506],
					[0.02228519991,0.2198012575,1.165065589,0.35576417,0.01933479686,0.7433185578,0.8112440228,0.1492088419],
					[0.01264005188,0.1979626531,0.9607167834,0.3638819603,0.01741825562,0.724515902,0.7963372959,0.1470202508]
				],
				"experiment_MEFL_per_particle": [
					[721.642087,19272.24315,103877.727,44383.41878,1027.751336,100496.8878,101578.1307,12455.44762],
					[1812.979918,20785.99556,115380.0387,45619.20163,1400.017642,160386.6139,108585.9526,13451.60156],
					[2252.775205,21809.00326,117636.2385,42952.9497,2859.134728,163645.359,120094.7441,14822.93232],
					[1331.335792,20210.71556,100072.4502,43927.45061,1628.326391,147641.4335,96643.43325,14294.04927],
					[1502.940986,21832.52619,122940.4707,36906.23197,2124.624792,77025.24913,81917.24055,14252.59351],
					[1585.266417,21488.83946,101378.2499,35342.35306,1140.402055,78078.67022,76249.47208,15082.13712],
					[2246.145874,22153.97168,117428.0364,35857.79916,1948.772027,74919.76372,81766.03405,15038.89693],
					[1274.002499,19952.83858,96831.53159,36675.99874,1755.602066,73024.62668,80263.57128,14818.30682]
				],
				"experiment_net_au": [
					[56.624,1425.158,571.03,3303.854,92.896,1048.59,449.912,938.509],
					[153.143,1604.055,658.499,3593.11,133.358,1235.457,532.278,1034.292],
					[187.808,1664.292,753.753,3400.403,271.895,1386.615,588.693,1145.183],
					[110.687,1558.953,648.221,3553.684,155.362,1289.78,492.348,1097.316],
					[109.825,1569.386,555.292,2546.32,198.363,2408.36,671.163,1093.385],
					[122.446,1634.969,511.145,2648.79,109.447,2567.053,704.819,1221.185],
					[171.015,1648.73,546.84,2635.945,191.668,2610.095,750.086,1220.58],
					[97.378,1483.172,547.553,2649.862,169.319,2627.169,718.036,1227.581]
				],
				"experiment_net_Abs600": [
					[0.4482,0.4224,0.0314,0.4252,0.5163,0.0596,0.0253,0.4304],
					[0.4825,0.4408,0.0326,0.4499,0.5441,0.044,0.028,0.4392],
					[0.4762,0.4359,0.0366,0.4522,0.5432,0.0484,0.028,0.4413],
					[0.4749,0.4406,0.037,0.4621,0.545,0.0499,0.0291,0.4385],
					[0.4174,0.4106,0.0258,0.3941,0.5333,0.1786,0.0468,0.4382],
					[0.4412,0.4346,0.0288,0.4281,0.5482,0.1878,0.0528,0.4625],
					[0.4349,0.4251,0.0266,0.4199,0.5618,0.199,0.0524,0.4636],
					[0.4366,0.4246,0.0323,0.4127,0.5509,0.2055,0.0511,0.4732]
				]
			}
		],
		[
			{
				"LUDOX_Abs600": [
					[0.04925569337],
					[0.04963650738],
					[0.05025506994],
					[0.05024172237]
				],
				"water_Abs600": [
					[0.02856932664],
					[0.0290833564],
					[0.02959057082],
					[0.02980115662]
				],
				"LUDOX_mean": 0.04984724826,
				"water_mean": 0.02926110262,
				"net_Abs600": 0.02058614564,
				"reference_OD600": 0.063,
				"OD600_per_Abs600": 3.060310613,
				"Abs600_raw": [
					[0.5982834916,0.341061166,0.1923410364,0.1060913606,0.07146765903,0.04959195983,0.03951096569,0.03438990714,0.03209227546,0.03075776106,0.03017255621,0.0294903672],
					[0.6053995686,0.3156944784,0.1737464003,0.1045601876,0.0685436431,0.04948957998,0.039887792,0.03487858795,0.03276026622,0.03119463529,0.03076472226,0.03120750696],
					[0.5759158619,0.3172388395,0.1785974221,0.1028389071,0.06810200429,0.04948957998,0.03958039966,0.0364331527,0.03291584792,0.03126167942,0.03132766096,0.03008321189],
					[0.5799045052,0.3070760448,0.1755006787,0.1018451202,0.06755816748,0.04849501117,0.03910278722,0.03569500243,0.03246540611,0.03123915144,0.03084992371,0.03217074606]
				],
				"Abs600_mean": [0.5898758568,0.3202676322,0.1800463844,0.1038338939,0.06891786848,0.04926653274,0.03952048614,0.03534916255,0.03255844893,0.0311133068,0.03077871578,0.03073795803],
				"Abs600_std": [0.01421247412,0.01456567134,0.008438230465,0.001876954836,0.001746987662,0.0005166070255,0.0003230408903,0.0009011568995,0.000362601217,0.0002386618248,0.0004740030286,0.00119143235],
				"Abs600_net_mean": [0.5591378988,0.2895296741,0.1493084264,0.07309593584,0.03817991045,0.01852857471,0.008782528114,0.004611204528,0.0018204909,0.0003753487758,4.075775716e-05],
				"num_particles": [235294117.6,117647058.8,58823529.41,29411764.71,14705882.35,7352941.176,3676470.588,1838235.294,919117.6471,459558.8235,229779.4118],
				"particles_per_Abs600": [420815899.2,406338518.4,393973272.9,402372093.2,385173306.6,396843324,418611878.1,398645361.1,504873518.9,1224351465,5637685382],
				"mean_particles_per_Abs600": 396940103,
				"au_raw": [
					[26571228,14170838,7513111,3997120,2019567,1066922,535098,258635,136149,69494,34980,218],
					[26165714,14150750,7625142,3981213,2034476,1043133,526729,266910,138093,68897,35038,230],
					[26222714,14738346,7718776,3992488,2023336,1018927,512734,274830,135453,74512,39120,181],
					[26021896,14030378,7446696,3956549,1988087,1018392,514203,260661,129894,67915,33507,240]
				],
				"au_mean": [26245388,14272578,7575931.25,3981842.5,2016366.5,1036843.5,522191,265259,134897.25,70204.5,35661.25,217.25],
				"au_std": [233082.5578,316645.8374,120380.5828,18137.31043,19887.1922,23135.34667,10652.49714,7288.091245,3517.625371,2944.527863,2412.211071,25.7859781],
				"au_net_mean": [26245170.75,14272360.75,7575714,3981625.25,2016149.25,1036626.25,521973.75,265041.75,134680,69987.25,35444],
				"uM_fluorescein": [10,5,2.5,1.25,0.625,0.3125,0.15625,0.078125,0.0390625,0.01953125,0.009765625],
				"uM_per_au": [3.810224782e-07,3.503274677e-07,3.300018982e-07,3.139421521e-07,3.099968914e-07,3.014586983e-07,2.993445552e-07,2.947648814e-07,2.900393525e-07,2.790686875e-07,2.755226555e-07],
				"mean_uM_per_au": 3.211454215e-07,
				"MEFL_per_au": 1933982.978,
				"experiment_Abs600": [
					[0.4803079358,0.4885568011,0.08510047964,0.5851733232,0.5926952903,0.437219054,0.07310330377,0.5467012296,0.03479147795],
					[0.4792306202,0.4825581947,0.08478855942,0.5788317869,0.5840368185,0.4279855287,0.07251840163,0.5353674395,0.03494122576],
					[0.475928348,0.4821159588,0.08562932126,0.5791844005,0.581194287,0.4272071312,0.07340929498,0.5326914598,0.03546035604],
					[0.4648598725,0.4719386497,0.08597517116,0.5690362224,0.573559894,0.4210191867,0.07189204897,0.517632124,0.03622049386],
					[0.4657409184,0.5724379333,0.09909175261,0.5924938747,0.5451456168,0.4937898281,0.08183067661,0.4935688937,0.03646808947],
					[0.4580727712,0.5570998755,0.09872508573,0.5841464742,0.5395256838,0.4977828691,0.08120567316,0.4905565767,0.03706210851],
					[0.4499603109,0.5406242436,0.09893297088,0.5787326261,0.5383288591,0.4880756476,0.08030175837,0.4844229721,0.03744074059],
					[0.4313122605,0.5341148811,0.09636133526,0.5584590307,0.5254068927,0.4596456035,0.07906714326,0.4843730653,0.03945340037]
				],
				"experiment_au": [
					[69010,1337344,573234,2837671,123259,3466143,480505,926385,46916],
					[66945,1360509,570237,2793992,120821,3512489,475528,904812,47244],
					[66692,1356564,582749,2876092,122452,3643493,486799,923667,45363],
					[65947,1312218,539558,2742865,116712,3575113,479850,908399,45329],
					[75344,2095256,853353,3628845,112650,4610888,687011,1079932,48249],
					[74875,2024535,865193,3420370,109842,4499510,664585,1059464,48432],
					[75037,1976135,853274,3513115,111368,4350139,679106,1050763,47239],
					[72287,1987223,806134,3304408,102577,4755397,677015,1021678,46316]
				],
				"experiment_uM_per_OD": [
					[0.005204114271,0.2984274035,1.097839241,0.5321007095,0.01435972489,0.8916130736,1.187631294,0.180286563],
					[0.004653273196,0.3078804086,1.101007227,0.5299605246,0.01406145769,0.9251851774,1.196035139,0.1798310757],
					[0.005081505105,0.3080581565,1.124054662,0.5463311734,0.014823395,0.963845994,1.220687049,0.1853628932],
					[0.005047666984,0.3051189175,1.042390723,0.5312836356,0.01394062793,0.9626108854,1.278276938,0.1881332983],
					[0.006623567726,0.4007884516,1.349117398,0.6757664345,0.01328575642,1.046960963,1.477670091,0.2368484327],
					[0.006591038619,0.3987593864,1.389974167,0.6467873289,0.0128253947,1.013826523,1.464729382,0.2339532777],
					[0.007071397005,0.4022709255,1.375529414,0.671920251,0.0134353803,1.00201137,1.547032442,0.235599156],
					[0.006954969467,0.4117492905,1.401112405,0.6587604244,0.01214923593,1.176046239,1.670753926,0.2300490565]
				],
				"experiment_MEFL_per_particle": [
					[241.6229971,13855.75333,50971.82611,24705.02404,666.7109106,41396.90481,55140.80162,8370.565562],
					[216.0478724,14294.64904,51118.91325,24605.65692,652.8625958,42955.6316,55530.98564,8349.41764],
					[235.9303484,14302.90174,52188.98781,25365.73346,688.2387553,44750.62339,56675.55474,8606.25564],
					[234.3592707,14166.43515,48397.39435,24667.08793,647.2525634,44693.27825,59349.40874,8734.883405],
					[307.5271222,18608.29756,62638.47643,31375.31244,616.8473861,48609.58705,68607.07845,10996.68939],
					[306.016821,18514.08963,64535.42461,30029.835,595.473148,47071.18066,68006.25138,10862.26958],
					[328.319489,18677.12767,63864.7659,31196.73712,623.7943072,46522.61225,71827.51872,10938.68644],
					[322.9138485,19117.20082,65052.56436,30585.73656,564.0796197,54602.91651,77571.81144,10680.99961]
				],
				"experiment_net_au": [
					[22094,1290428,526318,2790755,76343,3419227,433589,879469],
					[19701,1313265,522993,2746748,73577,3465245,428284,857568],
					[21329,1311201,537386,2830729,77089,3598130,441436,878304],
					[20618,1266889,494229,2697536,71383,3529784,434521,863070],
					[27095,2047007,805104,3580596,64401,4562639,638762,1031683],
					[26443,1976103,816761,3371938,61410,4451078,616153,1011032],
					[27798,1928896,806035,3465876,64129,4302900,631867,1003524],
					[25971,1940907,759818,3258092,56261,4709081,630699,975362]
				],
				"experiment_net_Abs600": [
					[0.4455164578,0.4537653232,0.05030900169,0.5503818452,0.5579038123,0.402427576,0.03831182582,0.5119097516],
					[0.4442893945,0.4476169689,0.04984733367,0.5438905612,0.5490955927,0.3930443029,0.03757717587,0.5004262137],
					[0.4404679919,0.4466556028,0.05016896521,0.5437240444,0.5457339309,0.3917467751,0.03794893894,0.4972311038],
					[0.4286393787,0.4357181558,0.0497546773,0.5328157285,0.5373394001,0.3847986929,0.03567155511,0.4814116301],
					[0.4292728289,0.5359698438,0.06262366314,0.5560257852,0.5086775273,0.4573217387,0.04536258714,0.4571008043],
					[0.4210106627,0.520037767,0.06166297722,0.5470843657,0.5024635753,0.4607207606,0.04414356466,0.4534944682],
					[0.4125195703,0.503183503,0.06149223029,0.5412918855,0.5008881185,0.450634907,0.04286101778,0.4469822315],
					[0.3918588602,0.4946614807,0.05690793489,0.5190056303,0.4859534924,0.4201922032,0.03961374289,0.4449196649]
				]
			}
		],
		[
			{
				"LUDOX_Abs600": [
					[0.053],
					[0.053],
					[0.053],
					[0.054]
				],
				"water_Abs600": [
					[0.036],
					[0.036],
					[0.037],
					[0.037]
				],
				"LUDOX_mean": 0.05325,
				"water_mean": 0.0365,
				"net_Abs600": 0.01675,
				"reference_OD600": 0.063,
				"OD600_per_Abs600": 3.76119403,
				"Abs600_raw": [
					[1.051,0.511,0.316,0.178,0.109,0.071,0.054,0.045,0.041,0.04,0.044,0.037],
					[1.076,0.572,0.308,0.18,0.106,0.072,0.058,0.045,0.041,0.039,0.038,0.037],
					[0.997,0.55,0.302,0.168,0.107,0.074,0.055,0.047,0.041,0.039,0.039,0.037],
					[1.012,0.521,0.298,0.169,0.115,0.071,0.056,0.048,0.043,0.04,0.04,0.036]
				],
				"Abs600_mean": [1.034,0.5385,0.306,0.17375,0.10925,0.072,0.05575,0.04625,0.0415,0.0395,0.04025,0.03675],
				"Abs600_std": [0.03608323711,0.0277908858,0.007831560083,0.006130524719,0.004031128874,0.001414213562,0.001707825128,0.0015,0.001,0.0005773502692,0.00262995564,0.0005],
				"Abs600_net_mean": [0.99725,0.50175,0.26925,0.137,0.0725,0.03525,0.019,0.0095,0.00475,0.00275,0.0035],
				"num_particles": [235294117.6,117647058.8,58823529.41,29411764.71,14705882.35,7352941.176,3676470.588,1838235.294,919117.6471,459558.8235,229779.4118],
				"particles_per_Abs600": [235942960.8,234473460.5,218471789.8,214684413.9,202839756.6,208594075.9,193498452,193498452,193498452,167112299.5,65651260.5],
				"mean_particles_per_Abs600": 215812699.4,
				"au_raw": [
					[23361,12604,6568,3367,1670,838,405,206,103,55,31,2],
					[23512,12896,6317,3318,1675,839,402,207,105,49,29,0],
					[23565,10384,7420,4120,2241,1170,679,372,208,105,55,3],
					[20126,13779,7971,4447,2442,1364,699,381,202,106,68,1]
				],
				"au_mean": [22641,12415.75,7069,3813,2007,1052.75,546.25,291.5,154.5,78.75,45.75,1.5],
				"au_std": [1678.892691,1443.668562,764.4845758,559.8053233,394.8729754,259.7631934,165.0401466,98.21914274,58.36951259,30.98790086,18.96268265,1.290994449],
				"au_net_mean": [22639.5,12414.25,7067.5,3811.5,2005.5,1051.25,544.75,290,153,77.25,44.25],
				"uM_fluorescein": [10,5,2.5,1.25,0.625,0.3125,0.15625,0.078125,0.0390625,0.01953125,0.009765625],
				"uM_per_au": [0.0004417058681,0.0004027629539,0.0003537318712,0.0003279548734,0.0003116429818,0.0002972651605,0.0002868288206,0.0002693965517,0.0002553104575,0.0002528317152,0.0002206920904],
				"mean_uM_per_au": 0.0003386715682,
				"MEFL_per_au": 2039527902,
				"experiment_Abs600": [
					[0.347,0.336,0.142,0.317,0.303,0.058,0.086,0.28,0.041],
					[0.35,0.347,0.146,0.35,0.317,0.062,0.094,0.303,0.041],
					[0.352,0.343,0.142,0.371,0.315,0.06,0.095,0.305,0.042],
					[0.357,0.346,0.146,0.349,0.32,0.058,0.092,0.303,0.043],
					[0.319,0.33,0.229,0.315,0.283,0.07,0.096,0.288,0.042],
					[0.33,0.341,0.228,0.328,0.333,0.057,0.104,0.287,0.041],
					[0.321,0.341,0.228,0.363,0.347,0.065,0.107,0.286,0.041],
					[0.325,0.342,0.23,0.325,0.321,0.057,0.098,0.303,0.041]
				],
				"experiment_au": [
					[58,273,181,255,61,92,71,113,29],
					[69,291,187,287,65,104,85,118,29],
					[67,274,186,283,69,98,80,121,30],
					[58,289,196,276,66,94,80,115,31],
					[68,288,288,240,46,85,80,103,29],
					[64,303,305,248,66,96,82,101,32],
					[69,294,310,279,69,85,92,98,28],
					[67,286,307,254,69,78,84,99,29]
				],
				"experiment_uM_per_OD": [
					[0.00853354675,0.07447676616,0.1355112074,0.07373137919,0.01099769542,0.3336911039,0.08404072247,0.03164713398],
					[0.01165613349,0.07709618098,0.135494226,0.07518206102,0.01174482146,0.3215843972,0.09514044053,0.03058734038],
					[0.01074714308,0.07299217946,0.1404680647,0.06924327872,0.01286337589,0.3401648291,0.0849468219,0.03115578114],
					[0.007742605232,0.0766708147,0.144244652,0.07209375702,0.01137735413,0.3781832511,0.09004363122,0.02909101932],
					[0.01267762317,0.0809767378,0.1247128368,0.06959416186,0.006351625439,0.1800872624,0.08504120726,0.02708629557],
					[0.009970229062,0.08133941353,0.1314540712,0.06776802907,0.0104845324,0.3601745249,0.07146319938,0.02525614046],
					[0.01318496029,0.07983868635,0.1357877219,0.07018929017,0.01206466954,0.2138536241,0.08731503633,0.02572675178],
					[0.0120480915,0.07688110705,0.1324451295,0.07133738389,0.01286337589,0.2757586206,0.08688420556,0.02405745872]
				],
				"experiment_MEFL_per_particle": [
					[895.6312239,7816.64637,14222.46483,7738.414907,1154.253875,35022.26924,8820.423363,3321.498338],
					[1223.35969,8091.56485,14220.68257,7890.669999,1232.667861,33751.62001,9985.384939,3210.26859],
					[1127.957366,7660.832821,14742.70762,7267.370096,1350.0648,35701.71361,8915.522267,3269.928813],
					[812.618622,8046.92089,15139.07616,7566.53965,1194.100636,39691.90513,9450.453603,3053.223472],
					[1330.56928,8498.845428,13089.13093,7304.196741,666.6295073,18900.90721,8925.428403,2842.819377],
					[1046.417008,8536.909755,13796.65152,7112.53651,1100.395283,37801.81441,7500.360003,2650.736986],
					[1383.816421,8379.402195,14251.48618,7366.657933,1266.237248,22444.82731,9164.076222,2700.129601],
					[1264.497313,8068.991947,13900.66721,7487.155144,1350.0648,28942.01416,9118.85874,2524.930352]
				],
				"experiment_net_au": [
					[29,244,152,226,32,63,42,84],
					[40,262,158,258,36,75,56,89],
					[37,244,156,253,39,68,50,91],
					[27,258,165,245,35,63,49,84],
					[39,259,259,211,17,56,51,74],
					[32,271,273,216,34,64,50,69],
					[41,266,282,251,41,57,64,70],
					[38,257,278,225,40,49,55,70]
				],
				"experiment_net_Abs600": [
					[0.306,0.295,0.101,0.276,0.262,0.017,0.045,0.239],
					[0.309,0.306,0.105,0.309,0.276,0.021,0.053,0.262],
					[0.31,0.301,0.1,0.329,0.273,0.018,0.053,0.263],
					[0.314,0.303,0.103,0.306,0.277,0.015,0.049,0.26],
					[0.277,0.288,0.187,0.273,0.241,0.028,0.054,0.246],
					[0.289,0.3,0.187,0.287,0.292,0.016,0.063,0.246],
					[0.28,0.3,0.187,0.322,0.306,0.024,0.066,0.245],
					[0.284,0.301,0.189,0.284,0.28,0.016,0.057,0.262]
				]
			}
		],
		[
			{
				"LUDOX_Abs600": [
					[0.066],
					[0.067],
					[0.062],
					[0.066]
				],
				"water_Abs600": [
					[0.039],
					[0.039],
					[0.045],
					[0.038]
				],
				"LUDOX_mean": 0.06525,
				"water_mean": 0.04025,
				"net_Abs600": 0.025,
				"reference_OD600": 0.063,
				"OD600_per_Abs600": 2.52,
				"Abs600_raw": [
					[0.714,0.387,0.216,0.127,0.086,0.064,0.052,0.048,0.044,0.04,0.041,0.045],
					[0.688,0.388,0.216,0.126,0.086,0.06,0.049,0.045,0.047,0.045,0.039,0.037],
					[0.634,0.346,0.206,0.13,0.079,0.059,0.051,0.045,0.042,0.044,0.039,0.039],
					[0.607,0.331,0.189,0.113,0.075,0.06,0.047,0.043,0.047,0.04,0.045,0.04]
				],
				"Abs600_mean": [0.66075,0.363,0.20675,0.124,0.0815,0.06075,0.04975,0.04525,0.045,0.04225,0.041,0.04025],
				"Abs600_std": [0.04893107397,0.02894822965,0.0127377392,0.007527726527,0.005446711546,0.002217355783,0.002217355783,0.002061552813,0.002449489743,0.00262995564,0.002828427125,0.003403429643],
				"Abs600_net_mean": [0.6205,0.32275,0.1665,0.08375,0.04125,0.0205,0.0095,0.005,0.00475,0.002,0.00075],
				"num_particles": [235294117.6,117647058.8,58823529.41,29411764.71,14705882.35,7352941.176,3676470.588,1838235.294,919117.6471,459558.8235,229779.4118],
				"particles_per_Abs600": [379200834.2,364514512.2,353294470.9,351185250.2,356506238.9,358680057.4,386996904,367647058.8,193498452,229779411.8,306372549],
				"mean_particles_per_Abs600": 356836105.9,
				"au_raw": [
					[16909,9572,5164,2578,1341,687,359,186,81,34,28,12],
					[17845,9529,5000,2572,1378,656,369,186,97,44,33,0],
					[17898,9982,4935,2463,1341,673,339,173,83,71,14,13],
					[17614,8909,5202,2687,1359,685,353,200,80,56,29,3]
				],
				"au_mean": [17566.5,9498,5075.25,2575,1354.75,675.25,355,186.25,85.25,51.25,26,7],
				"au_std": [455.3449242,442.5735344,128.1597311,91.48041685,17.67059705,14.24488212,12.54325848,11.02648327,7.93200269,15.94521872,8.286535263,6.480740698],
				"au_net_mean": [17559.5,9491,5068.25,2568,1347.75,668.25,348,179.25,78.25,44.25,19],
				"uM_fluorescein": [10,5,2.5,1.25,0.625,0.3125,0.15625,0.078125,0.0390625,0.01953125,0.009765625],
				"uM_per_au": [0.0005694922976,0.0005268148773,0.0004932669067,0.0004867601246,0.0004637358561,0.0004676393565,0.0004489942529,0.0004358437936,0.000499201278,0.0004413841808,0.0005139802632],
				"mean_uM_per_au": 0.0004876434242,
				"MEFL_per_au": 2936657410,
				"experiment_Abs600": [
					[0.427,0.425,0.348,0.401,0.364,0.363,0.362,0.361,0.048],
					[0.435,0.42,0.381,0.401,0.376,0.366,0.393,0.375,0.051],
					[0.423,0.419,0.37,0.397,0.37,0.378,0.4,0.374,0.052],
					[0.42,0.421,0.378,0.407,0.395,0.387,0.39,0.375,0.053],
					[0.433,0.386,0.338,0.409,0.371,0.384,0.403,0.366,0.049],
					[0.427,0.402,0.355,0.398,0.374,0.387,0.403,0.368,0.05],
					[0.43,0.392,0.357,0.399,0.372,0.385,0.41,0.372,0.05],
					[0.421,0.392,0.34,0.418,0.368,0.376,0.412,0.359,0.052]
				],
				"experiment_au": [
					[52,234,554,204,64,543,180,130,65],
					[65,240,573,201,62,493,191,141,44],
					[70,233,570,172,62,533,204,145,74],
					[55,216,546,184,58,539,178,128,54],
					[59,219,542,212,60,590,185,108,39],
					[70,214,587,220,61,568,186,76,62],
					[46,226,566,188,55,559,196,111,63],
					[59,208,609,207,61,589,178,103,50]
				],
				"experiment_uM_per_OD": [
					[-0.006637522003,0.08674554618,0.3154201514,0.07619771119,-0.0006123711878,0.2936426767,0.07087123874,0.04018563641],
					[0.01058253959,0.1027854252,0.3102012643,0.08680274105,0.0107174379,0.2758275352,0.08317504799,0.05793333842],
					[-0.002086353588,0.0838364522,0.3018258191,0.0549678578,-0.00730223756,0.2724563391,0.07228795515,0.04266819866],
					[0.0005272732843,0.08518615718,0.2929433025,0.07106273557,0.002263266612,0.2809940366,0.0712022333,0.04447108029],
					[0.01007860913,0.1033580806,0.3367999154,0.09299196692,0.01262017143,0.3182794678,0.07980891841,0.0421203198],
					[0.004106298044,0.08356083207,0.3330897707,0.08785766857,-0.0005972509115,0.2905510488,0.0679749366,0.008519277153],
					[-0.008656994791,0.09222811444,0.3170526891,0.06930848687,-0.004807684356,0.286509285,0.07149093411,0.02884610614],
					[0.004719738911,0.08992490783,0.375596167,0.0830080857,0.006736083065,0.3219182413,0.06880330501,0.03340714219]
				],
				"experiment_MEFL_per_particle": [
					[-282.2855423,3689.180019,13414.42611,3240.593736,-26.04338377,12488.25725,3014.065498,1709.045057],
					[450.0622258,4371.336091,13192.47335,3691.612445,455.7992828,11730.60147,3537.331178,2463.832714],
					[-88.73001911,3565.459876,12836.2761,2337.714518,-310.5550669,11587.2287,3074.316682,1814.625336],
					[22.42427595,3622.861147,12458.51373,3022.20962,96.25390962,11950.32634,3028.142284,1891.299646],
					[428.6306913,4395.690413,14323.68084,3954.832511,536.7201699,13536.02928,3394.173881,1791.324731],
					[174.6357405,3553.738095,14165.89301,3736.477198,-25.40033726,12356.77416,2890.889376,362.3142447],
					[-368.1712043,3922.346817,13483.85591,2947.603608,-204.4648266,12184.88298,3040.42037,1226.78896],
					[200.7246164,3824.394309,15973.63709,3530.23048,286.4772215,13690.78178,2926.118852,1420.764141]
				],
				"experiment_net_au": [
					[-13,169,489,139,-1,478,115,65],
					[21,196,529,157,18,449,147,97],
					[-4,159,496,98,-12,459,130,71],
					[1,162,492,130,4,485,124,74],
					[20,180,503,173,21,551,146,69],
					[8,152,525,158,-1,506,124,14],
					[-17,163,503,125,-8,496,133,48],
					[9,158,559,157,11,539,128,53]
				],
				"experiment_net_Abs600": [
					[0.379,0.377,0.3,0.353,0.316,0.315,0.314,0.313],
					[0.384,0.369,0.33,0.35,0.325,0.315,0.342,0.324],
					[0.371,0.367,0.318,0.345,0.318,0.326,0.348,0.322],
					[0.367,0.368,0.325,0.354,0.342,0.334,0.337,0.322],
					[0.384,0.337,0.289,0.36,0.322,0.335,0.354,0.317],
					[0.377,0.352,0.305,0.348,0.324,0.337,0.353,0.318],
					[0.38,0.342,0.307,0.349,0.322,0.335,0.36,0.322],
					[0.369,0.34,0.288,0.366,0.316,0.324,0.36,0.307]
				]
			}
		],
		[
			{
				"LUDOX_Abs600": [
					[0.055],
					[0.057],
					[0.057],
					[0.058]
				],
				"water_Abs600": [
					[0.039],
					[0.037],
					[0.039],
					[0.04]
				],
				"LUDOX_mean": 0.05675,
				"water_mean": 0.03875,
				"net_Abs600": 0.018,
				"reference_OD600": 0.063,
				"OD600_per_Abs600": 3.5,
				"Abs600_raw": [
					[0.328,0.206,0.116,0.075,0.054,0.043,0.04,0.037,0.035,0.035,0.034,0.033],
					[0.361,0.198,0.12,0.077,0.054,0.045,0.04,0.037,0.035,0.036,0.048,0.043],
					[0.35,0.195,0.127,0.082,0.057,0.048,0.04,0.038,0.035,0.036,0.036,0.035],
					[0.365,0.216,0.129,0.082,0.062,0.046,0.044,0.038,0.036,0.035,0.036,0.035]
				],
				"Abs600_mean": [0.351,0.20375,0.123,0.079,0.05675,0.0455,0.041,0.0375,0.03525,0.0355,0.0385,0.0365],
				"Abs600_std": [0.01659317129,0.009394147114,0.006055300708,0.003559026084,0.003774917218,0.002081665999,0.002,0.0005773502692,0.0005,0.0005773502692,0.006403124237,0.004434711565],
				"Abs600_net_mean": [0.3145,0.16725,0.0865,0.0425,0.02025,0.009,0.0045,0.001,-0.00125,-0.001,0.002],
				"num_particles": [235294117.6,117647058.8,58823529.41,29411764.71,14705882.35,7352941.176,3676470.588,1838235.294,919117.6471,459558.8235,229779.4118],
				"particles_per_Abs600": [748152997.3,703420381.6,680040802.4,692041522.5,726216412.5,816993464.1,816993464.1,1838235294,-735294117.6,-459558823.5,114889705.9],
				"mean_particles_per_Abs600": 723742516.6,
				"au_raw": [
					[12461,9121,6106,4224,2476,1456,682,458,253,116,80,19],
					[14607,9273,6346,3619,2209,1251,684,393,206,134,88,46],
					[14418,9253,6250,3920,2078,1180,613,297,183,110,70,59],
					[13766,9210,6013,3798,2188,1123,630,281,193,74,74,43]
				],
				"au_mean": [13813,9214.25,6178.75,3890.25,2237.75,1252.5,652.25,357.25,208.75,108.5,78,41.75],
				"au_std": [970.6654075,67.49506155,148.1156643,254.5327418,168.9030787,145.4200811,36.18816565,83.41212941,30.96637962,25.15949125,7.831560083,16.68082732],
				"au_net_mean": [13771.25,9172.5,6137,3848.5,2196,1210.75,610.5,315.5,167,66.75,36.25],
				"uM_fluorescein": [10,5,2.5,1.25,0.625,0.3125,0.15625,0.078125,0.0390625,0.01953125,0.009765625],
				"uM_per_au": [0.0007261504947,0.0005451076588,0.0004073651621,0.0003248018709,0.0002846083789,0.0002581044807,0.0002559377559,0.0002476228209,0.0002339071856,0.0002926029963,0.0002693965517],
				"mean_uM_per_au": 0.0003639975103,
				"MEFL_per_au": 2192044294,
				"experiment_Abs600": [
					[0.546,0.362,0.279,0.374,0.327,0.052,0.317,0.379,0.038],
					[0.601,0.386,0.309,0.408,0.324,0.051,0.319,0.372,0.038],
					[0.621,0.356,0.338,0.42,0.332,0.051,0.318,0.372,0.039],
					[0.66,0.39,0.377,0.442,0.338,0.053,0.321,0.371,0.039],
					[0.456,0.406,0.442,0.431,0.418,0.052,0.415,0.344,0.039],
					[0.474,0.439,0.442,0.433,0.421,0.055,0.416,0.352,0.039],
					[0.461,0.427,0.457,0.447,0.439,0.054,0.428,0.36,0.04],
					[0.494,0.439,0.451,0.453,0.415,0.055,0.427,0.367,0.038]
				],
				"experiment_au": [
					[98,771,406,1036,55,192,316,285,80],
					[69,759,348,1041,93,154,312,250,74],
					[136,796,376,1073,84,215,294,347,52],
					[75,814,350,1061,19,145,302,286,70],
					[78,860,82,900,97,183,588,353,22],
					[107,778,79,1021,88,190,611,295,22],
					[75,876,113,896,74,222,459,376,81],
					[107,792,87,1003,104,198,618,405,43]
				],
				"experiment_uM_per_OD": [
					[0.003685014165,0.221800952,0.1406795357,0.2959027379,-0.008996478257,0.8319943092,0.08797072445,0.06252156649],
					[-0.0009236171283,0.2047112435,0.1051505723,0.2718035463,0.006909043651,0.6399956224,0.08808480675,0.05480202036],
					[0.01501020661,0.2440866585,0.1126948813,0.2786962565,0.01135828408,1.412657004,0.09020726829,0.09213150195],
					[0.0008373533707,0.2204429366,0.08615325687,0.2557401862,-0.0177390091,0.5571390463,0.08555969846,0.06766218779],
					[0.01396633133,0.2374697654,0.01548376506,0.2329371822,0.02058033416,1.28799119,0.1565521207,0.1128648018],
					[0.02032170008,0.1965586555,0.01470957681,0.2636936278,0.01796846348,1.091992531,0.1624816472,0.09070864473],
					[-0.001482175135,0.2136419495,0.007980760759,0.2082541038,-0.001824548924,1.047421407,0.1013188946,0.09587434422],
					[0.01459639139,0.1942530354,0.01107982736,0.2405766677,0.01682747111,0.9482288082,0.1537264549,0.1144308282]
				],
				"experiment_MEFL_per_particle": [
					[107.3183612,6459.490688,4096.998424,8617.55084,-262.0036884,24230.10111,2561.964095,1820.810384],
					[-26.89842485,5961.788526,3062.291376,7915.712084,201.2115039,18638.53931,2565.286505,1595.994684],
					[437.1409993,7108.515466,3282.003662,8116.44791,330.7863632,41140.6925,2627.098776,2683.138073],
					[24.38617261,6419.941319,2509.034138,7447.900185,-516.6116875,16225.51413,2491.747986,1970.520271],
					[406.7403063,6915.812237,450.9324027,6783.810195,599.3593611,37510.06037,4559.254397,3286.95224],
					[591.8271822,5724.361386,428.3857826,7679.527603,523.2940684,31802.0077,4731.939506,2641.70032],
					[-43.16526325,6221.876738,232.4230322,6064.966954,-53.13618664,30503.96657,2950.701746,2792.140557],
					[425.0894931,5657.215003,322.6768912,7006.294296,490.0650423,27615.18876,4476.962769,3332.559499]
				],
				"experiment_net_au": [
					[18,691,326,956,-25,112,236,205],
					[-5,685,274,967,19,80,238,176],
					[84,744,324,1021,32,163,242,295],
					[5,744,280,991,-51,75,232,216],
					[56,838,60,878,75,161,566,331],
					[85,756,57,999,66,168,589,273],
					[-6,795,32,815,-7,141,378,295],
					[64,749,44,960,61,155,575,362]
				],
				"experiment_net_Abs600": [
					[0.508,0.324,0.241,0.336,0.289,0.014,0.279,0.341],
					[0.563,0.348,0.271,0.37,0.286,0.013,0.281,0.334],
					[0.582,0.317,0.299,0.381,0.293,0.012,0.279,0.333],
					[0.621,0.351,0.338,0.403,0.299,0.014,0.282,0.332],
					[0.417,0.367,0.403,0.392,0.379,0.013,0.376,0.305],
					[0.435,0.4,0.403,0.394,0.382,0.016,0.377,0.313],
					[0.421,0.387,0.417,0.407,0.399,0.014,0.388,0.32],
					[0.456,0.401,0.413,0.415,0.377,0.017,0.389,0.329]
				]
			}
		],
		[
			{
				"LUDOX_Abs600": [
					[0.0606603],
					[0.0592296],
					[0.0580216],
					[0.0574853]
				],
				"water_Abs600": [
					[0.0401286],
					[0.0479512],
					[0.041415],
					[0.0502065]
				],
				"LUDOX_mean": 0.0588492,
				"water_mean": 0.044925325,
				"net_Abs600": 0.013923875,
				"reference_OD600": 0.063,
				"OD600_per_Abs600": 4.524602526,
				"Abs600_raw": [
					[0.954225,0.567698,0.288401,0.180992,0.0979849,0.069896,0.0529581,0.0483021,0.0321034,0.0389813,0.0382589,0.035119],
					[0.806077,0.4622,0.251064,0.156657,0.0941324,0.0726527,0.0560815,0.0499284,0.0366961,0.0362679,0.038755,0.0354581],
					[0.737201,0.476893,0.265268,0.160457,0.10507,0.0774086,0.0611428,0.051948,0.0439382,0.0386379,0.0380293,0.0334283],
					[0.711488,0.411747,0.233134,0.133924,0.0926721,0.062337,0.0692917,0.0375847,0.0405481,0.0308544,0.041606,0.0308673]
				],
				"Abs600_mean": [0.80224775,0.4796345,0.25946675,0.1580075,0.09746485,0.070573575,0.059868525,0.0469408,0.03832145,0.036185375,0.0391623,0.033718175],
				"Abs600_std": [0.1089038713,0.06500094948,0.02334427306,0.01928839127,0.005543297277,0.00630715475,0.00713011304,0.006413203841,0.005092862954,0.003753140032,0.001657043908,0.002097710297],
				"Abs600_net_mean": [0.768529575,0.445916325,0.225748575,0.124289325,0.063746675,0.0368554,0.02615035,0.013222625,0.004603275,0.0024672,0.005444125],
				"num_particles": [235294117.6,117647058.8,58823529.41,29411764.71,14705882.35,7352941.176,3676470.588,1838235.294,919117.6471,459558.8235,229779.4118],
				"particles_per_Abs600": [306161435.2,263832141.2,260570988.8,236639507.9,230692539.7,199507838.1,140589727.8,139021963.8,199666030.6,186267357.1,42206858.18],
				"mean_particles_per_Abs600": 238248603.1,
				"au_raw": [
					[1470.39,796.52,408.753,251.141,134.098,65.2166,38.2464,27.3764,11.3191,5.40379,2.8777,0.0976167],
					[1449.87,783.992,421.731,223.721,113.107,56.6408,26.8029,13.8761,7.08681,3.67083,1.73952,0.093222],
					[1417.91,760.156,421.504,217.156,118.587,56.3516,28.1436,14.9047,7.46565,3.82782,1.91687,0.103627],
					[1404.92,782.693,396.283,198.894,111.064,55.1505,28.2059,14.8138,6.86392,3.43793,1.72397,0.0840587]
				],
				"au_mean": [1435.7725,780.84025,412.06775,222.728,119.214,58.339875,30.3497,17.74275,8.18387,4.0850925,2.064515,0.0946311],
				"au_std": [29.82200795,15.1333954,12.14587879,21.65941949,10.41864569,4.629670721,5.304099571,6.439240909,2.104860705,0.8936041174,0.5491391862,0.008238147622],
				"au_net_mean": [1435.677869,780.7456189,411.9731189,222.6333689,119.1193689,58.2452439,30.2550689,17.6481189,8.0892389,3.9904614,1.9698839],
				"uM_fluorescein": [10,5,2.5,1.25,0.625,0.3125,0.15625,0.078125,0.0390625,0.01953125,0.009765625],
				"uM_per_au": [0.006965350805,0.006404134559,0.006068357097,0.005614612069,0.005246837737,0.005365244938,0.005164423869,0.00442681741,0.004828946268,0.004894484132,0.004957462214],
				"mean_uM_per_au": 0.00573983728,
				"MEFL_per_au": 3.456610884e+10,
				"experiment_Abs600": [
					[0.280107,0.316402,0.354404,0.395153,0.399224,0.319598,0.463311,0.457987,0.0429537],
					[0.42034,0.249093,0.353884,0.372145,0.393918,0.323828,0.413766,0.4081,0.0439501],
					[0.383326,0.370542,0.351105,0.372705,0.386309,0.366776,0.40444,0.421703,0.0440659],
					[0.297434,0.220886,0.359348,0.36878,0.419276,0.377495,0.418761,0.411299,0.0465407],
					[0.304304,0.309084,0.378491,0.40015,0.412767,0.375379,0.383607,0.381236,0.0450868],
					[0.230554,0.444244,0.369878,0.389375,0.419985,0.230897,0.351892,0.356992,0.0439866],
					[0.299523,0.25412,0.386993,0.384493,0.430558,0.229208,0.419939,0.362583,0.0450449],
					[0.21512,0.289131,0.353539,0.388868,0.408421,0.293696,0.370711,0.357624,0.0435824]
				],
				"experiment_au": [
					[2.84647,25.8121,51.3744,40.8806,2.59663,59.256,20.66605,8.532,1.25454],
					[6.19981,21.2424,50.7277,39.989,2.59178,59.3838,19.52092,8.6944,1.53479],
					[2.35648,31.3931,49.3985,39.0288,2.5576,66.7189,19.35196,7.7964,1.23368],
					[1.66263,18.273,49.4836,40.5227,2.75254,69.0807,19.75894,5.8352,1.09483],
					[1.58408,21.7532,40.2634,34.5167,2.68873,68.1029,16.69789,6.9284,1.62355],
					[1.1821,34.2713,49.6074,37.7203,2.63467,41.9475,15.92941,8.6519,1.42429],
					[1.51881,17.7295,42.3423,32.2325,2.68645,42.1408,15.54702,7.6787,1.35937],
					[1.19852,19.3482,38.0456,37.9063,2.62989,55.2619,16.02036,6.4878,1.88094]
				],
				"experiment_uM_per_OD": [
					[0.008515574286,0.1139276484,0.2041457028,0.1427287793,0.004778825451,0.2659722617,0.0585814171,0.02224416104],
					[0.01572297399,0.1218699452,0.2013504385,0.1486384653,0.003831438104,0.2622083221,0.06169802976,0.02494183018],
					[0.004198447871,0.1171900497,0.1990010666,0.1458933992,0.004907340455,0.2574245012,0.06377971044,0.02204592718],
					[0.002870948958,0.1249930309,0.1962396905,0.1552186699,0.005641923325,0.26059722,0.06361014383,0.01648641414],
					[-0.0001931623402,0.09672885569,0.1470224015,0.1175219394,0.003675123241,0.2553333797,0.0564901678,0.02001982023],
					[-0.001646795209,0.1041059663,0.1875603677,0.1333123197,0.004083709958,0.2750359855,0.05976173088,0.02929287693],
					[0.000794814935,0.0993273759,0.1520414337,0.1153789086,0.004366938853,0.2809176201,0.04800881733,0.02524610245],
					[-0.005046747353,0.09024153405,0.1480139488,0.1323576384,0.002604181154,0.2707498468,0.05483176516,0.0186095975]
				],
				"experiment_MEFL_per_particle": [
					[973.9012539,13029.57098,23347.54525,16323.47184,546.5402499,30418.46744,6699.784847,2543.999453],
					[1798.190418,13937.90817,23027.85907,16999.34531,438.1903379,29987.99671,7056.222696,2852.52396],
					[480.1641684,13402.68225,22759.1683,16685.40014,561.238134,29440.88515,7294.298409,2521.328028],
					[328.3420115,14295.08632,22443.35781,17751.904,645.2502222,29803.73968,7274.905574,1885.502828],
					[-22.09141028,11062.59551,16814.52083,13440.6395,420.3130655,29201.72971,6460.614798,2289.608119],
					[-188.3391379,11906.29402,21450.72911,15246.53898,467.0419298,31455.05895,6834.773873,3350.140415],
					[90.90065283,11359.78064,17388.53282,13195.54736,499.4339879,32127.72425,5490.627623,2887.322688],
					[-577.181692,10320.65956,16927.92118,15137.35489,297.8325602,30964.86584,6270.948153,2128.325082]
				],
				"experiment_net_au": [
					[1.59193,24.55756,50.11986,39.62606,1.34209,58.00146,19.41151,7.27746],
					[4.66502,19.70761,49.19291,38.45421,1.05699,57.84901,17.98613,7.15961],
					[1.1228,30.15942,48.16482,37.79512,1.32392,65.48522,18.11828,6.56272],
					[0.5678,17.17817,48.38877,39.42787,1.65771,67.98587,18.66411,4.74037],
					[-0.03947,20.12965,38.63985,32.89315,1.06518,66.47935,15.07434,5.30485],
					[-0.24219,32.84701,48.18311,36.29601,1.21038,40.52321,14.50512,7.22761],
					[0.15944,16.37013,40.98293,30.87313,1.32708,40.78143,14.18765,6.31933],
					[-0.68242,17.46726,36.16466,36.02536,0.74895,53.38096,14.13942,4.60686]
				],
				"experiment_net_Abs600": [
					[0.2371533,0.2734483,0.3114503,0.3521993,0.3562703,0.2766443,0.4203573,0.4150333],
					[0.3763899,0.2051429,0.3099339,0.3281949,0.3499679,0.2798779,0.3698159,0.3641499],
					[0.3392601,0.3264761,0.3070391,0.3286391,0.3422431,0.3227101,0.3603741,0.3776371],
					[0.2508933,0.1743453,0.3128073,0.3222393,0.3727353,0.3309543,0.3722203,0.3647583],
					[0.2592172,0.2639972,0.3334042,0.3550632,0.3676802,0.3302922,0.3385202,0.3361492],
					[0.1865674,0.4002574,0.3258914,0.3453884,0.3759984,0.1869104,0.3079054,0.3130054],
					[0.2544781,0.2090751,0.3419481,0.3394481,0.3855131,0.1841631,0.3748941,0.3175381],
					[0.1715376,0.2455486,0.3099566,0.3452856,0.3648386,0.2501136,0.3271286,0.3140416]
				]
			}
		],
		[
			{
				"LUDOX_Abs600": [
					[0.052],
					[0.056],
					[0.054],
					[0.052]
				],
				"water_Abs600": [
					[0.037],
					[0.035],
					[0.038],
					[0.035]
				],
				"LUDOX_mean": 0.0535,
				"water_mean": 0.03625,
				"net_Abs600": 0.01725,
				"reference_OD600": 0.063,
				"OD600_per_Abs600": 3.652173913,
				"Abs600_raw": [
					[0.328,0.206,0.116,0.075,0.054,0.043,0.04,0.037,0.035,0.035,0.034,0.033],
					[0.361,0.198,0.12,0.077,0.054,0.045,0.04,0.037,0.035,0.036,0.048,0.043],
					[0.35,0.195,0.127,0.082,0.057,0.048,0.04,0.038,0.035,0.036,0.036,0.035],
					[0.365,0.216,0.129,0.082,0.062,0.046,0.044,0.038,0.036,0.035,0.036,0.035]
				],
				"Abs600_mean": [0.351,0.20375,0.123,0.079,0.05675,0.0455,0.041,0.0375,0.03525,0.0355,0.0385,0.0365],
				"Abs600_std": [0.01659317129,0.009394147114,0.006055300708,0.003559026084,0.003774917218,0.002081665999,0.002,0.0005773502692,0.0005,0.0005773502692,0.006403124237,0.004434711565],
				"Abs600_net_mean": [0.3145,0.16725,0.0865,0.0425,0.02025,0.009,0.0045,0.001,-0.00125,-0.001,0.002],
				"num_particles": [235294117.6,117647058.8,58823529.41,29411764.71,14705882.35,7352941.176,3676470.588,1838235.294,919117.6471,459558.8235,229779.4118],
				"particles_per_Abs600": [748152997.3,703420381.6,680040802.4,692041522.5,726216412.5,816993464.1,816993464.1,1838235294,-735294117.6,-459558823.5,114889705.9],
				"mean_particles_per_Abs600": 723742516.6,
				"au_raw": [
					[13741,9390,6148,4216,2513,1341,699,416,215,145,103,21],
					[13712,9917,6303,3958,2281,1297,708,447,211,120,58,19],
					[13657,9550,6369,3824,2609,1343,798,467,195,158,116,38],
					[13669,10066,6420,4168,2401,1315,683,370,176,145,68,36]
				],
				"au_mean": [13694.75,9730.75,6310,4041.5,2451,1324,722,425,199.25,142,86.25,28.5],
				"au_std": [38.83619446,314.0396737,118.14398,183.2402794,141.6662745,22.06052281,51.7107339,42.24531532,17.74589154,15.89549202,27.66917659,9.88264472],
				"au_net_mean": [13666.25,9702.25,6281.5,4013,2422.5,1295.5,693.5,396.5,170.75,113.5,57.75],
				"uM_fluorescein": [10,5,2.5,1.25,0.625,0.3125,0.15625,0.078125,0.0390625,0.01953125,0.009765625],
				"uM_per_au": [0.0007317296259,0.0005153443789,0.0003979941097,0.0003114876651,0.000257997936,0.0002412196063,0.0002253064167,0.00019703657,0.0002287701318,0.0001720814978,0.0001691017316],
				"mean_uM_per_au": 0.0003448087392,
				"MEFL_per_au": 2076486811,
				"experiment_Abs600": [
					[0.379,0.414,0.048,0.366,0.41,0.381,0.415,0.374,0.037],
					[0.363,0.422,0.049,0.361,0.427,0.389,0.368,0.373,0.037],
					[0.356,0.423,0.049,0.359,0.419,0.388,0.354,0.366,0.038],
					[0.346,0.397,0.048,0.34,0.411,0.361,0.332,0.361,0.037],
					[0.362,0.406,0.052,0.392,0.334,0.347,0.366,0.426,0.038],
					[0.37,0.4,0.053,0.37,0.345,0.337,0.356,0.437,0.037],
					[0.376,0.423,0.052,0.401,0.371,0.349,0.297,0.437,0.039],
					[0.376,0.41,0.054,0.395,0.336,0.35,0.306,0.439,0.037]
				],
				"experiment_au": [
					[37,310,60,304,44,1517,90,126,37],
					[88,305,100,297,87,1570,100,141,10],
					[59,318,82,235,88,1477,166,167,48],
					[105,328,92,181,98,1483,171,138,63],
					[96,328,76,362,6,1172,171,222,18],
					[34,319,69,301,59,1334,165,242,51],
					[60,379,68,345,56,1388,196,217,13],
					[67,368,73,361,64,1349,182,251,31]
				],
				"experiment_uM_per_OD": [
					[0,0.06836725001,0.1974067349,0.07662000533,0.001771805407,0.4061908043,0.01323764969,0.02493371093],
					[0.0225893543,0.0723415985,0.7080893751,0.08363030892,0.0186403015,0.4184164489,0.0256709139,0.03680940799],
					[0.003265821017,0.06621095456,0.2918186516,0.05500008854,0.00991201225,0.3854703684,0.03525508281,0.03425310392],
					[0.0128326877,0.06949766089,0.248904144,0.03676767713,0.008835339797,0.4137806225,0.03456436272,0.02185461034],
					[0.02272879476,0.07953177764,0.3911350834,0.09174491339,-0.003827510136,0.3525933717,0.04403970504,0.04963925516],
					[-0.004819827579,0.06970356383,0.1062134063,0.07087981733,0.002452257576,0.403768297,0.03373968183,0.04508169022],
					[0.01316724061,0.08998635809,0.3994350321,0.0865877247,0.01222804945,0.4187625337,0.06696659207,0.0483920377],
					[0.01002604425,0.08529977459,0.2332529706,0.08702774443,0.01042004432,0.3975556108,0.05299702386,0.05166821311]
				],
				"experiment_MEFL_per_particle": [
					[0,2077.621293,5999.019058,2328.415353,53.843626,12343.78542,402.2806661,757.7137992],
					[686.4708391,2198.398288,21518.22053,2541.452384,566.4625577,12715.31213,780.1167565,1118.605909],
					[99.24546158,2012.093349,8868.115129,1671.404876,301.2174353,11714.10939,1071.371318,1040.92205],
					[389.9742233,2111.973497,7563.980551,1117.337744,268.4982954,12574.4334,1050.380935,664.1426091],
					[690.7083134,2416.901582,11886.25515,2788.04816,-116.3147056,10715.00604,1338.32835,1508.493811],
					[-146.47037,2118.230708,3227.73308,2153.976029,74.52197588,12270.16753,1025.319599,1369.993374],
					[400.1409951,2734.607193,12138.48338,2631.325679,371.5997924,12725.82935,2035.056516,1470.591956],
					[304.6827686,2592.185995,7088.355,2644.697496,316.6560881,12081.3694,1610.533482,1570.152079]
				],
				"experiment_net_au": [
					[0,273,23,267,7,1480,53,89],
					[78,295,90,287,77,1560,90,131],
					[11,270,34,187,40,1429,118,119],
					[42,265,29,118,35,1420,108,75],
					[78,310,58,344,-12,1154,153,204],
					[-17,268,18,250,8,1283,114,191],
					[47,366,55,332,43,1375,183,204],
					[36,337,42,330,33,1318,151,220]
				],
				"experiment_net_Abs600": [
					[0.342,0.377,0.011,0.329,0.373,0.344,0.378,0.337],
					[0.326,0.385,0.012,0.324,0.39,0.352,0.331,0.336],
					[0.318,0.385,0.011,0.321,0.381,0.35,0.316,0.328],
					[0.309,0.36,0.011,0.303,0.374,0.324,0.295,0.324],
					[0.324,0.368,0.014,0.354,0.296,0.309,0.328,0.388],
					[0.333,0.363,0.016,0.333,0.308,0.3,0.319,0.4],
					[0.337,0.384,0.013,0.362,0.332,0.31,0.258,0.398],
					[0.339,0.373,0.017,0.358,0.299,0.313,0.269,0.402]
				]
			}
		],
		[
			{
				"LUDOX_Abs600": [
					[0.0544],
					[0.0566],
					[0.0564],
					[0.06]
				],
				"water_Abs600": [
					[0.0346],
					[0.0349],
					[0.0345],
					[0.0348]
				],
				"LUDOX_mean": 0.05685,
				"water_mean": 0.0347,
				"net_Abs600": 0.02215,
				"reference_OD600": 0.063,
				"OD600_per_Abs600": 2.844243792,
				"Abs600_raw": [
					[0.8408,0.4997,0.2766,0.16,0.0965,0.066,0.0506,0.0427,0.0388,0.0369,0.0356,0.0343],
					[0.8591,0.5023,0.2841,0.1611,0.0985,0.0672,0.0516,0.0434,0.0393,0.0444,0.0363,0.0349],
					[0.8448,0.4924,0.2776,0.1569,0.0982,0.0662,0.051,0.0439,0.0395,0.0373,0.0363,0.035],
					[0.8536,0.5213,0.2908,0.1651,0.1011,0.0691,0.0525,0.0448,0.0402,0.0378,0.0364,0.0358]
				],
				"Abs600_mean": [0.849575,0.503925,0.282275,0.160775,0.098575,0.067125,0.051425,0.0437,0.03945,0.0391,0.03615,0.035],
				"Abs600_std": [0.008301154538,0.01231810997,0.006584514662,0.003387599937,0.001899780689,0.001417450763,0.0008261355821,0.0008831760866,0.0005802298395,0.003552463934,0.0003696845502,0.0006164414003],
				"Abs600_net_mean": [0.814575,0.468925,0.247275,0.125775,0.063575,0.032125,0.016425,0.0087,0.00445,0.0041,0.00115],
				"num_particles": [235294117.6,117647058.8,58823529.41,29411764.71,14705882.35,7352941.176,3676470.588,1838235.294,919117.6471,459558.8235,229779.4118],
				"particles_per_Abs600": [288855068.8,250886727.8,237887086.9,233844283.1,231315491.2,228885328.5,223833825.8,211291413.1,206543291.5,112087517.9,199808184.1],
				"mean_particles_per_Abs600": 236563783.5,
				"au_raw": [
					[38611,20495,10882,5736,2948,1510,712,377,183,93,48,4],
					[38857,21378,10915,5622,2840,1463,744,332,201,112,52,3],
					[39469,21446,11518,5876,2994,1538,773,313,208,123,68,4],
					[40895,21835,11198,5919,3065,1570,798,418,213,112,61,5]
				],
				"au_mean": [39458,21288.5,11128.25,5788.25,2961.75,1520.25,756.75,360,201.25,110,57.25,4],
				"au_std": [1023.669869,566.0156064,296.0206918,135.6032817,94.36233359,45.36059229,37.10682776,47.06732766,13.12440475,12.4632794,8.995369179,0.8164965809],
				"au_net_mean": [39454,21284.5,11124.25,5784.25,2957.75,1516.25,752.75,356,197.25,106,53.25],
				"uM_fluorescein": [10,5,2.5,1.25,0.625,0.3125,0.15625,0.078125,0.0390625,0.01953125,0.009765625],
				"uM_per_au": [0.0002534597252,0.0002349127299,0.0002247342517,0.0002161040757,0.0002113092723,0.0002061005771,0.0002075722351,0.0002194522472,0.000198035488,0.0001842570755,0.0001833920188],
				"mean_uM_per_au": 0.0002186321813,
				"MEFL_per_au": 1316633801,
				"experiment_Abs600": [
					[0.3617,0.3362,0.0909,0.3806,0.3708,0.2248,0.0836,0.3851,0.0596],
					[0.4109,0.3751,0.0924,0.4071,0.3891,0.2423,0.0887,0.416,0.06],
					[0.4093,0.3696,0.0947,0.3917,0.3963,0.2427,0.0876,0.4052,0.0595],
					[0.4158,0.3786,0.0957,0.4081,0.392,0.2416,0.0884,0.402,0.0607],
					[0.3704,0.3515,0.0879,0.3719,0.3749,0.2713,0.0831,0.398,0.0603],
					[0.3812,0.355,0.0881,0.3753,0.3835,0.2711,0.0852,0.397,0.0649],
					[0.3729,0.3486,0.0873,0.3656,0.3812,0.2634,0.0846,0.3876,0.0597],
					[0.3819,0.353,0.0886,0.3692,0.3855,0.272,0.0867,0.3984,0.0634]
				],
				"experiment_au": [
					[160,445,530,459,155,1005,435,267,121],
					[162,446,550,471,159,1027,449,271,142],
					[161,435,556,456,153,993,443,268,135],
					[162,448,560,469,149,1018,434,266,135],
					[157,426,472,379,145,1091,416,259,131],
					[159,448,481,390,146,1097,429,264,126],
					[159,442,480,393,151,1135,434,260,132],
					[155,445,473,395,153,1128,427,264,130]
				],
				"experiment_uM_per_OD": [
					[0.009923414924,0.09004095724,1.004445181,0.08093920546,0.008398207439,0.4113291527,1.005693574,0.03447856101],
					[0.004381208246,0.07416046588,0.9679711686,0.07285989705,0.003970711266,0.3731675498,0.8222497455,0.02785396216],
					[0.00571348132,0.07436468753,0.9193623223,0.07427671245,0.004108163231,0.36000546,0.8425422062,0.0295732824],
					[0.005844674921,0.07568347747,0.9334007697,0.07390331537,0.003248283071,0.3752056812,0.8297336211,0.02950409355],
					[0.006444939586,0.07787138774,0.9497134003,0.061178877,0.003420712592,0.3497325438,0.9608537335,0.02913574839],
					[0.008019771914,0.08532089684,1.176217501,0.06537767671,0.004825379704,0.3619743842,1.147344557,0.03194165979],
					[0.006626577472,0.08248242503,0.9692089833,0.0655855703,0.004542761042,0.3784924083,0.932298241,0.03000653318],
					[0.006033618421,0.08361020057,1.046262954,0.06661248905,0.005488888139,0.3677591663,0.979823378,0.03074731947]
				],
				"experiment_MEFL_per_particle": [
					[718.5063731,6519.42926,72727.00672,5860.415533,608.0734922,29782.35012,72817.39684,2496.425475],
					[317.2220522,5369.599858,70086.10029,5275.431973,287.4999556,27019.25343,59535.11839,2016.770384],
					[413.6854875,5384.386558,66566.56935,5378.016709,297.4521861,26066.25031,61004.39711,2141.258028],
					[423.1845802,5479.873744,67583.02528,5350.980836,235.1924319,27166.82465,60076.98956,2136.248399],
					[466.646835,5638.289722,68764.14379,4429.665932,247.6772177,25322.43824,69570.76132,2109.578312],
					[580.6728102,6177.672566,85164.20782,4733.680667,349.3823544,26208.81057,83073.65785,2312.740756],
					[479.7983539,5972.152581,70175.72446,4748.733234,328.919307,27404.80063,67503.19652,2172.627618],
					[436.8650632,6053.809341,75754.82899,4823.087442,397.423784,26627.6586,70944.26132,2226.264362]
				],
				"experiment_net_au": [
					[39,324,409,338,34,884,314,146],
					[20,304,408,329,17,885,307,129],
					[26,300,421,321,18,858,308,133],
					[27,313,425,334,14,883,299,131],
					[26,295,341,248,14,960,285,128],
					[33,322,355,264,20,971,303,138],
					[27,310,348,261,19,1003,302,128],
					[25,315,343,265,23,998,297,134]
				],
				"experiment_net_Abs600": [
					[0.3021,0.2766,0.0313,0.321,0.3112,0.1652,0.024,0.3255],
					[0.3509,0.3151,0.0324,0.3471,0.3291,0.1823,0.0287,0.356],
					[0.3498,0.3101,0.0352,0.3322,0.3368,0.1832,0.0281,0.3457],
					[0.3551,0.3179,0.035,0.3474,0.3313,0.1809,0.0277,0.3413],
					[0.3101,0.2912,0.0276,0.3116,0.3146,0.211,0.0228,0.3377],
					[0.3163,0.2901,0.0232,0.3104,0.3186,0.2062,0.0203,0.3321],
					[0.3132,0.2889,0.0276,0.3059,0.3215,0.2037,0.0249,0.3279],
					[0.3185,0.2896,0.0252,0.3058,0.3221,0.2086,0.0233,0.335]
				]
			}
		],
		[
			{
				"LUDOX_Abs600": [
					[0.107],
					[0.108],
					[0.111],
					[0.106]
				],
				"water_Abs600": [
					[0.09],
					[0.089],
					[0.089],
					[0.089]
				],
				"LUDOX_mean": 0.108,
				"water_mean": 0.08925,
				"net_Abs600": 0.01875,
				"reference_OD600": 0.063,
				"OD600_per_Abs600": 3.36,
				"Abs600_raw": [
					[0.97,0.566,0.345,0.224,0.176,0.133,0.112,0.108,0.098,0.094,0.093,0.089],
					[1.304,0.613,0.389,0.215,0.152,0.125,0.111,0.103,0.097,0.092,0.091,0.089],
					[1.338,0.895,0.607,0.44,0.197,0.171,0.146,0.115,0.104,0.099,0.094,0.089],
					[1.504,1.051,0.606,0.364,0.239,0.153,0.133,0.105,0.099,0.096,0.094,0.089]
				],
				"Abs600_mean": [1.279,0.78125,0.48675,0.31075,0.191,0.1455,0.1255,0.10775,0.0995,0.09525,0.093,0.089],
				"Abs600_std": [0.2237647574,0.2311887757,0.1394378595,0.1099010919,0.03690528417,0.02068010316,0.01701959655,0.005251983752,0.003109126351,0.002986078811,0.001414213562,0],
				"Abs600_net_mean": [1.19,0.69225,0.39775,0.22175,0.102,0.0565,0.0365,0.01875,0.0105,0.00625,0.004],
				"num_particles": [235294117.6,117647058.8,58823529.41,29411764.71,14705882.35,7352941.176,3676470.588,1838235.294,919117.6471,459558.8235,229779.4118],
				"particles_per_Abs600": [197726149.3,169948802.9,147890708.8,132634790.1,144175317.2,130140551.8,100725221.6,98039215.69,87535014.01,73529411.76,57444852.94],
				"mean_particles_per_Abs600": 144958034.2,
				"au_raw": [
					[55000,33000,18000,9486.6,4036.5,2000.1,1127.8,574.32,290.9,154.62,87.465,15.415],
					[56000,33000,18000,9126.2,4611.5,2455,1576,653.32,341.76,174.39,96.289,14.811],
					[54000,32000,18000,8857.4,4165.6,2086.1,1069.9,528.29,273.7,141.96,79.297,15.041],
					[53000,31000,17000,8818.5,4042.7,2050.2,1017.9,512.08,267.3,139.66,78.641,15.504]
				],
				"au_mean": [54500,32250,17750,9072.175,4214.075,2147.85,1197.9,567.0025,293.415,152.6575,85.423,15.19275],
				"au_std": [1290.994449,957.4271078,500,308.2996851,271.5380437,207.7817525,256.0323026,63.29664361,33.73543488,15.91146835,8.281769537,0.3240538793],
				"au_net_mean": [54484.80725,32234.80725,17734.80725,9056.98225,4198.88225,2132.65725,1182.70725,551.80975,278.22225,137.46475,70.23025],
				"uM_fluorescein": [10,5,2.5,1.25,0.625,0.3125,0.15625,0.078125,0.0390625,0.01953125,0.009765625],
				"uM_per_au": [0.0001835374025,0.0001551118318,0.0001409657272,0.0001380150657,0.0001488491372,0.0001465308127,0.000132112152,0.0001415795933,0.0001404003454,0.0001420818792,0.0001390515483],
				"mean_uM_per_au": 0.0001458945149,
				"MEFL_per_au": 878597325.2,
				"experiment_Abs600": [
					[1.583,1.634,0.998,1.595,1.606,1.533,0.618,1.583,0.099],
					[1.599,1.622,1.023,1.618,1.61,1.53,0.71,1.587,0.106],
					[1.609,1.636,1.043,1.626,1.625,1.538,0.699,1.576,0.105],
					[1.606,1.629,1.018,1.625,1.624,1.572,0.758,1.578,0.101],
					[1.578,1.632,1.115,1.626,1.593,1.561,0.637,1.601,0.109],
					[1.58,1.637,1.065,1.648,1.601,1.576,0.658,1.643,0.111],
					[1.596,1.609,1.102,1.659,1.614,1.561,0.621,1.623,0.112],
					[1.569,1.643,1.076,1.623,1.628,1.592,0.642,1.656,0.1]
				],
				"experiment_au": [
					[199.84,3025.7,4727.8,5875.6,418.78,9182.3,2795.2,2425.6,18.9],
					[185.9,2920.8,3848.2,5008.9,369.36,7933.8,2608,1922.6,195.08],
					[190.38,2813.3,3759.9,4829.4,331.3,7154.9,2514.5,1977.2,192.71],
					[91.51,2755.6,3401.6,3994.7,321.48,6315.8,2232.9,1947.2,189.6],
					[188.83,2555.6,4867.1,5074.1,344.61,10000,2176.5,1997.5,184.31],
					[191.8,2568.3,4811.5,4910.4,326.04,11000,1916.9,2097.7,163.58],
					[195.66,2206,4657.6,5261.3,337.04,11000,2005.5,2213,216.81],
					[197,2927.2,6051.8,5803.2,357.57,11000,2465.7,2033.5,177.17]
				],
				"experiment_uM_per_OD": [
					[0.005294200344,0.08505421657,0.0250204379,0.169989099,0.0115216882,0.2774643434,0.2322729962,0.07041865795],
					[-0.0002669823555,0.07806955906,-0.006915159083,0.1382412788,0.005031522301,0.2359711076,0.173462528,0.05064863115],
					[-6.726788479e-05,0.07432305892,0.01516679322,0.1323666366,0.003959022717,0.2109596361,0.169721233,0.05267458622],
					[-0.002830009683,0.0729177039,0.01907161479,0.1084128583,0.003759921017,0.1808332073,0.1350412509,0.05167009208],
					[0.0001336030356,0.06760587738,0.01827004911,0.1399601226,0.004690285814,0.293530953,0.1638311652,0.05276843073],
					[0.0008341322268,0.06842419059,0.02141191711,0.1340999398,0.004734344617,0.3211795545,0.1391789473,0.05481814527],
					[-0.000618836837,0.05769712244,0.1947711949,0.1415880624,0.003475702541,0.3231309512,0.1525868064,0.05736369238],
					[0.0005861389815,0.07738756689,0.2613547442,0.1603990631,0.005126404436,0.3149718205,0.1833399085,0.05180185091]
				],
				"experiment_MEFL_per_particle": [
					[739.0065218,11872.54291,3492.551394,23728.42821,1608.288725,38730.67621,32422.50914,9829.595424],
					[-37.26751711,10897.56895,-965.2728136,19296.81538,702.3398348,32938.72089,24213.27701,7069.938103],
					[-9.389785489,10374.60271,2117.101427,18476.78617,552.6318268,29447.4211,23691.03735,7352.736999],
					[-395.0352228,10178.4321,2662.167428,15133.12759,524.8396307,25242.13495,18850.13008,7212.521731],
					[18.64937257,9436.965179,2550.278526,19536.74524,654.7073364,40973.38115,22868.85492,7365.836561],
					[116.4347995,9551.191834,2988.845408,18718.7344,660.8574139,44832.79249,19427.7026,7651.951992],
					[-86.38215948,8053.822485,27187.70994,19763.98601,485.1661589,45105.18393,21299.27803,8007.27967],
					[81.81793318,10802.37107,36481.97045,22389.77485,715.5842366,43966.26769,25592.04021,7230.913674]
				],
				"experiment_net_au": [
					[180.94,3006.8,518.03,5856.7,399.88,9163.4,2776.3,2406.7],
					[-9.18,2725.72,-146.04,4813.82,174.28,7738.72,2412.92,1727.52],
					[-2.33,2620.59,327.64,4636.69,138.59,6962.19,2321.79,1784.49],
					[-98.09,2566,402.77,3805.1,131.88,6126.2,2043.3,1757.6],
					[4.52,2371.29,423.29,4889.79,160.3,9815.69,1992.19,1813.19],
					[28.22,2404.72,470.44,4746.82,162.46,10836.42,1753.32,1934.12],
					[-21.15,1989.19,4440.79,5044.49,120.23,10783.19,1788.69,1996.19],
					[19.83,2750.03,5874.63,5626.03,180.4,10822.83,2288.53,1856.33]
				],
				"experiment_net_Abs600": [
					[1.484,1.535,0.899,1.496,1.507,1.434,0.519,1.484],
					[1.493,1.516,0.917,1.512,1.504,1.424,0.604,1.481],
					[1.504,1.531,0.938,1.521,1.52,1.433,0.594,1.471],
					[1.505,1.528,0.917,1.524,1.523,1.471,0.657,1.477],
					[1.469,1.523,1.006,1.517,1.484,1.452,0.528,1.492],
					[1.469,1.526,0.954,1.537,1.49,1.465,0.547,1.532],
					[1.484,1.497,0.99,1.547,1.502,1.449,0.509,1.511],
					[1.469,1.543,0.976,1.523,1.528,1.492,0.542,1.556]
				]
			}
		],
		[
			{
				"LUDOX_Abs600": [
					[0.082],
					[0.086],
					[0.087],
					[0.092]
				],
				"water_Abs600": [
					[0.061],
					[0.06],
					[0.063],
					[0.06]
				],
				"LUDOX_mean": 0.08675,
				"water_mean": 0.061,
				"net_Abs600": 0.02575,
				"reference_OD600": 0.063,
				"OD600_per_Abs600": 2.446601942,
				"Abs600_raw": [
					[0.951,0.503,0.35,0.263,0.193,0.158,0.131,0.12,0.097,0.064,0.052,0.042],
					[0.867,0.496,0.295,0.295,0.186,0.151,0.138,0.123,0.092,0.071,0.051,0.045],
					[0.923,0.427,0.394,0.257,0.179,0.143,0.142,0.135,0.106,0.075,0.04,0.031],
					[0.894,0.489,0.287,0.195,0.192,0.152,0.135,0.088,0.091,0.078,0.056,0.04]
				],
				"Abs600_mean": [0.90875,0.47875,0.3315,0.2525,0.1875,0.151,0.1365,0.1165,0.0965,0.072,0.04975,0.0395],
				"Abs600_std": [0.03628015987,0.03497022543,0.05020292156,0.04180510336,0.006454972244,0.006164414003,0.004654746681,0.0200748599,0.0068556546,0.006055300708,0.006849574196,0.006027713773],
				"Abs600_net_mean": [0.86925,0.43925,0.292,0.213,0.148,0.1115,0.097,0.077,0.057,0.0325,0.01025],
				"num_particles": [235294117.6,117647058.8,58823529.41,29411764.71,14705882.35,7352941.176,3676470.588,1838235.294,919117.6471,459558.8235,229779.4118],
				"particles_per_Abs600": [270686359.1,267836218.2,201450443.2,138083402.4,99364069.95,65945660.78,37901758.64,23873185.64,16124871,14140271.49,22417503.59],
				"mean_particles_per_Abs600": 154535958.9,
				"au_raw": [
					[2857,708.3,308.6,167.3,97.9,44.21,20.78,11.71,4.552,1.772,1.103,0.1207],
					[2896,698.5,351.1,199.6,74.3,39.03,17.25,9.178,3.522,1.974,0.8013,0.1361],
					[2924,718.7,333.2,204.3,83.01,36.72,17.77,8.842,3.055,1.919,0.7407,0.1037],
					[2893,697.5,336.7,168.9,83.39,35.7,17.14,7.447,3.847,1.936,0.9007,0.1289]
				],
				"au_mean": [2892.5,705.75,332.4,185.025,84.65,38.915,18.235,9.29425,3.744,1.90025,0.886425,0.12235],
				"au_std": [27.47726333,9.913458865,17.65653798,19.64813392,9.780289703,3.794930829,1.718768939,1.776346883,0.6291470416,0.08853765677,0.1587351542,0.01393448959],
				"au_net_mean": [2892.37765,705.62765,332.27765,184.90265,84.52765,38.79265,18.11265,9.1719,3.62165,1.7779,0.764075],
				"uM_fluorescein": [10,5,2.5,1.25,0.625,0.3125,0.15625,0.078125,0.0390625,0.01953125,0.009765625],
				"uM_per_au": [0.003457363184,0.007085890129,0.007523828341,0.006760314144,0.007394030237,0.008055649717,0.00862656762,0.008517864347,0.01078582966,0.01098557287,0.012780977],
				"mean_uM_per_au": 0.007363942514,
				"MEFL_per_au": 4.43466994e+10,
				"experiment_Abs600": [
					[0.263,0.295,0.151,0.311,0.277,0.103,0.079,0.293,0.045],
					[0.257,0.294,0.16,0.327,0.302,0.113,0.082,0.287,0.046],
					[0.267,0.295,0.158,0.32,0.289,0.131,0.081,0.288,0.046],
					[0.255,0.288,0.158,0.319,0.296,0.119,0.08,0.281,0.045],
					[0.272,0.295,0.171,0.274,0.27,0.071,0.054,0.277,0.047],
					[0.299,0.291,0.175,0.298,0.327,0.069,0.061,0.301,0.046],
					[0.286,0.331,0.173,0.286,0.301,0.073,0.06,0.291,0.047],
					[0.288,0.311,0.17,0.288,0.299,0.071,0.06,0.283,0.044]
				],
				"experiment_au": [
					[2.329,28.19,7.29,45.86,3.045,15.56,9.438,17.85,2.745],
					[2.17,31.16,7.785,48.04,3.877,17.76,10.04,16.35,2.413],
					[2.254,28.945,7.587,48.55,3.745,16.85,10.84,16.95,2.18],
					[2.412,29.067,7.356,47.56,3.58,15.96,9.561,17.14,2.74],
					[2.23,20.34,6.323,33.13,3.467,19.06,9.845,17.96,2.51],
					[2.393,20.71,6.706,36.23,3.047,18.97,9.045,20.21,2.615],
					[2.289,20.87,6.566,34.06,3.713,19.05,9.613,19.61,2.658],
					[2.24,20.56,6.75,34.78,3.166,18.91,9.61,17.56,2.16]
				],
				"experiment_uM_per_OD": [
					[-0.005743596345,0.3063440996,0.1290550774,0.4878584451,0.003892067318,0.665024569,0.5925008551,0.1833226482],
					[-0.003466337869,0.3488895179,0.141833306,0.4887228764,0.01721266771,0.6894388683,0.6376734263,0.174060141],
					[0.001007828231,0.3235303102,0.1453066266,0.5093702856,0.01938452403,0.5194673566,0.7447266942,0.1837012886],
					[-0.004701123089,0.3260935234,0.1229516695,0.4923436748,0.01007285629,0.537708385,0.5865797669,0.1836528036],
					[-0.003745610266,0.2163947579,0.09255336082,0.406000345,0.01291677659,2.07555301,3.153908951,0.2021844361],
					[-0.002641067657,0.2223000583,0.09545239783,0.4014945443,0.004627266368,2.140276021,1.290228965,0.2076807121],
					[-0.004647030669,0.1930129174,0.09335360281,0.3954635693,0.01250160626,1.897604366,1.610277985,0.2091116317],
					[0.0009868411123,0.2074214353,0.1096450964,0.4023844635,0.01187421406,1.867231308,1.401468573,0.1939411173]
				],
				"experiment_MEFL_per_particle": [
					[-547.6064915,29207.48735,12304.38107,46513.44479,371.0778405,63404.83369,56490.27107,17478.3648],
					[-330.4879042,33263.85653,13522.68412,46595.86147,1641.09175,65732.54406,60797.11852,16595.25799],
					[96.08845198,30846.05662,13853.83777,48564.42866,1848.161075,49527.10453,71003.80104,17514.46517],
					[-448.2149104,31090.43873,11722.46939,46941.07597,960.3671921,51266.24234,55925.74214,17509.84251],
					[-357.1143188,20631.52893,8824.231048,38708.92227,1231.512503,197887.5662,300700.2775,19276.68712],
					[-251.8049157,21194.55262,9100.631302,38279.32981,441.1732561,204058.3935,123013.1288,19800.71357],
					[-443.0576258,18402.25534,8900.527793,37704.32403,1191.929295,180921.5702,153527.2719,19937.14044],
					[94.08749618,19775.99358,10453.79288,38364.17657,1132.11241,178025.7393,133618.9457,18490.75186]
				],
				"experiment_net_au": [
					[-0.416,25.445,4.545,43.115,0.3,12.815,6.693,15.105],
					[-0.243,28.747,5.372,45.627,1.464,15.347,7.627,13.937],
					[0.074,26.765,5.407,46.37,1.565,14.67,8.66,14.77],
					[-0.328,26.327,4.616,44.82,0.84,13.22,6.821,14.4],
					[-0.28,17.83,3.813,30.62,0.957,16.55,7.335,15.45],
					[-0.222,18.095,4.091,33.615,0.432,16.355,6.43,17.595],
					[-0.369,18.212,3.908,31.402,1.055,16.392,6.955,16.952],
					[0.08,18.4,4.59,32.62,1.006,16.75,7.45,15.4]
				],
				"experiment_net_Abs600": [
					[0.218,0.25,0.106,0.266,0.232,0.058,0.034,0.248],
					[0.211,0.248,0.114,0.281,0.256,0.067,0.036,0.241],
					[0.221,0.249,0.112,0.274,0.243,0.085,0.035,0.242],
					[0.21,0.243,0.113,0.274,0.251,0.074,0.035,0.236],
					[0.225,0.248,0.124,0.227,0.223,0.024,0.007,0.23],
					[0.253,0.245,0.129,0.252,0.281,0.023,0.015,0.255],
					[0.239,0.284,0.126,0.239,0.254,0.026,0.013,0.244],
					[0.244,0.267,0.126,0.244,0.255,0.027,0.016,0.239]
				]
			}
		],
		[
			{
				"LUDOX_Abs600": [
					[0.05206484825],
					[0.04787920406],
					[0.04787920406],
					[0.04772310699]
				],
				"water_Abs600": [
					[0.03069332312],
					[0.03145356107],
					[0.03239414467],
					[0.03287709321]
				],
				"LUDOX_mean": 0.04888659084,
				"water_mean": 0.03185453052,
				"net_Abs600": 0.01703206032,
				"reference_OD600": 0.063,
				"OD600_per_Abs600": 3.69890658,
				"Abs600_raw": [
					[0.47,0.253,0.161,0.078,0.051,0.037,0.037,0.037,0.034,0.034,0.034,0.033],
					[0.456,0.217,0.108,0.075,0.051,0.048,0.039,0.037,0.036,0.035,0.034,0.033],
					[0.544,0.231,0.122,0.071,0.048,0.045,0.038,0.036,0.037,0.035,0.034,0.034],
					[0.538,0.213,0.124,0.074,0.052,0.043,0.04,0.04,0.036,0.036,0.036,0.036]
				],
				"Abs600_mean": [0.502,0.2285,0.12875,0.0745,0.0505,0.04325,0.0385,0.0375,0.03575,0.035,0.0345,0.034],
				"Abs600_std": [0.04546060566,0.01806469854,0.0226476636,0.002886751346,0.001732050808,0.004645786622,0.001290994449,0.001732050808,0.001258305739,0.0008164965809,0.001,0.001414213562],
				"Abs600_net_mean": [0.468,0.1945,0.09475,0.0405,0.0165,0.00925,0.0045,0.0035,0.00175,0.001,0.0005],
				"num_particles": [235294117.6,117647058.8,58823529.41,29411764.71,14705882.35,7352941.176,3676470.588,1838235.294,919117.6471,459558.8235,229779.4118],
				"particles_per_Abs600": [502765208.6,604869197,620828806.5,726216412.5,891265597.1,794912559.6,816993464.1,525210084,525210084,459558823.5,459558823.5],
				"mean_particles_per_Abs600": 727618514.6,
				"au_raw": [
					[3191877,1728915,945867,494453,247136,126444,62963,31349,16389,8337,4420,658],
					[3212126,1725514,978614,451823,257533,129031,62005,30366,15918,8597,4517,640],
					[3201823,1789976,969394,484260,244648,121137,60472,30472,15325,8063,4450,606],
					[3271971,1764419,950727,506414,244759,120914,61116,31058,16018,8183,4382,646]
				],
				"au_mean": [3219449.25,1752206,961150.5,484237.5,248519,124381.5,61639,30811.25,15912.5,8295,4442.25,637.5],
				"au_std": [35977.20516,30717.33394,15439.81702,23429.70984,6117.927917,4017.548714,1083.566642,470.2477184,440.9720324,230.4604087,57.07524274,22.29349681],
				"au_net_mean": [3218811.75,1751568.5,960513,483600,247881.5,123744,61001.5,30173.75,15275,7657.5,3804.75],
				"uM_fluorescein": [10,5,2.5,1.25,0.625,0.3125,0.15625,0.078125,0.0390625,0.01953125,0.009765625],
				"uM_per_au": [3.106736515e-06,2.854584334e-06,2.602775808e-06,2.584780811e-06,2.521366056e-06,2.525374968e-06,2.561412424e-06,2.589171051e-06,2.557283142e-06,2.550603983e-06,2.56669295e-06],
				"mean_uM_per_au": 2.617776395e-06,
				"MEFL_per_au": 15764618.3,
				"experiment_Abs600": [
					[0.2229118923,0.202368109,0.1994584533,0.2216168426,0.234450967,0.2342908718,0.2363330344,0.2276059457,0.03790421748],
					[0.2217561517,0.1988960808,0.204685924,0.2195719019,0.2298475672,0.2186837738,0.260547995,0.2098703637,0.04028480222],
					[0.2288504714,0.2012622688,0.2066687482,0.2213060297,0.2418845921,0.232764144,0.2659749355,0.2431594448,0.0408409496],
					[0.2239939077,0.205017929,0.2151811864,0.2025512564,0.243141503,0.2263150113,0.2604801802,0.2381495412,0.04076687397],
					[0.2212817849,0.2118937506,0.2153893068,0.2278893911,0.225845623,0.2429592943,0.2419203727,0.2233736075,0.04098321025],
					[0.2135189222,0.2238466529,0.2158466361,0.2231048151,0.2351698091,0.2679110437,0.3056561649,0.2812911883,0.04238518908],
					[0.2210771047,0.2231904859,0.2229975251,0.231306164,0.2223849468,0.2507372683,0.2384063277,0.2764173331,0.04188943671],
					[0.2204977009,0.2261469901,0.2249971098,0.2240806578,0.2356373241,0.2733625251,0.2511045047,0.2176656463,0.04197083441]
				],
				"experiment_au": [
					[10839,13845,30033,21669,11394,14772,11638,13931,10479],
					[10529,16014,30733,20769,11308,13390,12756,13116,10339],
					[10587,16433,30121,21096,11873,14218,13098,14971,10525],
					[10523,16429,31680,21332,11804,13667,12407,14618,10375],
					[10237,13563,12794,17178,11442,11166,10641,12627,10207],
					[9860,14452,12698,16713,11670,12361,13252,15944,9770],
					[10193,14935,12994,17060,10962,11634,10433,16345,9740],
					[10159,14802,13581,17713,11828,12301,10685,12235,9852]
				],
				"experiment_uM_per_OD": [
					[0.00137712049,0.01448447418,0.08565967967,0.04310724503,0.003294688899,0.01547063363,0.004133689745,0.01287830434],
					[0.0007409769812,0.0253215907,0.08779238005,0.04117128777,0.003617678149,0.01210344624,0.007765937744,0.01158900607],
					[0.0002333839732,0.0260637912,0.08363138323,0.04145549247,0.004745246009,0.01361792784,0.008088312277,0.01555224384],
					[0.0005716515021,0.0260851557,0.08644872706,0.04793075286,0.004997299145,0.01255632107,0.006545254361,0.01521329206],
					[0.0001177573831,0.01389671943,0.01049769501,0.02639554319,0.004728000624,0.003360298391,0.001528581676,0.009390151111],
					[0.0003721911735,0.01826022749,0.01194613152,0.02718948806,0.006974938803,0.008130743494,0.009360196543,0.01828937035],
					[0.001789160366,0.02027890118,0.0127156594,0.02734966033,0.004791417197,0.006418140036,0.002495700893,0.01993138592],
					[0.001217009526,0.01902089639,0.01441909908,0.0305494649,0.007220905208,0.007490317211,0.002818903615,0.009598962377]
				],
				"experiment_MEFL_per_particle": [
					[42.15921097,443.4281581,2622.388188,1319.686585,100.8637119,473.6184755,126.5489108,394.2568232],
					[22.68429313,775.1959917,2687.678746,1260.419128,110.7517152,370.5352925,237.7466678,354.7862046],
					[7.144824459,797.9177418,2560.293855,1269.119779,145.2711139,416.8996808,247.6158521,476.1168929],
					[17.50055747,798.5717954,2646.54411,1467.353609,152.9874767,384.3996168,200.3766275,465.7402123],
					[3.605028312,425.4346155,321.3767727,808.0740079,144.7431631,102.872283,46.79604857,287.470388],
					[11.39427255,559.0191915,365.7192545,832.3798616,213.5310008,248.9148427,286.5533579,559.9113718],
					[54.77341297,620.8189329,389.2776059,837.2833806,146.6846001,196.4851454,76.40346738,610.1800894],
					[37.25756876,582.3063336,441.4267629,935.2423007,221.0610242,229.3088119,86.2980059,293.8629429]
				],
				"experiment_net_au": [
					[360,3366,19554,11190,915,4293,1159,3452],
					[190,5675,20394,10430,969,3051,2417,2777],
					[62,5908,19596,10571,1348,3693,2573,4446],
					[148,6054,21305,10957,1429,3292,2032,4243],
					[30,3356,2587,6971,1235,959,434,2420],
					[90,4682,2928,6943,1900,2591,3482,6174],
					[453,5195,3254,7320,1222,1894,693,6605],
					[307,4950,3729,7861,1976,2449,833,2383]
				],
				"experiment_net_Abs600": [
					[0.1850076748,0.1644638915,0.1615542358,0.1837126251,0.1965467495,0.1963866543,0.1984288169,0.1897017282],
					[0.1814713495,0.1586112785,0.1644011218,0.1792870997,0.189562765,0.1783989716,0.2202631928,0.1695855615],
					[0.1880095218,0.1604213192,0.1658277986,0.1804650801,0.2010436425,0.1919231944,0.2251339859,0.2023184952],
					[0.1832270337,0.164251055,0.1744143124,0.1617843825,0.202374629,0.1855481373,0.2197133062,0.1973826673],
					[0.1802985746,0.1709105403,0.1744060965,0.1869061809,0.1848624127,0.201976084,0.2009371624,0.1823903973],
					[0.1711337332,0.1814614639,0.1734614471,0.1807196261,0.1927846201,0.2255258546,0.2632709759,0.2389059992],
					[0.179187668,0.1813010492,0.1811080883,0.1894167273,0.1804955101,0.2088478316,0.196516891,0.2345278964],
					[0.1785268665,0.1841761556,0.1830262753,0.1821098234,0.1936664897,0.2313916907,0.2091336703,0.1756948119]
				]
			}
		],
		[
			{
				"LUDOX_Abs600": [
					[0.052],
					[0.063],
					[0.057],
					[0.07]
				],
				"water_Abs600": [
					[0.032],
					[0.036],
					[0.031],
					[0.032]
				],
				"LUDOX_mean": 0.0605,
				"water_mean": 0.03275,
				"net_Abs600": 0.02775,
				"reference_OD600": 0.063,
				"OD600_per_Abs600": 2.27027027,
				"Abs600_raw": [
					[0.765,0.327,0.163,0.093,0.066,0.048,0.04,0.035,0.033,0.038,0.033,0.027],
					[0.934,0.378,0.249,0.102,0.112,0.07,0.089,0.065,0.04,0.086,0.032,0.052],
					[0.95,0.455,0.233,0.141,0.087,0.064,0.049,0.046,0.065,0.039,0.032,0.033],
					[0.91,0.486,0.237,0.15,0.086,0.063,0.052,0.042,0.046,0.035,0.037,0.032]
				],
				"Abs600_mean": [0.88975,0.4115,0.2205,0.1215,0.08775,0.06125,0.0575,0.047,0.046,0.0495,0.0335,0.036],
				"Abs600_std": [0.08477568441,0.07235329986,0.03893156389,0.02819574436,0.01883923211,0.009358596761,0.02161018278,0.01283225104,0.01373559852,0.02439262184,0.002380476143,0.01098483804],
				"Abs600_net_mean": [0.85375,0.3755,0.1845,0.0855,0.05175,0.02525,0.0215,0.011,0.01,0.0135,-0.0025],
				"num_particles": [235294117.6,117647058.8,58823529.41,29411764.71,14705882.35,7352941.176,3676470.588,1838235.294,919117.6471,459558.8235,229779.4118],
				"particles_per_Abs600": [275600723.5,313307746.5,318826717.7,343997248,284171639.7,291205591.1,170998632,167112299.5,91911764.71,34041394.34,-91911764.71],
				"mean_particles_per_Abs600": 310301788.6,
				"au_raw": [
					[235428,139874,75503,39074,20187,10255,5221,2621,1351,661,346,40],
					[234988,143599,79033,40999,21783,10767,5542,2736,1396,718,372,40],
					[248297,137799,73367,39854,19767,9157,5048,2454,1148,595,287,40],
					[223637,129462,74624,38312,20905,10531,5773,2847,1459,741,384,41]
				],
				"au_mean": [235587.5,137683.5,75631.75,39559.75,20660.5,10177.5,5396,2664.5,1338.5,678.75,347.25,40.25],
				"au_std": [10078.53629,5983.249758,2431.030697,1147.5854,883.6158668,711.7815676,324.1265185,167.9493971,134.5027881,65.17860078,43.18468093,0.5],
				"au_net_mean": [235547.25,137643.25,75591.5,39519.5,20620.25,10137.25,5355.75,2624.25,1298.25,638.5,307],
				"uM_fluorescein": [10,5,2.5,1.25,0.625,0.3125,0.15625,0.078125,0.0390625,0.01953125,0.009765625],
				"uM_per_au": [4.24543271e-05,3.632579149e-05,3.307250154e-05,3.162995483e-05,3.031001079e-05,3.082690079e-05,2.917425197e-05,2.977041059e-05,3.008858078e-05,3.058927173e-05,3.180985342e-05],
				"mean_uM_per_au": 3.243303189e-05,
				"MEFL_per_au": 195316287.8,
				"experiment_Abs600": [
					[0.372,0.348,0.309,0.347,0.353,0.248,0.343,0.372,0.042],
					[0.369,0.362,0.294,0.37,0.372,0.158,0.382,0.375,0.183],
					[0.382,0.362,0.191,0.388,0.357,0.279,0.376,0.372,0.155],
					[0.384,0.333,0.361,0.36,0.357,0.251,0.408,0.387,0.044],
					[0.372,0.348,0.309,0.347,0.353,0.248,0.343,0.372,0.042],
					[0.392,0.355,0.333,0.369,0.362,0.294,0.37,0.372,0.158],
					[0.382,0.375,0.183,0.351,0.361,0.258,0.382,0.362,0.191],
					[0.388,0.357,0.279,0.376,0.372,0.155,0.377,0.381,0.043]
				],
				"experiment_au": [
					[1077,10459,21116,8722,1180,34738,42884,3405,1054],
					[1115,10729,21694,9420,1345,34698,45741,3672,1065],
					[1082,10805,21178,8911,1320,35408,49661,3819,1090],
					[1119,10376,22788,9886,1304,38215,47328,3782,1005],
					[1092,10929,27134,8200,1251,35635,3222,3447,972],
					[1159,11590,28660,8996,1328,34885,3460,3729,943],
					[1108,11265,29801,8374,1232,39120,3562,3582,1005],
					[1114,11189,27363,9406,1238,40128,3350,3431,1017]
				],
				"experiment_uM_per_OD": [
					[0.0009956893989,0.4390837458,1.07342808,0.359163547,0.005787888327,2.335965505,1.985323833,0.1017767729],
					[0.003840316756,0.77128321,2.655004027,0.6382852886,0.02116441234,-19.21921237,3.20723803,0.1939767995],
					[-0.000503470602,0.6704747802,7.971575909,0.4795306289,0.01626621295,3.953759713,3.139747754,0.1796609902],
					[0.004790004499,0.4632314981,0.9816765489,0.4014992834,0.01364698889,2.56802538,1.818047731,0.1156622794],
					[0.005194901212,0.4648545302,1.399811854,0.3385542668,0.01281603844,2.403858577,0.1067888746,0.1071448375],
					[0.01318705692,0.7720954888,2.262654065,0.5452368887,0.02696128264,3.565402033,0.1696122993,0.1859847459],
					[0.007703956901,0.7965985744,-51.422379,0.6579585895,0.01907598283,8.127015882,0.1912526,0.2152921998],
					[0.004016637386,0.4627929032,1.594823666,0.3598951118,0.009596356265,4.988740165,0.09978798637,0.1020306263]
				],
				"experiment_MEFL_per_particle": [
					[43.87004489,19346.0166,47295.20882,15824.73505,255.0141852,102922.5697,87473.30819,4484.281545],
					[169.2042405,33982.71498,116979.3974,28122.83057,932.5033696,-846797.9174,141310.8109,8546.611938],
					[-22.18289954,29541.09859,351227.3942,21128.10505,716.6888521,174202.5337,138337.1913,7915.857809],
					[211.0474538,20409.96584,43252.63914,17690.04632,601.2859188,113147.1208,80103.12822,5096.076542],
					[228.8871907,20481.47658,61675.66809,14916.69079,564.6742671,105913.9364,4705.114593,4720.798309],
					[581.0213303,34018.50395,99692.46988,24023.12087,1187.9133,157091.5061,7473.112794,8194.482298],
					[339.4361088,35098.10916,-2265668.468,28989.63561,840.4872283,358076.0747,8426.583787,9485.767829],
					[176.9729221,20390.64136,70267.88262,15856.96777,422.8151677,219803.7412,4396.65567,4495.466318]
				],
				"experiment_net_au": [
					[23,9405,20062,7668,126,33684,41830,2351],
					[50,9664,20629,8355,280,33633,44676,2607],
					[-8,9715,20088,7821,230,34318,48571,2729],
					[114,9371,21783,8881,299,37210,46323,2777],
					[120,9957,26162,7228,279,34663,2250,2475],
					[216,10647,27717,8053,385,33942,2517,2786],
					[103,10260,28796,7369,227,38115,2557,2577],
					[97,10172,26346,8389,221,39111,2333,2414]
				],
				"experiment_net_Abs600": [
					[0.33,0.306,0.267,0.305,0.311,0.206,0.301,0.33],
					[0.186,0.179,0.111,0.187,0.189,-0.025,0.199,0.192],
					[0.227,0.207,0.036,0.233,0.202,0.124,0.221,0.217],
					[0.34,0.289,0.317,0.316,0.313,0.207,0.364,0.343],
					[0.33,0.306,0.267,0.305,0.311,0.206,0.301,0.33],
					[0.234,0.197,0.175,0.211,0.204,0.136,0.212,0.214],
					[0.191,0.184,-0.008,0.16,0.17,0.067,0.191,0.171],
					[0.345,0.314,0.236,0.333,0.329,0.112,0.334,0.338]
				]
			}
		],
		[
			{
				"LUDOX_Abs600": [
					[0.0502],
					[0.0511],
					[0.0473],
					[0.0507]
				],
				"water_Abs600": [
					[0.0369],
					[0.036],
					[0.0369],
					[0.0355]
				],
				"LUDOX_mean": 0.049825,
				"water_mean": 0.036325,
				"net_Abs600": 0.0135,
				"reference_OD600": 0.063,
				"OD600_per_Abs600": 4.666666667,
				"Abs600_raw": [
					[0.7416,0.3658,0.1954,0.1149,0.076,0.0562,0.0504,0.0447,0.0388,0.0385,0.0367,0.0356],
					[0.6142,0.3444,0.1893,0.1102,0.0722,0.0542,0.0457,0.0412,0.0376,0.036,0.0367,0.0349],
					[0.6605,0.3657,0.2077,0.118,0.0751,0.0564,0.0462,0.0414,0.0396,0.0371,0.0364,0.0359],
					[1.1722,0.3703,0.2184,0.1214,0.0752,0.055,0.0466,0.0415,0.0385,0.0365,0.0361,0.0354]
				],
				"Abs600_mean": [0.797125,0.36155,0.2027,0.116125,0.074625,0.05545,0.047225,0.0422,0.038625,0.037025,0.036475,0.03545],
				"Abs600_std": [0.2555335774,0.01163285577,0.01296585259,0.004759114063,0.001666083231,0.001037625494,0.002148449053,0.001671326818,0.0008261355821,0.001081280106,0.0002872281323,0.0004203173404],
				"Abs600_net_mean": [0.761675,0.3261,0.16725,0.080675,0.039175,0.02,0.011775,0.00675,0.003175,0.001575,0.001025],
				"num_particles": [235294117.6,117647058.8,58823529.41,29411764.71,14705882.35,7352941.176,3676470.588,1838235.294,919117.6471,459558.8235,229779.4118],
				"particles_per_Abs600": [308916687.1,360769882.9,351710190.8,364570991.1,375389466.6,367647058.8,312226801.5,272331154.7,289485873.1,291783380,224175035.9],
				"mean_particles_per_Abs600": 364017518,
				"au_raw": [
					[102595,73864,47641,27721,14964,7725,4499,2066,1110,560,280,10],
					[103023,74496,46897,27262,14753,8155,3997,2019,1071,510,273,10],
					[101354,75131,48201,28174,15626,8567,4268,2318,1184,619,314,10],
					[106745,74335,45625,26055,14326,7675,3873,2015,1025,524,264,9]
				],
				"au_mean": [103429.25,74456.5,47091,27303,14917.25,8030.5,4159.25,2104.5,1097.5,553.25,282.75,9.75],
				"au_std": [2321.053838,523.5548364,1113.761195,911.5097366,541.9307305,417.5495979,280.1908576,144.2047156,67.32260641,48.63040887,21.8384218,0.5],
				"au_net_mean": [103419.5,74446.75,47081.25,27293.25,14907.5,8020.75,4149.5,2094.75,1087.75,543.5,273],
				"uM_fluorescein": [10,5,2.5,1.25,0.625,0.3125,0.15625,0.078125,0.0390625,0.01953125,0.009765625],
				"uM_per_au": [9.669356359e-05,6.716209908e-05,5.309969468e-05,4.579886968e-05,4.192520543e-05,3.896144376e-05,3.765513917e-05,3.729562e-05,3.591128476e-05,3.593606256e-05,3.577152015e-05],
				"mean_uM_per_au": 4.938946253e-05,
				"MEFL_per_au": 297430302.3,
				"experiment_Abs600": [
					[0.701,0.518,0.17,0.62,0.666,0.823,0.382,0.447,0.065],
					[0.696,0.539,0.289,0.586,0.398,0.589,0.49,0.548,0.065],
					[0.651,0.634,0.16,0.456,0.513,0.471,0.443,0.439,0.065],
					[0.712,0.646,0.335,0.455,0.42,0.952,0.489,0.427,0.066],
					[0.735,0.534,0.385,0.354,0.632,0.883,0.493,0.696,0.065],
					[0.728,0.665,0.147,0.572,0.723,0.532,0.613,0.718,0.066],
					[0.687,0.589,0.27,0.508,0.64,0.669,0.495,0.732,0.063],
					[0.675,0.635,0.134,0.397,0.656,0.667,0.355,0.498,0.07]
				],
				"experiment_au": [
					[202,875,1229,2564,218,5431,547,1014,105],
					[209,860,1268,2616,160,5376,509,869,117],
					[206,908,1256,2424,226,3951,511,918,99],
					[206,807,1276,2660,227,7369,508,872,117],
					[197,902,1394,1606,230,4239,563,682,108],
					[193,860,1348,1929,231,2939,583,677,164],
					[194,746,1384,1580,236,2798,644,686,141],
					[201,839,1364,1693,205,2772,666,673,160]
				],
				"experiment_uM_per_OD": [
					[0.001614143486,0.01798953933,0.1132933793,0.04689138546,0.001989901093,0.07436344066,0.01475674342,0.02518419303],
					[0.001543071277,0.01658967932,0.05438195603,0.0507640253,0.001366632489,0.1062183138,0.009761682005,0.01647776212],
					[0.001932474094,0.01504747998,0.1288953567,0.06293231661,0.003000220858,0.1004124963,0.01153540735,0.02317607132],
					[0.001458092271,0.01259066348,0.04559935242,0.06918696467,0.003288644599,0.08662666452,0.009782816539,0.02213437527],
					[0.0014058621,0.01791740782,0.04253226483,0.05485819194,0.002277216337,0.05344774791,0.0112511042,0.009627422965],
					[0.0004636257272,0.01229730476,0.1547013853,0.03691660137,0.001079287015,0.06302380066,0.008106888796,0.008327167269],
					[0.0008989153551,0.01217298676,0.06355186534,0.03422380573,0.001742510129,0.0464030417,0.01232286689,0.008621799192],
					[0.0007172259611,0.01271887929,0.1991012708,0.04961601969,0.00081272275,0.04630483709,0.01879027672,0.01268531089]
				],
				"experiment_MEFL_per_particle": [
					[124.6170732,1388.850346,8746.613588,3620.165906,153.6267701,5741.097002,1139.268096,1944.300772],
					[119.1300698,1280.776647,4198.462066,3919.146168,105.5084275,8200.395755,753.6332746,1272.136279],
					[149.1932209,1161.713894,9951.136465,4858.577427,231.6267083,7752.167952,890.5705808,1789.267312],
					[112.569417,972.0397509,3520.416795,5341.456392,253.8939495,6687.857361,755.2649286,1708.845024],
					[108.5370797,1383.281561,3283.62776,4235.229012,175.8084318,4126.338192,868.6214624,743.2680445],
					[35.7933986,949.391514,11943.44494,2850.080464,83.32443192,4865.640291,625.8779119,642.8841191],
					[69.3991591,939.7937637,4906.408584,2642.187972,134.5273912,3582.464195,951.3649924,665.630652],
					[55.37215302,981.9384243,15371.25903,3830.516439,62.74481253,3574.882483,1450.669851,979.3468356]
				],
				"experiment_net_au": [
					[97,770,1124,2459,113,5326,442,909],
					[92,743,1151,2499,43,5259,392,752],
					[107,809,1157,2325,127,3852,412,819],
					[89,690,1159,2543,110,7252,391,755],
					[89,794,1286,1498,122,4131,455,574],
					[29,696,1184,1765,67,2775,419,513],
					[53,605,1243,1439,95,2657,503,545],
					[41,679,1204,1533,45,2612,506,513]
				],
				"experiment_net_Abs600": [
					[0.636,0.453,0.105,0.555,0.601,0.758,0.317,0.382],
					[0.631,0.474,0.224,0.521,0.333,0.524,0.425,0.483],
					[0.586,0.569,0.095,0.391,0.448,0.406,0.378,0.374],
					[0.646,0.58,0.269,0.389,0.354,0.886,0.423,0.361],
					[0.67,0.469,0.32,0.289,0.567,0.818,0.428,0.631],
					[0.662,0.599,0.081,0.506,0.657,0.466,0.547,0.652],
					[0.624,0.526,0.207,0.445,0.577,0.606,0.432,0.669],
					[0.605,0.565,0.064,0.327,0.586,0.597,0.285,0.428]
				]
			}
		],
		[
			{
				"LUDOX_Abs600": [
					[0.063],
					[0.063],
					[0.063],
					[0.064]
				],
				"water_Abs600": [
					[0.048],
					[0.047],
					[0.048],
					[0.049]
				],
				"LUDOX_mean": 0.06325,
				"water_mean": 0.048,
				"net_Abs600": 0.01525,
				"reference_OD600": 0.078,
				"OD600_per_Abs600": 5.114754098,
				"Abs600_raw": [
					[0.674,0.37,0.218,0.141,0.092,0.07,0.06,0.054,0.055,0.053,0.052,0.047],
					[0.683,0.372,0.228,0.141,0.095,0.069,0.057,0.053,0.05,0.048,0.049,0.048],
					[0.667,0.374,0.216,0.118,0.096,0.074,0.063,0.054,0.051,0.05,0.048,0.047],
					[0.732,0.395,0.209,0.131,0.091,0.069,0.06,0.054,0.05,0.048,0.051,0.047]
				],
				"Abs600_mean": [0.689,0.37775,0.21775,0.13275,0.0935,0.0705,0.06,0.05375,0.0515,0.04975,0.05,0.04725],
				"Abs600_std": [0.02940521496,0.01161536339,0.007847504911,0.01090489187,0.002380476143,0.002380476143,0.002449489743,0.0005,0.002380476143,0.002362907813,0.001825741858,0.0005],
				"Abs600_net_mean": [0.64175,0.3305,0.1705,0.0855,0.04625,0.02325,0.01275,0.0065,0.00425,0.0025,0.00275],
				"num_particles": [235294117.6,117647058.8,58823529.41,29411764.71,14705882.35,7352941.176,3676470.588,1838235.294,919117.6471,459558.8235,229779.4118],
				"particles_per_Abs600": [366644515.2,355966895.1,345006037.6,343997248,317965023.8,316255534.5,288350634.4,282805429.9,216262975.8,183823529.4,83556149.73],
				"mean_particles_per_Abs600": 335838147.8,
				"au_raw": [
					[1909.8,1012.05,535.66,274.18,145.351,66.7474,34.2527,16.9371,9.59466,5.56799,3.3338,2.31124],
					[1903.7,1008.3,532.74,272.36,144.282,66.7474,34.352,16.9532,9.596,5.5672,3.342,2.313],
					[1906.123,1010.14,534.66,272.36,144.2,66.7574,34.374,16.9672,9.598,5.57,3.348,2.316],
					[1908.12,1013.27,536.78,275.12,144.5,66.74,34.384,16.988,9.58912,5.5846,3.3485,2.324]
				],
				"au_mean": [1906.93575,1010.94,534.96,273.505,144.58325,66.74805,34.340675,16.961375,9.594445,5.5724475,3.343075,2.31606],
				"au_std": [2.629132731,2.181024224,1.71472058,1.37669895,0.5272579223,0.007143061902,0.06015387907,0.02159419289,0.00380604344,0.008186962705,0.006852432658,0.005646332143],
				"au_net_mean": [1904.61969,1008.62394,532.64394,271.18894,142.26719,64.43199,32.024615,14.645315,7.278385,3.2563875,1.027015],
				"uM_fluorescein": [10,5,2.5,1.25,0.625,0.3125,0.15625,0.078125,0.0390625,0.01953125,0.009765625],
				"uM_per_au": [0.005250392009,0.004957248982,0.004693566963,0.004609332519,0.004393142228,0.00485007525,0.004879059436,0.005334470443,0.005366918623,0.005997827347,0.009508746221],
				"mean_uM_per_au": 0.004700673188,
				"MEFL_per_au": 2.830811627e+10,
				"experiment_Abs600": [
					[0.567,0.659,0.592,0.554,0.578,0.521,0.55,0.52,0.06],
					[0.627,0.715,0.624,0.592,0.597,0.615,0.619,0.563,0.04],
					[0.638,0.717,0.624,0.62,0.617,0.567,0.633,0.581,0.04],
					[0.615,0.726,0.584,0.627,0.622,0.596,0.629,0.578,0.04],
					[0.592,0.577,0.54,0.669,0.601,0.644,0.453,0.603,0.04],
					[0.618,0.625,0.572,0.7,0.62,0.645,0.475,0.615,0.041],
					[0.618,0.615,0.556,0.725,0.634,0.622,0.467,0.609,0.05],
					[0.625,0.637,0.592,0.722,0.628,0.63,0.428,0.617,0.041]
				],
				"experiment_au": [
					[2.39,60.93,68,49.98,3.351,187.1,31.22,16.52,1.246],
					[2.609,64.81,73.4,52.34,3.446,210.8,33.83,17.49,1.335],
					[2.661,64.88,72.4,53.48,3.55,197.9,34.23,17.42,1.376],
					[2.585,64.99,72.72,54.09,3.665,202.2,33.13,17.78,1.389],
					[2.532,49.22,75.24,72.48,3.458,239.7,34.79,24.84,1.36],
					[2.706,53.03,85.08,76.12,3.656,235.2,37.23,25.64,1.352],
					[2.695,51.67,78.32,77.45,3.716,241.1,40.95,25.25,1.409],
					[2.677,50.98,80.72,76.59,3.694,236.8,35.3,25.72,1.335]
				],
				"experiment_uM_per_OD": [
					[0.002073735509,0.09157277992,0.1153190248,0.09066515518,0.003734716493,0.3705154194,0.05621910431,0.03051618603],
					[0.001994649654,0.08642397469,0.113408823,0.08491980209,0.003483119201,0.334794967,0.05157904262,0.02838837756],
					[0.001974864226,0.08620802825,0.1117705993,0.08256165133,0.003462733159,0.3427206549,0.05091770946,0.02725528247],
					[0.001911607097,0.08520697112,0.1205076762,0.08251179858,0.003594053787,0.3319311468,0.04952683888,0.02800002853],
					[0.00195129905,0.08190939304,0.1357976272,0.1039145597,0.003436987256,0.3626563578,0.07439121024,0.03832878008],
					[0.002156642455,0.08132576358,0.1449143841,0.1042715065,0.003657119994,0.3558213643,0.07597553994,0.03888795997],
					[0.002080788467,0.08175568778,0.1396925485,0.1035331305,0.00363053014,0.3851154994,0.08714588661,0.03919656047],
					[0.002111907867,0.07655341242,0.1324104158,0.1015602,0.003693389743,0.3674061031,0.0806595794,0.03890770153]
				],
				"experiment_MEFL_per_particle": [
					[190.1949624,8398.699522,10576.61283,8315.455708,342.5336836,33982.23444,5156.19778,2798.825997],
					[182.941515,7926.471115,10401.41653,7788.514249,319.4581577,30706.09336,4730.629353,2603.671673],
					[181.1268725,7906.665347,10251.16503,7572.233825,317.5884292,31433.00665,4669.974445,2499.748594],
					[175.3251744,7814.852277,11052.49577,7567.661525,329.6326468,30443.4349,4542.409201,2568.053808],
					[178.9655661,7512.411229,12454.83066,9530.639601,315.2271149,33261.43185,6822.872718,3515.366764],
					[197.7988653,7458.883004,13290.98418,9563.377378,335.4168342,32634.55281,6968.181282,3566.652569],
					[190.8418322,7498.313981,12812.0577,9495.6564,332.9781162,35321.29705,7992.682071,3594.956209],
					[193.6959826,7021.181501,12144.16879,9314.706878,338.7433547,33697.06003,7397.78318,3568.463189]
				],
				"experiment_net_au": [
					[1.144,59.684,66.754,48.734,2.105,185.854,29.974,15.274],
					[1.274,63.475,72.065,51.005,2.111,209.465,32.495,16.155],
					[1.285,63.504,71.024,52.104,2.174,196.524,32.854,16.044],
					[1.196,63.601,71.331,52.701,2.276,200.811,31.741,16.391],
					[1.172,47.86,73.88,71.12,2.098,238.34,33.43,23.48],
					[1.354,51.678,83.728,74.768,2.304,233.848,35.878,24.288],
					[1.286,50.261,76.911,76.041,2.307,239.691,39.541,23.841],
					[1.342,49.645,79.385,75.255,2.359,235.465,33.965,24.385]
				],
				"experiment_net_Abs600": [
					[0.507,0.599,0.532,0.494,0.518,0.461,0.49,0.46],
					[0.587,0.675,0.584,0.552,0.557,0.575,0.579,0.523],
					[0.598,0.677,0.584,0.58,0.577,0.527,0.593,0.541],
					[0.575,0.686,0.544,0.587,0.582,0.556,0.589,0.538],
					[0.552,0.537,0.5,0.629,0.561,0.604,0.413,0.563],
					[0.577,0.584,0.531,0.659,0.579,0.604,0.434,0.574],
					[0.568,0.565,0.506,0.675,0.584,0.572,0.417,0.559],
					[0.584,0.596,0.551,0.681,0.587,0.589,0.387,0.576]
				]
			}
		],
		[
			{
				"LUDOX_Abs600": [
					[0.084],
					[0.059],
					[0.056],
					[0.086]
				],
				"water_Abs600": [
					[0.059],
					[0.072],
					[0.078],
					[0.002]
				],
				"LUDOX_mean": 0.07125,
				"water_mean": 0.05275,
				"net_Abs600": 0.0185,
				"reference_OD600": 0.063,
				"OD600_per_Abs600": 3.405405405,
				"Abs600_raw": [
					[0.839,0.39,0.226,0.088,0.01,0.005,0.007,0.021,0.008,0.013,0.023,0.035],
					[0.874,0.444,0.217,0.126,0.092,0.024,0.011,0.014,-0.002,0.0001,0.013,0.028],
					[0.821,0.419,0.256,0.122,0.061,0.026,0.086,0.033,0.011,0.043,-0.022,0.033],
					[0.872,0.417,0.254,0.136,0.079,0.05,0.032,0.016,0.03,0.018,0.016,0.053]
				],
				"Abs600_mean": [0.8515,0.4175,0.23825,0.118,0.0605,0.02625,0.034,0.021,0.01175,0.018525,0.0075,0.03725],
				"Abs600_std": [0.02590366769,0.02206807649,0.0197040605,0.02084866103,0.03598610843,0.01844586675,0.03635931793,0.008524474568,0.01337597348,0.01797505216,0.02010804151,0.01090489187],
				"Abs600_net_mean": [0.81425,0.38025,0.201,0.08075,0.02325,-0.011,-0.00325,-0.01625,-0.0255,-0.018725,-0.02975],
				"num_particles": [235294117.6,117647058.8,58823529.41,29411764.71,14705882.35,7352941.176,3676470.588,1838235.294,919117.6471,459558.8235,229779.4118],
				"particles_per_Abs600": [288970362.5,309393974.6,292654375.2,364232380.3,632511068.9,-668449197.9,-1131221719,-113122171.9,-36043829.3,-24542527.29,-7723677.706],
				"mean_particles_per_Abs600": 186068520.2,
				"au_raw": [
					[13172,7135,3785,1965,977,494,259,145,80,50,39,21],
					[14283,7199,3707,1872,973,496,262,139,79,50,36,23],
					[14274,7264,3735,1915,989,499,271,147,83,53,36,19],
					[14360,7429,3618,1888,965,494,264,142,80,51,38,22]
				],
				"au_mean": [14022.25,7256.75,3711.25,1910,976,495.75,264,143.25,80.5,51,37.25,21.25],
				"au_std": [568.1457413,126.333883,70.0398696,40.73491541,10,2.362907813,5.099019514,3.5,1.732050808,1.414213562,1.5,1.707825128],
				"au_net_mean": [14001,7235.5,3690,1888.75,954.75,474.5,242.75,122,59.25,29.75,16],
				"uM_fluorescein": [10,5,2.5,1.25,0.625,0.3125,0.15625,0.078125,0.0390625,0.01953125,0.009765625],
				"uM_per_au": [0.0007142346975,0.0006910372469,0.0006775067751,0.0006618133686,0.0006546216287,0.0006585879874,0.0006436663234,0.0006403688525,0.0006592827004,0.000656512605,0.0006103515625],
				"mean_uM_per_au": 0.0006687134013,
				"MEFL_per_au": 4027086325,
				"experiment_Abs600": [
					[0.414,0.348,0.108,0.345,0.451,0.387,0.04,0.321,-0.003],
					[0.454,0.377,0.141,0.415,0.392,0.324,0.058,0.341,0.001],
					[0.46,0.383,0.138,0.417,0.434,0.366,0.06,0.398,0.004],
					[0.438,0.396,0.138,0.409,0.402,0.337,0.049,0.379,-0.003],
					[0.399,0.379,0.1,0.383,0.387,0.272,0.068,0.446,0.006],
					[0.44,0.425,0.118,0.41,0.426,0.322,0.085,0.388,0.0008],
					[0.488,0.422,0.124,0.436,0.413,0.258,0.057,0.406,-0.0009],
					[0.424,0.422,0.108,0.415,0.38,0.279,0.035,0.412,-0.0004]
				],
				"experiment_au": [
					[1913,13041,17199,24487,2340,71368,10878,12825,1235],
					[2031,14082,18594,26617,2195,74064,12977,13334,1282],
					[2299,14524,19614,26639,2361,77127,12440,14274,1304],
					[1993,15234,19551,26502,2280,75721,12581,13979,1421],
					[1884,15393,15355,25001,2047,42837,9181,13405,1281],
					[1978,17563,16377,25624,2176,45036,9232,13852,1326],
					[2083,16710,17034,26937,2203,47858,9176,13903,1281],
					[1943,16402,17010,26702,2108,45995,9009,14744,1296]
				],
				"experiment_uM_per_OD": [
					[0.3192749493,6.604909451,28.24164217,13.12055711,0.4779446789,35.31254473,44.03671524,7.024406425],
					[0.3246794648,6.684875609,24.28233316,12.01688135,0.4585273294,44.2479005,40.28993588,6.960675882],
					[0.4284789033,6.849572248,26.83210543,12.04597792,0.4827004875,41.13046305,39.04922338,6.464202606],
					[0.2546998241,6.798080795,25.24933225,11.95415377,0.4164945725,42.91223183,42.14364128,6.455476753],
					[0.3012978048,7.429352105,29.40091854,12.35505094,0.3947980507,30.67773606,25.02111203,5.410837072],
					[0.2915120221,7.516338531,25.21790183,11.66020292,0.3925517118,26.72246246,18.43808973,6.352552522],
					[0.3221258197,7.164259357,24.76692222,11.53129567,0.4374281222,35.327318,26.77594309,6.091323878],
					[0.2993643709,7.022581313,28.46614599,12.00994469,0.4191666548,31.41540126,42.78497426,6.403394366]
				],
				"experiment_MEFL_per_particle": [
					[35189.3848,727970.3616,3112696.489,1446102.596,52677.41569,3892027.006,4853575.019,774205.8726],
					[35785.05188,736783.956,2676315.093,1324459.257,50537.30233,4876851.131,4440617.908,767181.7117],
					[47225.46834,754936.252,2957342.206,1327666.18,53201.58452,4533257.916,4303870.852,712462.1379],
					[28072.13701,749261.0414,2782894.4,1317545.638,45904.59669,4729638.332,4644926.93,711500.4045],
					[33208.00588,818837.5901,3240467.936,1361731.143,43513.28081,3381194.365,2757740.755,596363.8183],
					[32129.45063,828424.9343,2779430.248,1285147.389,43265.69709,2945257.736,2032182.719,700156.4504],
					[35503.59792,789619.9809,2729724.83,1270939.676,48211.82041,3893655.265,2951152.187,671364.7293],
					[32994.90946,774004.7151,3137440.527,1323694.722,46199.10439,3462497.281,4715612.441,705760.0632]
				],
				"experiment_net_au": [
					[678,11806,15964,23252,1105,70133,9643,11590],
					[749,12800,17312,25335,913,72782,11695,12052],
					[995,13220,18310,25335,1057,75823,11136,12970],
					[572,13813,18130,25081,859,74300,11160,12558],
					[603,14112,14074,23720,766,41556,7900,12124],
					[652,16237,15051,24298,850,43710,7906,12526],
					[802,15429,15753,25656,922,46577,7895,12622],
					[647,15106,15714,25406,812,44699,7713,13448]
				],
				"experiment_net_Abs600": [
					[0.417,0.351,0.111,0.348,0.454,0.39,0.043,0.324],
					[0.453,0.376,0.14,0.414,0.391,0.323,0.057,0.34],
					[0.456,0.379,0.134,0.413,0.43,0.362,0.056,0.394],
					[0.441,0.399,0.141,0.412,0.405,0.34,0.052,0.382],
					[0.393,0.373,0.094,0.377,0.381,0.266,0.062,0.44],
					[0.4392,0.4242,0.1172,0.4092,0.4252,0.3212,0.0842,0.3872],
					[0.4889,0.4229,0.1249,0.4369,0.4139,0.2589,0.0579,0.4069],
					[0.4244,0.4224,0.1084,0.4154,0.3804,0.2794,0.0354,0.4124]
				]
			}
		],
		[
			{
				"LUDOX_Abs600": [
					[0.059],
					[0.058],
					[0.061],
					[0.059]
				],
				"water_Abs600": [
					[0.036],
					[0.037],
					[0.037],
					[0.037]
				],
				"LUDOX_mean": 0.05925,
				"water_mean": 0.03675,
				"net_Abs600": 0.0225,
				"reference_OD600": 0.063,
				"OD600_per_Abs600": 2.8,
				"Abs600_raw": [
					[0.539,0.257,0.145,0.094,0.065,0.051,0.044,0.042,0.04,0.039,0.038,0.04],
					[0.569,0.391,0.175,0.114,0.072,0.065,0.051,0.043,0.042,0.041,0.04,0.038],
					[0.492,0.304,0.17,0.106,0.073,0.055,0.045,0.041,0.039,0.035,0.035,0.034],
					[0.491,0.358,0.194,0.12,0.077,0.057,0.046,0.042,0.037,0.034,0.037,0.033]
				],
				"Abs600_mean": [0.52275,0.3275,0.171,0.1085,0.07175,0.057,0.0465,0.042,0.0395,0.03725,0.0375,0.03625],
				"Abs600_std": [0.03810839802,0.05911852502,0.02018250067,0.0112398102,0.004991659711,0.005887840578,0.003109126351,0.0008164965809,0.002081665999,0.003304037934,0.002081665999,0.003304037934],
				"Abs600_net_mean": [0.4865,0.29125,0.13475,0.07225,0.0355,0.02075,0.01025,0.00575,0.00325,0.001,0.00125],
				"num_particles": [235294117.6,117647058.8,58823529.41,29411764.71,14705882.35,7352941.176,3676470.588,1838235.294,919117.6471,459558.8235,229779.4118],
				"particles_per_Abs600": [483646696.1,403938399.4,436538251.7,407083248.5,414250207.1,354358610.9,358680057.4,319693094.6,282805429.9,459558823.5,183823529.4],
				"mean_particles_per_Abs600": 403233743.5,
				"au_raw": [
					[523000,416200,244300,182800,100900,54840,28200,12940,7621,3432,2043,0],
					[528000,406200,269800,188600,85240,52740,26870,13330,5818,3259,1075,0],
					[527800,412400,378300,177200,95310,53130,27520,13170,6469,3376,1585,0],
					[530600,442100,247900,166600,93750,53670,19740,11100,5548,3116,1375,0]
				],
				"au_mean": [527350,419225,285075,178800,93800,53595,25582.5,12635,6364,3295.75,1519.5,0],
				"au_std": [3168.069865,15797.12527,63163.30026,9370.876871,6479.871398,913.4002409,3932.669789,1035.776681,922.8661875,139.8388954,406.9410277,0],
				"au_net_mean": [527350,419225,285075,178800,93800,53595,25582.5,12635,6364,3295.75,1519.5],
				"uM_fluorescein": [10,5,2.5,1.25,0.625,0.3125,0.15625,0.078125,0.0390625,0.01953125,0.009765625],
				"uM_per_au": [1.896273822e-05,1.192676963e-05,8.769622029e-06,6.991051454e-06,6.663113006e-06,5.830767796e-06,6.107690804e-06,6.183221211e-06,6.138042112e-06,5.926192824e-06,6.426867391e-06],
				"mean_uM_per_au": 8.036264784e-06,
				"MEFL_per_au": 48395518.84,
				"experiment_Abs600": [
					[0.4,0.428,0.059,0.424,0.427,0.367,0.089,0.356,0.05],
					[0.404,0.462,0.062,0.411,0.451,0.389,0.094,0.351,0.048],
					[0.419,0.301,0.064,0.385,0.44,0.382,0.098,0.317,0.047],
					[0.395,0.395,0.071,0.269,0.408,0.356,0.096,0.312,0.042],
					[0.324,0.399,0.064,0.322,0.291,0.211,0.075,0.334,0.049],
					[0.362,0.354,0.066,0.242,0.428,0.209,0.074,0.342,0.048],
					[0.363,0.381,0.066,0.388,0.421,0.225,0.076,0.351,0.054],
					[0.316,0.38,0.071,0.32,0.433,0.285,0.074,0.382,0.05]
				],
				"experiment_au": [
					[2128,16005,6423,15656,2528,43437,6964,4603,3308],
					[2459,25893,7106,15340,2675,47142,7957,4471,2287],
					[2339,16353,7378,14862,2782,50761,8005,4397,2230],
					[2355,22149,7597,10717,2399,45027,8006,4701,2010],
					[1814,13912,3589,10437,1494,13204,7958,4845,3144],
					[2331,12759,3916,8669,2642,13344,8431,5013,2116],
					[2254,13463,3943,13269,2675,14120,8762,5159,1996],
					[1800,14910,4315,11244,2693,13808,8326,5419,2059]
				],
				"experiment_uM_per_OD": [
					[-0.009676318821,0.0964063246,0.9933716191,0.09475916497,-0.005938126688,0.3633249995,0.2690529675,0.01214631524],
					[0.001386674903,0.163650851,0.9879275509,0.1032048054,0.002763267225,0.3775310608,0.3537703519,0.0206874143],
					[0.000840968569,0.1595840376,0.8691321661,0.1072634158,0.004031277863,0.4157867444,0.3249960023,0.02303516638],
					[0.00280504993,0.1637417407,0.5529385634,0.1100877242,0.0030504557,0.3931938151,0.3186867966,0.02860527584],
					[-0.01388082099,0.08830050938,0.08514613878,0.07667252626,-0.01956882658,0.1782293292,0.5314090477,0.01712993283],
					[0.001965192139,0.0998248904,0.2870094566,0.09694706025,0.003972815109,0.2001578993,0.6971018147,0.02828116992],
					[0.002396389637,0.1006464048,0.4656728433,0.09686998814,0.005310065968,0.2034913831,0.8826845378,0.03056602394],
					[-0.002794565761,0.1117684402,0.3083301591,0.09763636513,0.004751018158,0.1434925151,0.7494534435,0.02904674018]
				],
				"experiment_MEFL_per_particle": [
					[-404.6338819,4031.41588,41539.74479,3962.536732,-248.3141882,15193.13363,11250.9673,507.9215325],
					[57.98647802,6843.375083,41312.09061,4315.707431,115.5513336,15787.18741,14793.58767,865.0840166],
					[35.16671814,6673.313458,36344.43312,4485.426032,168.5756372,17386.92239,13590.3329,963.2597856],
					[117.2985577,6847.175809,23122.18949,4603.529916,127.560672,16442.1556,13326.50133,1196.184625],
					[-580.4532265,3692.455627,3560.549554,3206.209149,-818.3081201,7453.002187,22221.89138,716.321087],
					[82.17828892,4174.369784,12001.85243,4054.027782,166.1309047,8369.98752,29150.65311,1182.631513],
					[100.2096416,4208.722991,19473.00556,4050.804863,222.0506212,8509.383558,36911.1516,1278.177078],
					[-116.8601421,4673.81229,12893.41861,4082.852391,198.6729619,6000.415497,31339.83715,1214.645306]
				],
				"experiment_net_au": [
					[-1180,12697,3115,12348,-780,40129,3656,1295],
					[172,23606,4819,13053,388,44855,5670,2184],
					[109,14123,5148,12632,552,48531,5775,2167],
					[345,20139,5587,8707,389,43017,5996,2691],
					[-1330,10768,445,7293,-1650,10060,4814,1701],
					[215,10643,1800,6553,526,11228,6315,2897],
					[258,11467,1947,11273,679,12124,6766,3163],
					[-259,12851,2256,9185,634,11749,6267,3360]
				],
				"experiment_net_Abs600": [
					[0.35,0.378,0.009,0.374,0.377,0.317,0.039,0.306],
					[0.356,0.414,0.014,0.363,0.403,0.341,0.046,0.303],
					[0.372,0.254,0.017,0.338,0.393,0.335,0.051,0.27],
					[0.353,0.353,0.029,0.227,0.366,0.314,0.054,0.27],
					[0.275,0.35,0.015,0.273,0.242,0.162,0.026,0.285],
					[0.314,0.306,0.018,0.194,0.38,0.161,0.026,0.294],
					[0.309,0.327,0.012,0.334,0.367,0.171,0.022,0.297],
					[0.266,0.33,0.021,0.27,0.383,0.235,0.024,0.332]
				]
			}
		],
		[
			{
				"LUDOX_Abs600": [
					[0.074],
					[0.075],
					[0.076],
					[0.075]
				],
				"water_Abs600": [
					[0.047],
					[0.046],
					[0.047],
					[0.048]
				],
				"LUDOX_mean": 0.075,
				"water_mean": 0.047,
				"net_Abs600": 0.028,
				"reference_OD600": 0.063,
				"OD600_per_Abs600": 2.25,
				"Abs600_raw": [
					[0.74,0.417,0.239,0.149,0.103,0.076,0.059,0.05,0.049,0.044,0.042,0.04],
					[0.709,0.336,0.219,0.187,0.094,0.077,0.063,0.053,0.05,0.052,0.043,0.04],
					[0.65,0.434,0.248,0.165,0.114,0.078,0.065,0.054,0.052,0.044,0.042,0.039],
					[0.662,0.414,0.259,0.162,0.118,0.075,0.06,0.052,0.051,0.048,0.042,0.04]
				],
				"Abs600_mean": [0.69025,0.40025,0.24125,0.16575,0.10725,0.0765,0.06175,0.05225,0.0505,0.047,0.04225,0.03975],
				"Abs600_std": [0.04181207959,0.04372928081,0.01693861466,0.0157770931,0.01087428159,0.001290994449,0.002753785274,0.001707825128,0.001290994449,0.003829708431,0.0005,0.0005],
				"Abs600_net_mean": [0.6505,0.3605,0.2015,0.126,0.0675,0.03675,0.022,0.0125,0.01075,0.00725,0.0025],
				"num_particles": [235294117.6,117647058.8,58823529.41,29411764.71,14705882.35,7352941.176,3676470.588,1838235.294,919117.6471,459558.8235,229779.4118],
				"particles_per_Abs600": [361712709.7,326344129.9,291928185.7,233426704,217864923.7,200080032,167112299.5,147058823.5,85499316.01,63387423.94,91911764.71],
				"mean_particles_per_Abs600": 253928795.1,
				"au_raw": [
					[164.16,142.847,110.025,74.842,45.846,25.994,14.278,7.893,4.411,2.657,1.708,0.801],
					[169.687,141.862,106.457,74.435,46.544,26.961,15.125,8.281,4.63,2.81,1.816,0.793],
					[165.996,145.045,110.701,74.003,44.875,25.435,13.813,7.281,4.298,2.624,1.709,0.806],
					[167.309,144.083,109.446,73.933,46.028,26.427,14.68,7.902,4.37,2.671,1.774,0.822]
				],
				"au_mean": [166.788,143.45925,109.15725,74.30325,45.82325,26.20425,14.474,7.83925,4.42725,2.6905,1.75175,0.8055],
				"au_std": [2.324456209,1.394002003,1.871797777,0.4222340386,0.6978774367,0.6476209668,0.5602303098,0.4137683531,0.1430090323,0.08206704576,0.05280388243,0.01223383287],
				"au_net_mean": [165.9825,142.65375,108.35175,73.49775,45.01775,25.39875,13.6685,7.03375,3.62175,1.885,0.94625],
				"uM_fluorescein": [10,5,2.5,1.25,0.625,0.3125,0.15625,0.078125,0.0390625,0.01953125,0.009765625],
				"uM_per_au": [0.06024731523,0.0350499023,0.02307300067,0.01700732335,0.01388341265,0.01230375511,0.01143139335,0.0111071619,0.01078553186,0.01036140584,0.01032034346],
				"mean_uM_per_au": 0.02026347882,
				"MEFL_per_au": 1.220295246e+11,
				"experiment_Abs600": [
					[0.243,0.345,0.482,0.407,0.326,0.469,0.341,0.331,0.056],
					[0.261,0.397,0.429,0.429,0.393,0.53,0.37,0.327,0.055],
					[0.42,0.419,0.48,0.348,0.286,0.579,0.328,0.269,0.049],
					[0.292,0.499,0.532,0.347,0.367,0.57,0.309,0.365,0.051],
					[0.473,0.295,0.345,0.304,0.331,0.32,0.378,0.393,0.05],
					[0.439,0.387,0.399,0.269,0.307,0.389,0.343,0.425,0.048],
					[0.425,0.324,0.411,0.313,0.323,0.378,0.368,0.411,0.051],
					[0.406,0.313,0.327,0.347,0.324,0.374,0.306,0.39,0.047]
				],
				"experiment_au": [
					[1.002,6.659,2.775,7.491,1.187,3.952,3.288,4.363,1],
					[1.068,6.89,2.71,7.707,1.183,4.125,3.416,4.44,1.033],
					[1.031,7.115,2.795,7.764,1.169,4.286,3.394,4.406,1],
					[0.983,6.936,2.739,7.253,1.157,4.333,3.461,4.455,1.089],
					[1.034,5.742,3.424,8.345,1.196,4.822,1.143,4.592,1.045],
					[0.969,5.92,3.289,8.48,1.204,4.726,1.072,4.264,0.99],
					[1.043,5.706,3.293,8.339,1.197,5.102,1.105,4.567,1.003],
					[1.013,6.074,3.237,8.192,1.192,4.991,1.119,4.527,0.975]
				],
				"experiment_uM_per_OD": [
					[9.632075492e-05,0.1763491374,0.03752496077,0.1665466806,0.006237482368,0.06437211672,0.07230072441,0.1101350776],
					[0.001530144031,0.1542341721,0.0403824765,0.1607111796,0.003996741384,0.05862425871,0.06813103353,0.1128066541],
					[0.0007525221243,0.1488422498,0.0375075478,0.2037341817,0.006421993286,0.05583714163,0.07727720953,0.1394291088],
					[-0.003961141087,0.1175402387,0.0308937307,0.1875436688,0.001937997974,0.0562917793,0.08279926228,0.09654192455],
					[-0.0002341983367,0.1726577052,0.07262797153,0.2588335877,0.004839518072,0.1259838016,0.00269081426,0.09313192013],
					[-0.000483697704,0.1309720755,0.05898795543,0.3052256538,0.007441243186,0.09866973849,0.002503360095,0.07821117553],
					[0.0009632075492,0.1551471565,0.05728810678,0.2521677364,0.006423390344,0.1128916067,0.002897826623,0.08915930679],
					[0.0009532803404,0.1726373909,0.07275553822,0.2166541135,0.007055234501,0.1106056825,0.005007191676,0.09326320279]
				],
				"experiment_MEFL_per_particle": [
					[5.13974244,9410.112564,2002.357992,8887.046652,332.8363952,3434.940897,3858.016915,5876.884301],
					[81.64954921,8230.04264,2154.837018,8575.660262,213.2688986,3128.231198,3635.519311,6019.441482],
					[40.15510368,7942.325918,2001.428824,10871.39756,342.682026,2979.508693,4123.56562,7440.03417],
					[-211.369242,6272.028847,1648.510946,10007.46054,103.4129191,3003.768475,4418.226193,5151.544206],
					[-12.49698605,9213.135174,3875.479049,13811.54017,258.2400486,6722.583233,143.5837195,4969.583999],
					[-25.81044573,6988.760993,3147.638307,16287.05306,397.0699092,5265.085837,133.5810349,4173.402695],
					[51.3974244,8278.760122,3056.933202,13455.84571,342.756574,6023.974613,154.6300431,4757.60259],
					[50.86770165,9212.051191,3882.286096,11560.8141,376.4722175,5901.996108,267.1872286,4976.589333]
				],
				"experiment_net_au": [
					[0.002,5.659,1.775,6.491,0.187,2.952,2.288,3.363],
					[0.035,5.857,1.677,6.674,0.15,3.092,2.383,3.407],
					[0.031,6.115,1.795,6.764,0.169,3.286,2.394,3.406],
					[-0.106,5.847,1.65,6.164,0.068,3.244,2.372,3.366],
					[-0.011,4.697,2.379,7.3,0.151,3.777,0.098,3.547],
					[-0.021,4.93,2.299,7.49,0.214,3.736,0.082,3.274],
					[0.04,4.703,2.29,7.336,0.194,4.099,0.102,3.564],
					[0.038,5.099,2.262,7.217,0.217,4.016,0.144,3.552]
				],
				"experiment_net_Abs600": [
					[0.187,0.289,0.426,0.351,0.27,0.413,0.285,0.275],
					[0.206,0.342,0.374,0.374,0.338,0.475,0.315,0.272],
					[0.371,0.37,0.431,0.299,0.237,0.53,0.279,0.22],
					[0.241,0.448,0.481,0.296,0.316,0.519,0.258,0.314],
					[0.423,0.245,0.295,0.254,0.281,0.27,0.328,0.343],
					[0.391,0.339,0.351,0.221,0.259,0.341,0.295,0.377],
					[0.374,0.273,0.36,0.262,0.272,0.327,0.317,0.36],
					[0.359,0.266,0.28,0.3,0.277,0.327,0.259,0.343]
				]
			}
		],
		[
			{
				"LUDOX_Abs600": [
					[0.056],
					[0.055],
					[0.065],
					[0.062]
				],
				"water_Abs600": [
					[0.036],
					[0.036],
					[0.036],
					[0.036]
				],
				"LUDOX_mean": 0.0595,
				"water_mean": 0.036,
				"net_Abs600": 0.0235,
				"reference_OD600": 0.063,
				"OD600_per_Abs600": 2.680851064,
				"Abs600_raw": [
					[0.684,0.375,0.225,0.155,0.117,0.102,0.093,0.089,0.082,0.082,0.083,0.083],
					[0.941,0.495,0.239,0.166,0.12,0.103,0.093,0.087,0.082,0.082,0.083,0.082],
					[0.812,0.629,0.181,0.158,0.12,0.103,0.094,0.085,0.085,0.083,0.083,0.085],
					[0.797,0.219,0.125,0.222,0.119,0.105,0.09,0.085,0.085,0.084,0.082,0.082]
				],
				"Abs600_mean": [0.8085,0.4295,0.1925,0.17525,0.119,0.10325,0.0925,0.0865,0.0835,0.08275,0.08275,0.083],
				"Abs600_std": [0.1051998099,0.1745193399,0.0513387443,0.03151058023,0.001414213562,0.001258305739,0.001732050808,0.001914854216,0.001732050808,0.0009574271078,0.0005,0.001414213562],
				"Abs600_net_mean": [0.7255,0.3465,0.1095,0.09225,0.036,0.02025,0.0095,0.0035,0.0005,-0.00025,-0.00025],
				"num_particles": [235294117.6,117647058.8,58823529.41,29411764.71,14705882.35,7352941.176,3676470.588,1838235.294,919117.6471,459558.8235,229779.4118],
				"particles_per_Abs600": [324319941.6,339529751.3,537201181.8,318826717.7,408496732,363108206.2,386996904,525210084,1838235294,-1838235294,-919117647.1],
				"mean_particles_per_Abs600": 393432517.8,
				"au_raw": [
					[8548751.633,4617756.767,2338741.023,1530479.941,485681.5465,227397.2977,121656.7663,24268.31868,22692.45383,10715.88097,5200.354002,945.5189094],
					[8729660.918,4572687.033,2556052.785,1362807.921,468189.4467,218887.6275,123075.0447,49009.39681,29783.84565,12291.74582,6461.045881,0],
					[9203365.892,5200984.348,1723680.972,760512.3762,357090.9748,238428.3517,97230.86119,51530.78056,28838.32674,10558.29449,6145.872911,157.5864849],
					[8660953.211,4541484.909,2353869.325,1123118.878,516883.6705,226609.3653,94551.89094,66974.25609,25844.18352,9612.775579,4570.008062,945.5189094]
				],
				"au_mean": [8785682.913,4733228.264,2243086.026,1194229.779,456961.4096,227830.6606,109128.6408,47945.68803,26789.70243,10794.67422,5594.320214,512.156076],
				"au_std": [288265.7712,313405.1807,360163.2131,333991.1714,69559.79724,8040.900901,15335.08948,17670.0178,3206.410625,1110.584161,867.9186829,504.5229205],
				"au_net_mean": [8785170.757,4732716.108,2242573.87,1193717.623,456449.2535,227318.5045,108616.4847,47433.53196,26277.54636,10282.51814,5082.164138],
				"uM_fluorescein": [10,5,2.5,1.25,0.625,0.3125,0.15625,0.078125,0.0390625,0.01953125,0.009765625],
				"uM_per_au": [1.138281802e-06,1.056475792e-06,1.11479048e-06,1.04714882e-06,1.369265028e-06,1.374723104e-06,1.438547753e-06,1.647041592e-06,1.48653529e-06,1.89946176e-06,1.921548524e-06],
				"mean_uM_per_au": 1.192480645e-06,
				"MEFL_per_au": 7181286.463,
				"experiment_Abs600": [
					[0.341,0.319,0.073,0.361,0.348,0.153,0.078,0.398,0.067],
					[0.341,0.332,0.081,0.335,0.363,0.154,0.076,0.398,0.065],
					[0.343,0.342,0.075,0.344,0.382,0.16,0.077,0.394,0.066],
					[0.386,0.336,0.084,0.355,0.387,0.152,0.077,0.375,0.064],
					[0.316,0.366,0.074,0.373,0.384,0.229,0.08,0.377,0.066],
					[0.344,0.371,0.076,0.363,0.372,0.208,0.079,0.382,0.07],
					[0.338,0.354,0.07,0.369,0.356,0.208,0.079,0.391,0.064],
					[0.34,0.365,0.07,0.341,0.361,0.218,0.078,0.36,0.064]
				],
				"experiment_au": [
					[16546.58092,94394.30446,28995.91322,109680.1935,21116.58898,104322.253,30729.36456,61931.48857,18280.03225],
					[15285.88904,102273.6287,28207.9808,107946.7422,20486.24304,114565.3745,29941.43213,61773.90208,18910.37819],
					[15443.47552,104952.5989,31674.88347,112831.9232,20801.41601,115510.8934,28995.91322,62561.83451,16546.58092],
					[18752.7917,100855.3503,31674.88347,115353.307,20801.41601,105110.1854,28995.91322,61143.55614,17492.09982],
					[17649.68631,112674.3367,30729.36456,121656.7663,19067.96467,146240.258,31202.12401,54997.68323,17334.51334],
					[20486.24304,113147.0962,31359.7105,123705.3907,19855.8971,145925.085,30886.95104,58622.17239,18910.37819],
					[19855.8971,111256.0583,30414.19159,133790.9257,22062.10789,147185.7769,26632.11595,61616.3156,18122.44576],
					[21116.58898,118347.4502,31359.7105,126226.7744,20486.24304,157428.8984,31990.05644,61301.14263,18595.20522]
				],
				"experiment_uM_per_OD": [
					[-0.0028141014,0.1343520229,0.7944293527,0.1382860218,0.004490180557,0.4450325854,0.503421809,0.05866099094],
					[-0.005841392299,0.1388807428,0.2584816092,0.1466838511,0.00235223851,0.4780752978,0.4460699574,0.05725616956],
					[-0.001771396943,0.1424791774,0.7476982143,0.1540614688,0.005989275648,0.4683056635,0.503421809,0.06240316651],
					[0.001741533108,0.1363277879,0.3154351841,0.1495878193,0.004557371082,0.4428837434,0.3936199734,0.06243340194],
					[0.0005607736607,0.1413616936,0.7447775181,0.151153161,0.002424728879,0.3517736614,0.4406078763,0.05386853091],
					[0.002558274,0.1392618975,0.9229399833,0.1590932101,0.00139264982,0.4094054081,0.591927753,0.05661657151],
					[0.0028141014,0.1428522558,0.9112571987,0.1686917488,0.006001430444,0.3986750244,0.2523481473,0.05916419356],
					[0.004063577252,0.1474126774,0.9463055524,0.1728377303,0.002832190206,0.4010077882,0.4255871532,0.06417637756]
				],
				"experiment_MEFL_per_particle": [
					[-115.476361,5513.121418,32599.32665,5674.552658,184.2540966,18261.8663,20657.86207,2407.14772],
					[-239.7009312,5698.956972,10606.76621,6019.156718,96.52386492,19617.7706,18304.43475,2349.50102],
					[-72.68909106,5846.618366,30681.7192,6321.896503,245.7693092,19216.87466,20657.86207,2560.707509],
					[71.46363167,5594.196733,12943.85029,6138.320754,187.0112528,18173.68879,16152.15506,2561.948217],
					[23.0112894,5800.762536,30561.86873,6202.55439,99.49849976,14434.99596,18080.29881,2210.489617],
					[104.97851,5714.597616,37872.74713,6528.373485,57.14724188,16799.90875,24289.69436,2323.25518],
					[115.476361,5861.927601,37393.34527,6922.248532,246.26808,16359.58856,10355.08023,2427.796588],
					[166.7484739,6049.064032,38831.55086,7092.378456,116.2186333,16455.31328,17463.92499,2633.471042]
				],
				"experiment_net_au": [
					[-1733.451334,76114.27221,10715.88097,91400.16125,2836.556728,86042.22076,12449.33231,43651.45632],
					[-3624.489153,83363.25052,9297.60261,89036.36397,1575.864849,95654.99634,11031.05394,42863.5239],
					[-1103.105394,88406.01803,15128.30255,96285.34228,4254.835093,98964.31252,12449.33231,46015.25359],
					[1260.691879,83363.25052,14182.78364,97861.20713,3309.316183,87618.08561,11503.8134,43651.45632],
					[315.1729698,95339.82337,13394.85122,104322.253,1733.451334,128905.7447,13867.61067,37663.16989],
					[1575.864849,94236.71798,12449.33231,104795.0125,945.5189094,127014.7068,11976.57285,39711.7942],
					[1733.451334,93133.61258,12291.74582,115668.4799,3939.662123,129063.3311,8509.670185,43493.86983],
					[2521.383759,99752.24495,12764.50528,107631.5692,1891.037819,138833.6932,13394.85122,42705.93741]
				],
				"experiment_net_Abs600": [
					[0.274,0.252,0.006,0.294,0.281,0.086,0.011,0.331],
					[0.276,0.267,0.016,0.27,0.298,0.089,0.011,0.333],
					[0.277,0.276,0.009,0.278,0.316,0.094,0.011,0.328],
					[0.322,0.272,0.02,0.291,0.323,0.088,0.013,0.311],
					[0.25,0.3,0.008,0.307,0.318,0.163,0.014,0.311],
					[0.274,0.301,0.006,0.293,0.302,0.138,0.009,0.312],
					[0.274,0.29,0.006,0.305,0.292,0.144,0.015,0.327],
					[0.276,0.301,0.006,0.277,0.297,0.154,0.014,0.296]
				]
			}
		],
		[
			{
				"LUDOX_Abs600": [
					[0.105],
					[0.105],
					[0.104],
					[0.101]
				],
				"water_Abs600": [
					[0.082],
					[0.083],
					[0.08],
					[0.082]
				],
				"LUDOX_mean": 0.10375,
				"water_mean": 0.08175,
				"net_Abs600": 0.022,
				"reference_OD600": 0.063,
				"OD600_per_Abs600": 2.863636364,
				"Abs600_raw": [
					[1.109,0.589,0.344,0.26,0.152,0.124,0.115,0.094,0.088,0.085,0.091,0.084],
					[1.047,0.533,0.339,0.219,0.159,0.118,0.102,0.096,0.09,0.089,0.085,0.084],
					[1.122,0.56,0.36,0.265,0.178,0.128,0.111,0.103,0.097,0.086,0.085,0.084],
					[1.125,0.578,0.348,0.233,0.173,0.123,0.106,0.095,0.089,0.086,0.084,0.083]
				],
				"Abs600_mean": [1.10075,0.565,0.34775,0.24425,0.1655,0.12325,0.1085,0.097,0.091,0.0865,0.08625,0.08375],
				"Abs600_std": [0.0365,0.02445403852,0.008958236434,0.02192981228,0.01206924466,0.00411298756,0.005686240703,0.004082482905,0.004082482905,0.001732050808,0.003201562119,0.0005],
				"Abs600_net_mean": [1.017,0.48125,0.264,0.1605,0.08175,0.0395,0.02475,0.01325,0.00725,0.00275,0.0025],
				"num_particles": [235294117.6,117647058.8,58823529.41,29411764.71,14705882.35,7352941.176,3676470.588,1838235.294,919117.6471,459558.8235,229779.4118],
				"particles_per_Abs600": [231360981,244461420.9,222816399.3,183250870.4,179888469.1,186150409.5,148544266.2,138734739.2,126774847.9,167112299.5,91911764.71],
				"mean_particles_per_Abs600": 203313513.9,
				"au_raw": [
					[17458,8373,3900,2128,1050,487,235,126,57,29,19,2],
					[17519,7554,3680,1824,992,492,244,131,62,25,20,3],
					[16011,7949,3676,1937,1086,457,278,137,63,27,14,18],
					[15466,6694,4059,2183,936,511,257,123,57,31,17,1]
				],
				"au_mean": [16613.5,7642.5,3828.75,2018,1016,486.75,253.5,129.25,59.75,28,17.5,6],
				"au_std": [1034.870845,715.322072,185.7872888,166.8552267,65.90902821,22.36626925,18.66369024,6.130524719,3.201562119,2.581988897,2.645751311,8.041558721],
				"au_net_mean": [16607.5,7636.5,3822.75,2012,1010,480.75,247.5,123.25,53.75,22,11.5],
				"uM_fluorescein": [10,5,2.5,1.25,0.625,0.3125,0.15625,0.078125,0.0390625,0.01953125,0.009765625],
				"uM_per_au": [0.0006021375884,0.0006547502128,0.000653979465,0.0006212723658,0.0006188118812,0.000650026001,0.0006313131313,0.0006338742394,0.000726744186,0.0008877840909,0.0008491847826],
				"mean_uM_per_au": 0.0006397679852,
				"MEFL_per_au": 3852772950,
				"experiment_Abs600": [
					[0.607,0.568,0.103,0.743,0.686,0.402,0.099,0.549,0.088],
					[0.616,0.59,0.104,0.754,0.729,0.384,0.099,0.619,0.087],
					[0.609,0.586,0.109,0.737,0.727,0.417,0.101,0.605,0.087],
					[0.615,0.592,0.104,0.739,0.716,0.407,0.101,0.625,0.088],
					[0.607,0.598,0.101,0.74,0.753,0.405,0.101,0.529,0.087],
					[0.609,0.586,0.103,0.736,0.736,0.4,0.101,0.611,0.087],
					[0.614,0.585,0.104,0.732,0.739,0.418,0.103,0.578,0.087],
					[0.618,0.584,0.103,0.732,0.751,0.408,0.101,0.58,0.089]
				],
				"experiment_au": [
					[41,272,120,540,44,882,86,150,39],
					[44,285,134,526,49,802,92,171,40],
					[35,275,126,502,47,817,87,178,39],
					[42,281,132,495,48,809,97,171,36],
					[42,279,111,508,54,777,83,142,35],
					[42,272,125,511,49,800,92,191,39],
					[46,272,127,511,48,858,98,170,29],
					[42,291,162,555,54,891,94,181,41]
				],
				"experiment_uM_per_OD": [
					[0.0008609288726,0.1084474435,1.206419629,0.1708838661,0.001867985305,0.5997946139,0.9545744541,0.05379311434],
					[0.001689308449,0.1088184998,1.235331646,0.1627852573,0.003131930502,0.5731960079,0.9681145172,0.05501286947],
					[-0.001711962011,0.1056613347,0.8834891224,0.1591374041,0.002792638031,0.5267084576,0.7659807169,0.05995006737],
					[0.002543579231,0.1086025901,1.340466255,0.1575202281,0.004269000811,0.5413690778,1.048313353,0.05616478721],
					[0.003007456341,0.1066776798,1.212802802,0.1618276004,0.006373588298,0.5212924324,0.7659807169,0.05408366865],
					[0.001283971508,0.1043181821,1.200834353,0.1624807581,0.003442388944,0.5431814802,0.845770375,0.06480625659],
					[0.007206807821,0.1090138219,1.287898951,0.1669521278,0.006510444488,0.5595400429,0.9634601205,0.0641567352],
					[0.0004223271124,0.1128338598,1.930909724,0.1785898535,0.004387225909,0.5952958811,0.9867321041,0.0637017229]
				],
				"experiment_MEFL_per_particle": [
					[73.02470439,9198.602529,102329.5183,14494.51192,158.4440701,50875.07897,80967.80064,4562.776784],
					[143.2885504,9230.075832,104781.8597,13807.58117,265.652955,48618.96303,82116.28009,4666.237431],
					[-145.2100444,8962.282457,74938.28358,13498.16722,236.8738849,44675.85028,64971.12271,5085.014671],
					[215.7485099,9211.762189,113699.4647,13360.99701,362.1002062,45919.3763,88918.81216,4763.944053],
					[255.0949529,9048.489692,102870.9443,13726.35192,540.6130706,44216.45851,64971.12271,4587.421843],
					[108.9075333,8848.355138,101855.7705,13781.7533,291.9862988,46073.10578,71738.94799,5496.920687],
					[611.2874448,9246.643216,109240.6622,14161.01861,552.2213267,47460.6527,81721.49028,5441.827742],
					[35.8221376,9570.662015,163781.3718,15148.1402,372.1281575,50493.4927,83695.43932,5403.233219]
				],
				"experiment_net_au": [
					[2,233,81,501,5,843,47,111],
					[4,245,94,486,9,762,52,131],
					[-4,236,87,463,8,778,48,139],
					[6,245,96,459,12,773,61,135],
					[7,244,76,473,19,742,48,107],
					[3,233,86,472,10,761,53,152],
					[17,243,98,482,19,829,69,141],
					[1,250,121,514,13,850,53,140]
				],
				"experiment_net_Abs600": [
					[0.519,0.48,0.015,0.655,0.598,0.314,0.011,0.461],
					[0.529,0.503,0.017,0.667,0.642,0.297,0.012,0.532],
					[0.522,0.499,0.022,0.65,0.64,0.33,0.014,0.518],
					[0.527,0.504,0.016,0.651,0.628,0.319,0.013,0.537],
					[0.52,0.511,0.014,0.653,0.666,0.318,0.014,0.442],
					[0.522,0.499,0.016,0.649,0.649,0.313,0.014,0.524],
					[0.527,0.498,0.017,0.645,0.652,0.331,0.016,0.491],
					[0.529,0.495,0.014,0.643,0.662,0.319,0.012,0.491]
				]
			}
		],
		[
			{
				"LUDOX_Abs600": [
					[0.0524],
					[0.0548],
					[0.0764],
					[0.0534]
				],
				"water_Abs600": [
					[0.0395],
					[0.0396],
					[0.04],
					[0.0393]
				],
				"LUDOX_mean": 0.05925,
				"water_mean": 0.0396,
				"net_Abs600": 0.01965,
				"reference_OD600": 0.063,
				"OD600_per_Abs600": 3.20610687,
				"Abs600_raw": [
					[0.4263,0.2119,0.1247,0.0775,0.0636,0.0534,0.0459,0.0422,0.0403,0.0416,0.041,0.0396],
					[0.4611,0.2274,0.1462,0.0859,0.0652,0.0588,0.0468,0.042,0.0405,0.0406,0.0393,0.0393],
					[0.4347,0.2366,0.1366,0.0928,0.0648,0.0511,0.0494,0.0428,0.0402,0.0402,0.0389,0.0387],
					[0.4371,0.2406,0.1434,0.091,0.0671,0.0522,0.0485,0.0432,0.0404,0.0402,0.0389,0.038]
				],
				"Abs600_mean": [0.4398,0.229125,0.137725,0.0868,0.065175,0.053875,0.04765,0.04255,0.04035,0.04065,0.039525,0.0389],
				"Abs600_std": [0.01493586288,0.01274398551,0.009573357126,0.006854195795,0.001452297031,0.003415040263,0.001588500341,0.0005507570547,0.0001290994449,0.0006608075867,0.00100124922,0.0007071067812],
				"Abs600_net_mean": [0.4009,0.190225,0.098825,0.0479,0.026275,0.014975,0.00875,0.00365,0.00145,0.00175,0.000625],
				"num_particles": [235294117.6,117647058.8,58823529.41,29411764.71,14705882.35,7352941.176,3676470.588,1838235.294,919117.6471,459558.8235,229779.4118],
				"particles_per_Abs600": [586914736,618462656.5,595229237.7,614024315.4,559691050.5,491014435.8,420168067.2,503626108,633874239.4,262605042,367647058.8],
				"mean_particles_per_Abs600": 575684339.2,
				"au_raw": [
					[38256.309,20994.945,10084.823,5564.394,3182.803,1447.532,747.697,407.564,195.352,105.188,60.728,4.531],
					[38387.414,23868.363,8913.692,5295.656,2784.608,1444.057,765.177,401.708,226.173,102.644,57.556,4.079],
					[37419.52,21004.436,10523.922,5708.616,3009.396,1656.686,795.818,416.692,217.358,115.156,58.493,4.329],
					[39390.336,23191.176,8135.386,5357.415,2619.024,1386.354,755.211,386.086,305.511,49.235,47.783,3.921]
				],
				"au_mean": [38363.39475,22264.73,9414.45575,5481.52025,2898.95775,1483.65725,765.97575,403.0125,236.0985,93.05575,56.14,4.215],
				"au_std": [807.7854824,1486.678165,1090.426731,190.0773269,247.7925898,118.7154641,21.14387564,12.85888791,48.05585052,29.70861384,5.728026362,0.2694339746],
				"au_net_mean": [38359.17975,22260.515,9410.24075,5477.30525,2894.74275,1479.44225,761.76075,398.7975,231.8835,88.84075,51.925],
				"uM_fluorescein": [10,5,2.5,1.25,0.625,0.3125,0.15625,0.078125,0.0390625,0.01953125,0.009765625],
				"uM_per_au": [0.0002606937913,0.0002246129526,0.000265668017,0.0002282144126,0.0002159086503,0.0002112282517,0.0002051168953,0.0001959014287,0.0001684574366,0.0002198456226,0.0001880717381],
				"mean_uM_per_au": 0.0002291264568,
				"MEFL_per_au": 1379831807,
				"experiment_Abs600": [
					[0.2429,0.4669,0.2269,0.2295,0.2583,0.2125,0.0954,0.1875,0.043],
					[0.1741,0.555,0.2438,0.3011,0.1832,0.1741,0.087,0.2639,0.0436],
					[0.5028,0.4804,0.4164,0.3094,0.1864,0.3333,0.0749,0.3154,0.0435],
					[0.6118,0.4489,0.2277,0.3276,0.3526,0.1224,0.0947,0.4771,0.0429],
					[0.2871,0.6679,0.2923,0.4509,0.1876,0.4036,0.1,0.2073,0.0433],
					[0.2213,0.1423,0.4272,0.1675,0.2762,0.2998,0.0777,0.176,0.0434],
					[0.2011,0.1909,0.2661,0.2647,0.5425,0.2505,0.1255,0.1421,0.0434],
					[0.7425,0.2052,0.4682,0.1926,0.4263,0.568,0.075,0.1553,0.0428]
				],
				"experiment_au": [
					[116.137,1416.033,2904.17,1680.396,140.129,2471.211,720.999,499.901,101.671],
					[114.859,1716.651,3480.302,2231.701,131.882,1967.188,656.609,702.636,109.06],
					[132.994,1458.668,5504.915,2344.525,131.446,3978.11,521.839,845.541,108.413],
					[135.744,1370.232,2913.922,2411.668,145.996,1221.51,822.097,1312.031,104.931],
					[129.662,1666.292,3205.757,1659.291,142.402,6219.066,856.287,656.658,110.478],
					[120.694,340.026,4861.044,578.737,155.084,4427.453,570.461,567.34,107.139],
					[117.698,452.433,2787.832,943.568,188.288,3666.035,1237.052,457.474,104.51],
					[140.74,484.303,5199.126,672.217,171.332,9113.664,573.083,491.561,103.478]
				],
				"experiment_uM_per_OD": [
					[0.00517169508,0.2215893189,1.089083007,0.604957541,0.01276556114,0.999060035,0.8446692277,0.1969533496],
					[0.003175702725,0.2246529299,1.203436281,0.5891102238,0.01168329997,1.017565469,0.9016344669,0.1925568977],
					[0.003824726157,0.2208670823,1.034230172,0.600997215,0.01151901976,0.9542800051,0.9409474769,0.1937451971],
					[0.003870751535,0.2227229972,1.086289609,0.5790390579,0.009476061407,1.003736163,0.9894347902,0.1986784098],
					[0.00562344833,0.1780135003,0.888377803,0.271557658,0.01581059506,1.211640599,0.9400301985,0.2380067037],
					[0.005445287548,0.168285307,0.8852027876,0.2715797709,0.01471829799,1.204188669,0.9653527696,0.248028324],
					[0.005976466503,0.168573135,0.8610925244,0.2709616406,0.01199608856,1.229003566,0.9858444688,0.2555703716],
					[0.003805848815,0.1675855891,0.8560500933,0.2713303914,0.01264466508,1.226044641,1.042255235,0.2465297532]
				],
				"experiment_MEFL_per_particle": [
					[173.4512377,7431.788038,36526.2825,20289.40853,428.1386171,33507.04111,28328.9948,6605.532951],
					[106.508516,7534.53716,40361.52736,19757.91223,391.8411293,34127.68682,30239.52725,6458.082257],
					[128.2758314,7407.565257,34686.59709,20156.58487,386.3314067,32005.18311,31558.02923,6497.936117],
					[129.8194566,7469.809983,36432.59596,19420.13977,317.8135127,33663.87175,33184.2242,6663.388999],
					[188.602394,5970.317562,29794.91775,9107.654486,530.2646888,40636.68844,31527.26503,7982.403587],
					[182.6271369,5644.047908,29688.43228,9108.396123,493.6306114,40386.76136,32376.54776,8318.514359],
					[200.4421174,5653.701247,28879.80862,9087.664918,402.3316101,41219.01743,33063.80997,8571.463823],
					[127.6427124,5620.580373,28710.69271,9100.03229,424.0839368,41119.77935,34955.74619,8268.254446]
				],
				"experiment_net_au": [
					[14.466,1314.362,2802.499,1578.725,38.458,2369.54,619.328,398.23],
					[5.799,1607.591,3371.242,2122.641,22.822,1858.128,547.549,593.576],
					[24.581,1350.255,5396.502,2236.112,23.033,3869.697,413.426,737.128],
					[30.813,1265.301,2808.991,2306.737,41.065,1116.579,717.166,1207.1],
					[19.184,1555.814,3095.279,1548.813,31.924,6108.588,745.809,546.18],
					[13.555,232.887,4753.905,471.598,47.945,4320.314,463.322,460.201],
					[13.188,347.923,2683.322,839.058,83.778,3561.525,1132.542,352.964],
					[37.262,380.825,5095.648,568.739,67.854,9010.186,469.605,388.083]
				],
				"experiment_net_Abs600": [
					[0.1999,0.4239,0.1839,0.1865,0.2153,0.1695,0.0524,0.1445],
					[0.1305,0.5114,0.2002,0.2575,0.1396,0.1305,0.0434,0.2203],
					[0.4593,0.4369,0.3729,0.2659,0.1429,0.2898,0.0314,0.2719],
					[0.5689,0.406,0.1848,0.2847,0.3097,0.0795,0.0518,0.4342],
					[0.2438,0.6246,0.249,0.4076,0.1443,0.3603,0.0567,0.164],
					[0.1779,0.0989,0.3838,0.1241,0.2328,0.2564,0.0343,0.1326],
					[0.1577,0.1475,0.2227,0.2213,0.4991,0.2071,0.0821,0.0987],
					[0.6997,0.1624,0.4254,0.1498,0.3835,0.5252,0.0322,0.1125]
				]
			}
		],
		[
			{
				"LUDOX_Abs600": [
					[0.072],
					[0.076],
					[0.064],
					[0.074]
				],
				"water_Abs600": [
					[0.034],
					[0.047],
					[0.026],
					[0.037]
				],
				"LUDOX_mean": 0.0715,
				"water_mean": 0.036,
				"net_Abs600": 0.0355,
				"reference_OD600": 0.063,
				"OD600_per_Abs600": 1.774647887,
				"Abs600_raw": [
					[0.842,0.439,0.279,0.189,0.088,0.091,0.083,0.052,0.052,0.051,0.041,0.037],
					[0.788,0.41,0.256,0.143,0.102,0.085,0.072,0.059,0.059,0.072,0.047,0.055],
					[0.82,0.44,0.238,0.192,0.126,0.093,0.118,0.064,0.056,0.065,0.055,0.035],
					[0.895,0.429,0.241,0.143,0.132,0.078,0.058,0.072,0.058,0.078,0.052,0.059]
				],
				"Abs600_mean": [0.83625,0.4295,0.2535,0.16675,0.112,0.08675,0.08275,0.06175,0.05625,0.0665,0.04875,0.0465],
				"Abs600_std": [0.04500648101,0.01391641716,0.018734994,0.02745147233,0.02059126028,0.006751543034,0.02563038561,0.008421203398,0.003095695937,0.01161895004,0.006130524719,0.01226104944],
				"Abs600_net_mean": [0.78975,0.383,0.207,0.12025,0.0655,0.04025,0.03625,0.01525,0.00975,0.02,0.00225],
				"num_particles": [235294117.6,117647058.8,58823529.41,29411764.71,14705882.35,7352941.176,3676470.588,1838235.294,919117.6471,459558.8235,229779.4118],
				"particles_per_Abs600": [297934938.5,307172477.3,284171639.7,244588479.9,224517287.8,182681768.4,101419878.3,120540019.3,94268476.62,22977941.18,102124183],
				"mean_particles_per_Abs600": 248626330.6,
				"au_raw": [
					[32453,19093,9259,4734,2334,1208,659,336,168,93,48,3],
					[35018,18202,9462,4838,2542,1176,647,311,178,86,48,2],
					[34212,18594,9107,4854,2363,1204,593,318,167,88,47,2],
					[35351,18203,8800,5361,2254,1082,628,324,188,98,53,2]
				],
				"au_mean": [34258.5,18523,9157,4946.75,2373.25,1167.5,631.75,322.25,175.25,91.25,49,2.25],
				"au_std": [1295.169101,422.4460518,278.9133677,281.244111,121.5767933,58.75088652,28.81405907,10.59481005,9.844626284,5.377421935,2.708012802,0.5],
				"au_net_mean": [34256.25,18520.75,9154.75,4944.5,2371,1165.25,629.5,320,173,89,46.75],
				"uM_fluorescein": [10,5,2.5,1.25,0.625,0.3125,0.15625,0.078125,0.0390625,0.01953125,0.009765625],
				"uM_per_au": [0.0002919175333,0.0002699674689,0.0002730822797,0.0002528061482,0.0002636018558,0.0002681827934,0.0002482128674,0.000244140625,0.0002257947977,0.0002194522472,0.0002088903743],
				"mean_uM_per_au": 0.0002655281092,
				"MEFL_per_au": 1599047687,
				"experiment_Abs600": [
					[1.033,1.632,1.022,1.112,1.426,1.408,1.172,1.172,0.034],
					[1.042,1.589,1.132,1.034,1.457,1.473,1.231,1.065,0.058],
					[1.045,1.533,1.231,1.086,1.476,1.422,1.206,1.036,0.058],
					[1.056,1.605,1.091,1.105,1.375,1.422,1.221,1.131,0.037],
					[1.044,1.532,1.085,1.108,1.437,1.489,1.156,1.077,0.048],
					[1.041,1.529,1.11,1.019,1.323,1.45,1.231,1.115,0.055],
					[1.064,1.553,1.128,1.079,1.419,1.436,1.223,1.124,0.034],
					[1.068,1.574,1.121,1.019,1.498,1.421,1.203,1.102,0.026]
				],
				"experiment_au": [
					[87,131,113,118,76,59,120,110,76],
					[87,143,110,115,73,55,118,112,73],
					[78,139,114,122,75,57,115,114,72],
					[74,135,112,121,75,58,121,115,71],
					[83,143,108,113,73,64,117,109,74],
					[76,136,111,117,74,68,120,109,71],
					[77,131,107,118,69,66,116,114,70],
					[81,139,112,113,71,59,118,112,73]
				],
				"experiment_uM_per_OD": [
					[0.001647500304,0.005149727171,0.005603289818,0.005829466838,0,-0.001851230493,0.005785071367,0.00447028242],
					[0.002128782267,0.006841024658,0.005154609255,0.006438693905,0,-0.001903331222,0.005740012104,0.005794733172],
					[0.0009095622016,0.006796433766,0.00535734463,0.007277382401,0.000316550738,-0.001645414027,0.005604345151,0.006425526842],
					[0.0004404994568,0.006107060497,0.005820248832,0.007004821263,0.0004473033847,-0.001404403443,0.006318538098,0.006017743341],
					[0.001352014899,0.006956863726,0.004905671547,0.005504996514,-0.0001077199296,-0.001038327427,0.005806668081,0.005089217081],
					[0.0007587372321,0.006598028386,0.005672909277,0.007139685871,0.0003539975919,-0.0003217698541,0.006234290924,0.005363842757],
					[0.001016855219,0.006008559521,0.005060375082,0.006872634588,-0.0001080310341,-0.0004268843999,0.005788609907,0.006039826803],
					[0.001148736907,0.006379274434,0.005329037721,0.00602710905,-0.0002032920953,-0.001501592653,0.005720504841,0.00542313783]
				],
				"experiment_MEFL_per_particle": [
					[70.81764687,221.360542,240.8568901,250.5790881,0,-79.57497001,248.670753,192.1546727],
					[91.50550712,294.0608067,221.5703979,276.7666568,0,-81.814515,246.7338847,249.0860648],
					[39.09744638,292.1440714,230.2849591,312.8176036,13.60690394,-70.72796843,240.9022534,276.2006718],
					[18.93482805,262.5114257,250.182853,301.1015884,19.22729426,-60.36815096,271.6017707,258.6721361],
					[58.1162343,299.0401382,210.8698337,236.6317615,-4.630331122,-44.63240756,249.5990857,218.7595214],
					[32.61424913,283.6156346,243.849476,306.8987311,15.21655346,-13.83124716,267.9804137,230.5642805],
					[43.7094267,258.2773704,217.5197508,295.4195565,-4.64370392,-18.3495861,248.8228568,259.6213916],
					[49.37834878,274.2125164,229.0681893,259.0747202,-8.738491751,-64.54582008,245.8953669,233.1130736]
				],
				"experiment_net_au": [
					[11,55,37,42,0,-17,44,34],
					[14,70,37,42,0,-18,45,39],
					[6,67,42,50,3,-15,43,42],
					[3,64,41,50,4,-13,50,44],
					[9,69,34,39,-1,-10,43,35],
					[5,65,40,46,3,-3,49,38],
					[7,61,37,48,-1,-4,46,44],
					[8,66,39,40,-2,-14,45,39]
				],
				"experiment_net_Abs600": [
					[0.999,1.598,0.988,1.078,1.392,1.374,1.138,1.138],
					[0.984,1.531,1.074,0.976,1.399,1.415,1.173,1.007],
					[0.987,1.475,1.173,1.028,1.418,1.364,1.148,0.978],
					[1.019,1.568,1.054,1.068,1.338,1.385,1.184,1.094],
					[0.996,1.484,1.037,1.06,1.389,1.441,1.108,1.029],
					[0.986,1.474,1.055,0.964,1.268,1.395,1.176,1.06],
					[1.03,1.519,1.094,1.045,1.385,1.402,1.189,1.09],
					[1.042,1.548,1.095,0.993,1.472,1.395,1.177,1.076]
				]
			}
		],
		[
			{
				"LUDOX_Abs600": [
					[0.061],
					[0.063],
					[0.063],
					[0.062]
				],
				"water_Abs600": [
					[0.038],
					[0.038],
					[0.038],
					[0.038]
				],
				"LUDOX_mean": 0.06225,
				"water_mean": 0.038,
				"net_Abs600": 0.02425,
				"reference_OD600": 0.063,
				"OD600_per_Abs600": 2.597938144,
				"Abs600_raw": [
					[0.81,0.483,0.28,0.157,0.093,0.072,0.06,0.046,0.043,0.041,0.042,0.039],
					[0.831,0.46,0.271,0.155,0.096,0.069,0.053,0.045,0.043,0.043,0.041,0.041],
					[0.81,0.478,0.273,0.177,0.1,0.069,0.052,0.048,0.044,0.042,0.043,0.04],
					[0.826,0.466,0.274,0.158,0.094,0.065,0.052,0.047,0.043,0.044,0.041,0.041]
				],
				"Abs600_mean": [0.81925,0.47175,0.2745,0.16175,0.09575,0.06875,0.05425,0.0465,0.04325,0.0425,0.04175,0.04025],
				"Abs600_std": [0.01087428159,0.01059481005,0.003872983346,0.01024288371,0.003095695937,0.002872281323,0.003862210075,0.001290994449,0.0005,0.001290994449,0.0009574271078,0.0009574271078],
				"Abs600_net_mean": [0.779,0.4315,0.23425,0.1215,0.0555,0.0285,0.014,0.00625,0.003,0.00225,0.0015],
				"num_particles": [235294117.6,117647058.8,58823529.41,29411764.71,14705882.35,7352941.176,3676470.588,1838235.294,919117.6471,459558.8235,229779.4118],
				"particles_per_Abs600": [302046364.1,272646718,251114319.8,242072137.5,264970853.2,257997936,262605042,294117647.1,306372549,204248366,153186274.5],
				"mean_particles_per_Abs600": 257760392.9,
				"au_raw": [
					[11465,3740,4935,1942,971,488,250,134,73,38,31,8],
					[11649,6130,3183,1638,832,434,230,123,62,43,27,13],
					[11557,6267,3260,1658,852,35,231,117,66,40,24,11],
					[11719,6169,3234,1681,859,428,238,126,65,38,30,15]
				],
				"au_mean": [11597.5,5576.5,3653,1729.75,878.5,346.25,237.25,125,66.5,39.75,28,11.75],
				"au_std": [110.4702071,1225.689058,855.2648713,142.5865234,62.71894982,209.2468638,9.215023965,7.071067812,4.654746681,2.362907813,3.16227766,2.986078811],
				"au_net_mean": [11585.75,5564.75,3641.25,1718,866.75,334.5,225.5,113.25,54.75,28,16.25],
				"uM_fluorescein": [10,5,2.5,1.25,0.625,0.3125,0.15625,0.078125,0.0390625,0.01953125,0.009765625],
				"uM_per_au": [0.0008631292752,0.000898512961,0.0006865774116,0.0007275902212,0.0007210845111,0.0009342301943,0.0006929046563,0.0006898454746,0.0007134703196,0.0006975446429,0.0006009615385],
				"mean_uM_per_au": 0.0007935990599,
				"MEFL_per_au": 4779165357,
				"experiment_Abs600": [
					[0.473,0.421,0.459,0.473,0.478,0.454,0.405,0.459,0.051],
					[0.445,0.42,0.458,0.424,0.455,0.427,0.364,0.479,0.049],
					[0.452,0.44,0.465,0.437,0.441,0.429,0.386,0.482,0.052],
					[0.449,0.447,0.465,0.435,0.444,0.435,0.358,0.446,0.053],
					[0.485,0.452,0.439,0.447,0.464,0.454,0.322,0.471,0.066],
					[0.444,0.452,0.421,0.447,0.449,0.433,0.303,0.445,0.052],
					[0.451,0.44,0.417,0.434,0.437,0.437,0.299,0.433,0.053],
					[0.455,0.419,0.402,0.434,0.427,0.435,0.3,0.417,0.053]
				],
				"experiment_au": [
					[93,237,301,302,95,1289,514,158,67],
					[95,229,284,263,84,1249,515,168,59],
					[94,237,278,261,84,1268,521,170,67],
					[84,240,329,305,90,1350,496,152,71],
					[90,239,183,299,94,1263,501,156,83],
					[98,247,168,286,90,1250,506,161,72],
					[100,245,174,302,85,1266,504,162,71],
					[96,247,177,313,97,1363,525,156,74]
				],
				"experiment_uM_per_OD": [
					[0.01882059006,0.1403523005,0.1751975516,0.1701091794,0.0200309937,0.9262719186,0.3857239444,0.06813238116],
					[0.02777024127,0.1399739924,0.1680473035,0.1661771238,0.01880989249,0.96167317,0.4422080324,0.07743376578],
					[0.02061940414,0.1338411113,0.1560647215,0.1539264802,0.01334970467,0.9731370224,0.4152233081,0.07317135665],
					[0.01002814268,0.1310276105,0.191291128,0.1871219922,0.01484393971,1.022773624,0.4256586162,0.06296001265],
					[0.005103361761,0.1234552695,0.08189615388,0.1731813471,0.008442711542,0.9290147724,0.4987795678,0.05506050307],
					[0.02026094134,0.1336442861,0.07947256039,0.1654965771,0.01385014552,0.9444797543,0.5281877762,0.06917828551],
					[0.0222580577,0.137344294,0.08643869055,0.1852078296,0.01113702384,0.9506245352,0.5376815414,0.07315266188],
					[0.01671740892,0.1443900796,0.09015382052,0.1916219536,0.01878575145,1.030770291,0.5577658581,0.06881526821]
				],
				"experiment_MEFL_per_particle": [
					[1142.343643,8518.891156,10633.87538,10325.02908,1215.810888,56221.44865,23412.08721,4135.395981],
					[1685.556004,8495.929185,10199.88046,10086.36713,1141.694338,58370.18014,26840.47275,4699.957323],
					[1251.525333,8123.684865,9472.579868,9342.796137,810.2801356,59065.99567,25202.59486,4441.244076],
					[608.6730015,7952.915258,11610.69888,11357.647,900.9749485,62078.76288,25835.98137,3821.451398],
					[309.7561153,7493.300785,4970.808591,10511.49886,512.4429058,56387.93024,30274.16604,3341.978941],
					[1229.767901,8111.738269,4823.704987,10045.06034,840.6551355,57326.60026,32059.14089,4198.878697],
					[1350.985842,8336.315741,5246.524595,11241.46406,675.9781891,57699.56686,32635.37905,4440.109369],
					[1014.687943,8763.970152,5472.019921,11630.77883,1140.229062,62564.13241,33854.42646,4176.844823]
				],
				"experiment_net_au": [
					[26,170,234,235,28,1222,447,91],
					[36,170,225,204,25,1190,456,109],
					[27,170,211,194,17,1201,454,103],
					[13,169,258,234,19,1279,425,81],
					[7,156,100,216,11,1180,418,73],
					[26,175,96,214,18,1178,434,89],
					[29,174,103,231,14,1195,433,91],
					[22,173,103,239,23,1289,451,82]
				],
				"experiment_net_Abs600": [
					[0.422,0.37,0.408,0.422,0.427,0.403,0.354,0.408],
					[0.396,0.371,0.409,0.375,0.406,0.378,0.315,0.43],
					[0.4,0.388,0.413,0.385,0.389,0.377,0.334,0.43],
					[0.396,0.394,0.412,0.382,0.391,0.382,0.305,0.393],
					[0.419,0.386,0.373,0.381,0.398,0.388,0.256,0.405],
					[0.392,0.4,0.369,0.395,0.397,0.381,0.251,0.393],
					[0.398,0.387,0.364,0.381,0.384,0.384,0.246,0.38],
					[0.402,0.366,0.349,0.381,0.374,0.382,0.247,0.364]
				]
			}
		],
		[
			{
				"LUDOX_Abs600": [
					[0.089],
					[0.087],
					[0.087],
					[0.089]
				],
				"water_Abs600": [
					[0.065],
					[0.066],
					[0.068],
					[0.064]
				],
				"LUDOX_mean": 0.088,
				"water_mean": 0.06575,
				"net_Abs600": 0.02225,
				"reference_OD600": 0.063,
				"OD600_per_Abs600": 2.831460674,
				"Abs600_raw": [
					[0.697,0.386,0.238,0.145,0.106,0.086,0.076,0.068,0.067,0.066,0.066,0.067],
					[0.637,0.365,0.214,0.137,0.104,0.084,0.072,0.064,0.062,0.062,0.062,0.065],
					[0.653,0.37,0.221,0.143,0.106,0.084,0.073,0.069,0.065,0.062,0.062,0.065],
					[0.676,0.377,0.225,0.145,0.106,0.08,0.093,0.064,0.063,0.061,0.061,0.065]
				],
				"Abs600_mean": [0.66575,0.3745,0.2245,0.1425,0.1055,0.0835,0.0785,0.06625,0.06425,0.06275,0.06275,0.0655],
				"Abs600_std": [0.02627260931,0.009110433579,0.01008298897,0.003785938897,0.001,0.002516611478,0.009814954576,0.00262995564,0.002217355783,0.002217355783,0.002217355783,0.001],
				"Abs600_net_mean": [0.60025,0.309,0.159,0.077,0.04,0.018,0.013,0.00075,-0.00125,-0.00275,-0.00275],
				"num_particles": [235294117.6,117647058.8,58823529.41,29411764.71,14705882.35,7352941.176,3676470.588,1838235.294,919117.6471,459558.8235,229779.4118],
				"particles_per_Abs600": [391993532.1,380734818.2,369959304.5,381970970.2,367647058.8,408496732,282805429.9,2450980392,-735294117.6,-167112299.5,-83556149.73],
				"mean_particles_per_Abs600": 381761776.7,
				"au_raw": [
					[234082,141244,75825,40435,20179,10593,5879,3530,2355,1778,1435,1288],
					[222654,168142,83576,43818,22982,11973,6567,3836,2452,1780,1420,1071],
					[247652,149697,78258,38933,21101,11235,6209,3650,2331,1715,1437,1060],
					[249110,150247,79484,41595,21402,11222,6203,3494,2276,1657,1404,1077]
				],
				"au_mean": [238374.5,152332.5,79285.75,41195.25,21416,11255.75,6214.5,3627.5,2353.5,1732.5,1424,1124],
				"au_std": [12475.07706,11316.51143,3239.269915,2060.289037,1166.468459,564.2856103,281.0569337,154.1719819,73.52323896,58.68844293,15.340578,109.559725],
				"au_net_mean": [237250.5,151208.5,78161.75,40071.25,20292,10131.75,5090.5,2503.5,1229.5,608.5,300],
				"uM_fluorescein": [10,5,2.5,1.25,0.625,0.3125,0.15625,0.078125,0.0390625,0.01953125,0.009765625],
				"uM_per_au": [4.214954236e-05,3.306692415e-05,3.198495428e-05,3.119443491e-05,3.08003154e-05,3.084363511e-05,3.06944308e-05,3.120631116e-05,3.177104514e-05,3.209737058e-05,3.255208333e-05],
				"mean_uM_per_au": 3.157805277e-05,
				"MEFL_per_au": 190167483.1,
				"experiment_Abs600": [
					[0.4902,0.3307,0.2202,0.2538,0.4457,0.4854,0.1915,0.342,0.0673],
					[0.4587,0.3378,0.2227,0.3314,0.476,0.4964,0.1867,0.3499,0.076],
					[0.4791,0.3638,0.2346,0.2693,0.4123,0.4268,0.1888,0.3474,0.0734],
					[0.4824,0.3738,0.2159,0.2536,0.4693,0.4384,0.1963,0.3411,0.072],
					[0.495,0.4412,0.2409,0.2486,0.4332,0.2979,0.2162,0.3315,0.0737],
					[0.4599,0.391,0.2193,0.2517,0.4212,0.2829,0.2202,0.3332,0.0705],
					[0.4359,0.4307,0.2178,0.264,0.3903,0.2796,0.2164,0.3338,0.0717],
					[0.5103,0.3955,0.227,0.2429,0.4118,0.2804,0.2141,0.3275,0.0649]
				],
				"experiment_au": [
					[30950,75780,123919,147558,37194,213141,96729,66484,28603],
					[31810,78059,126961,145653,36397,223094,96483,63463,27799],
					[33032,79949,128796,148959,36714,222621,98445,64113,28449],
					[33291,77270,127382,154888,37191,233380,103954,65448,29171],
					[31517,121564,82926,119824,35140,61183,61278,67089,28538],
					[32076,121786,83437,122906,33663,60263,58873,66122,28169],
					[31789,133504,84397,121979,34061,59363,60221,66151,28665],
					[31463,118580,79296,117967,34230,58362,55928,67466,28381]
				],
				"experiment_uM_per_OD": [
					[0.06189423741,1.997511838,6.952374135,7.113423694,0.2532021583,4.922440257,6.11738912,1.537933609],
					[0.1168877535,2.141054163,7.538587423,5.146337288,0.2397244117,5.180876372,6.919628371,1.45215452],
					[0.1259852382,1.977813919,6.942472494,6.860621539,0.2719857188,6.127662974,6.764601626,1.451624536],
					[0.1119604605,1.777426389,7.611568343,7.720634207,0.2251285713,6.215759832,6.709753518,1.503462081],
					[0.07885947039,2.823071098,3.627785727,5.820887154,0.2048101319,1.623887268,2.562351012,1.667736934],
					[0.1118979876,3.257628066,4.142338923,5.830908771,0.1747139977,1.685171664,2.287430824,1.611242281],
					[0.0956634184,3.256891069,4.2543109,5.411807424,0.188886527,1.64676036,2.432138084,1.595059514],
					[0.07717155186,3.042801947,3.502979093,5.61299888,0.1880408188,1.551578139,2.059113557,1.659931653]
				],
				"experiment_MEFL_per_particle": [
					[2764.516713,89219.20832,310528.9813,317722.2874,11309.31776,219861.637,273234.2326,68692.068],
					[5220.811525,95630.55085,336712.2982,229862.0363,10707.3319,231404.7304,309066.3861,64860.73029],
					[5627.15224,88339.39739,310086.7228,306430.8359,12148.28871,273693.116,302142.09,64837.05849],
					[5000.733139,79389.05405,339972.0035,344843.4489,10055.40619,277627.9773,299692.2899,67152.39131],
					[3522.271749,126092.954,162035.6707,259990.9215,9147.879614,72531.20289,114447.8467,74489.75577],
					[4997.942777,145502.5154,185018.2774,260438.5388,7803.630628,75268.48094,102168.4894,71966.41237],
					[4272.822965,145469.5973,190019.5249,241719.3053,8436.649076,73552.83349,108631.864,71243.60634],
					[3446.880579,135907.27,156461.161,250705.5561,8398.875371,69301.50327,91970.65961,74141.13154]
				],
				"experiment_net_au": [
					[2347,47177,95316,118955,8591,184538,68126,37881],
					[4011,50260,99162,117854,8598,195295,68684,35664],
					[4583,51500,100347,120510,8265,194172,69996,35664],
					[4120,48099,98211,125717,8020,204209,74783,36277],
					[2979,93026,54388,91286,6602,32645,32740,38551],
					[3907,93617,55268,94737,5494,32094,30704,37953],
					[3124,104839,55732,93314,5396,30698,31556,37486],
					[3082,90199,50915,89586,5849,29981,27547,39085]
				],
				"experiment_net_Abs600": [
					[0.4229,0.2634,0.1529,0.1865,0.3784,0.4181,0.1242,0.2747],
					[0.3827,0.2618,0.1467,0.2554,0.4,0.4204,0.1107,0.2739],
					[0.4057,0.2904,0.1612,0.1959,0.3389,0.3534,0.1154,0.274],
					[0.4104,0.3018,0.1439,0.1816,0.3973,0.3664,0.1243,0.2691],
					[0.4213,0.3675,0.1672,0.1749,0.3595,0.2242,0.1425,0.2578],
					[0.3894,0.3205,0.1488,0.1812,0.3507,0.2124,0.1497,0.2627],
					[0.3642,0.359,0.1461,0.1923,0.3186,0.2079,0.1447,0.2621],
					[0.4454,0.3306,0.1621,0.178,0.3469,0.2155,0.1492,0.2626]
				]
			}
		],
		[
			{
				"LUDOX_Abs600": [
					[0.058],
					[0.06],
					[0.061],
					[0.056]
				],
				"water_Abs600": [
					[0.046],
					[0.044],
					[0.047],
					[0.048]
				],
				"LUDOX_mean": 0.05875,
				"water_mean": 0.04625,
				"net_Abs600": 0.0125,
				"reference_OD600": 0.063,
				"OD600_per_Abs600": 5.04,
				"Abs600_raw": [
					[1.051,0.61,0.392,0.234,0.138,0.078,0.059,0.05,0.045,0.041,0.038,0.036],
					[1.051,0.596,0.53,0.221,0.132,0.081,0.057,0.053,0.042,0.04,0.036,0.036],
					[1.029,0.595,0.35,0.223,0.129,0.077,0.059,0.055,0.048,0.039,0.037,0.036],
					[1.007,0.569,0.32,0.218,0.125,0.077,0.057,0.049,0.043,0.039,0.038,0.036]
				],
				"Abs600_mean": [1.0345,0.5925,0.398,0.224,0.131,0.07825,0.058,0.05175,0.0445,0.03975,0.03725,0.036],
				"Abs600_std": [0.02106339637,0.01709775814,0.09282241109,0.006976149845,0.005477225575,0.001892969449,0.001154700538,0.002753785274,0.002645751311,0.0009574271078,0.0009574271078,0],
				"Abs600_net_mean": [0.9985,0.5565,0.362,0.188,0.095,0.04225,0.022,0.01575,0.0085,0.00375,0.00125],
				"num_particles": [235294117.6,117647058.8,58823529.41,29411764.71,14705882.35,7352941.176,3676470.588,1838235.294,919117.6471,459558.8235,229779.4118],
				"particles_per_Abs600": [235647589,211405316.8,162495937.6,156445556.9,154798761.6,174034110.7,167112299.5,116713352,108131487.9,122549019.6,183823529.4],
				"mean_particles_per_Abs600": 171835936.7,
				"au_raw": [
					[33320,29334,21600,13632,8200,4319,2302,1201,613,303,142,4],
					[33599,28873,20924,13397,8564,4683,2535,1333,653,316,168,0],
					[34547,28812,20657,13663,8482,4443,2337,1270,621,294,146,0],
					[32677,25817,17408,11033,6529,3478,1824,924,476,228,121,0]
				],
				"au_mean": [33535.75,28209,20147.25,12931.25,7943.75,4230.75,2249.5,1182,590.75,285.25,144.25,1],
				"au_std": [776.879817,1611.603136,1868.792725,1271.060548,955.9645652,524.0867454,301.6471449,180.2498266,78.42777994,39.22053034,19.25919694,2],
				"au_net_mean": [33534.75,28208,20146.25,12930.25,7942.75,4229.75,2248.5,1181,589.75,284.25,143.25],
				"uM_fluorescein": [10,5,2.5,1.25,0.625,0.3125,0.15625,0.078125,0.0390625,0.01953125,0.009765625],
				"uM_per_au": [0.0002981981378,0.0001772546795,0.0001240925731,9.667253147e-05,7.86881118e-05,7.388143507e-05,6.949077163e-05,6.615156647e-05,6.623569309e-05,6.871152155e-05,6.817190227e-05],
				"mean_uM_per_au": 0.0001101178662,
				"MEFL_per_au": 663145305.8,
				"experiment_Abs600": [
					[0.347,0.393,0.145,0.367,0.395,0.375,0.083,0.401,0.042],
					[0.325,0.381,0.152,0.366,0.387,0.361,0.09,0.411,0.045],
					[0.33,0.39,0.152,0.361,0.397,0.357,0.092,0.415,0.046],
					[0.323,0.381,0.151,0.362,0.398,0.359,0.099,0.417,0.056],
					[0.336,0.359,0.125,0.36,0.365,0.304,0.064,0.378,0.045],
					[0.338,0.366,0.123,0.362,0.363,0.306,0.066,0.371,0.045],
					[0.339,0.362,0.127,0.36,0.358,0.309,0.064,0.371,0.041],
					[0.339,0.36,0.117,0.338,0.347,0.296,0.065,0.35,0.04]
				],
				"experiment_au": [
					[32,179,237,170,36,477,116,122,34],
					[30,160,242,168,37,475,123,129,20],
					[30,162,227,165,31,457,108,131,37],
					[24,165,240,182,27,481,132,136,35],
					[28,147,202,179,34,368,83,96,34],
					[29,154,186,174,37,383,84,88,30],
					[23,144,211,176,46,382,76,100,24],
					[29,147,196,171,28,392,84,97,28]
				],
				"experiment_uM_per_OD": [
					[-0.000143270708,0.009025850516,0.04306119363,0.009142875336,0.0001237891387,0.02906609867,0.04369756595,0.005355690534],
					[0.0007803136776,0.009103659572,0.04533111981,0.01007358218,0.001086050616,0.03145948181,0.05000943658,0.006506877989],
					[-0.0005385263409,0.007939237999,0.03916291288,0.008878235621,-0.0003734834696,0.02950639501,0.03372312155,0.005565814633],
					[-0.0009001371262,0.008739513189,0.04714737378,0.01049598398,-0.0005110826426,0.03216025481,0.0492867895,0.006112817397],
					[-0.0004504903706,0.007862778586,0.04588244424,0.01005737629,0,0.02817565063,0.05634686135,0.004067941575],
					[-7.456922516e-05,0.008440028314,0.04369756595,0.009924999205,0.0004809480529,0.02955026969,0.05618258479,0.003887206787],
					[-7.331806367e-05,0.008167769336,0.04750840019,0.01041070537,0.001516319323,0.02918606084,0.04939724846,0.005031840927],
					[7.307285275e-05,0.008125016168,0.04767007194,0.0104844831,0,0.03106623829,0.04894127386,0.00486311621]
				],
				"experiment_MEFL_per_particle": [
					[-25.30607911,1594.246935,7605.950912,1614.917171,21.86502586,5133.980298,7718.354127,945.9821215],
					[137.8277523,1607.990443,8006.89073,1779.309051,191.8304388,5556.726468,8833.227501,1149.317759],
					[-95.12056143,1402.317247,6917.39285,1568.173537,-65.9688387,5211.750375,5956.555903,983.0965962],
					[-158.9923135,1543.670825,8327.697874,1853.918393,-90.27314769,5680.504853,8705.585469,1079.714359],
					[-79.57066111,1388.812128,8104.271834,1776.446585,0,4976.699379,9952.614533,718.5254593],
					[-13.17125278,1490.772448,7718.354127,1753.06466,84.95043851,5219.500013,9923.598164,686.6020543],
					[-12.9502586,1442.683014,8391.466406,1838.855529,267.829323,5155.169361,8725.09597,888.7801722],
					[12.9069467,1435.131471,8420.022684,1851.88698,0,5487.267387,8644.556623,858.9781206]
				],
				"experiment_net_au": [
					[-2,145,203,136,2,443,82,88],
					[10,140,222,148,17,455,103,109],
					[-7,125,190,128,-6,420,71,94],
					[-11,130,205,147,-8,446,97,101],
					[-6,113,168,145,0,334,49,62],
					[-1,124,156,144,7,353,54,58],
					[-1,120,187,152,22,358,52,76],
					[1,119,168,143,0,364,56,69]
				],
				"experiment_net_Abs600": [
					[0.305,0.351,0.103,0.325,0.353,0.333,0.041,0.359],
					[0.28,0.336,0.107,0.321,0.342,0.316,0.045,0.366],
					[0.284,0.344,0.106,0.315,0.351,0.311,0.046,0.369],
					[0.267,0.325,0.095,0.306,0.342,0.303,0.043,0.361],
					[0.291,0.314,0.08,0.315,0.32,0.259,0.019,0.333],
					[0.293,0.321,0.078,0.317,0.318,0.261,0.021,0.326],
					[0.298,0.321,0.086,0.319,0.317,0.268,0.023,0.33],
					[0.299,0.32,0.077,0.298,0.307,0.256,0.025,0.31]
				]
			}
		],
		[
			{
				"LUDOX_Abs600": [
					[0.0553],
					[0.0553],
					[0.0552],
					[0.0542]
				],
				"water_Abs600": [
					[0.0424],
					[0.0387],
					[0.0399],
					[0.0387]
				],
				"LUDOX_mean": 0.055,
				"water_mean": 0.039925,
				"net_Abs600": 0.015075,
				"reference_OD600": 0.063,
				"OD600_per_Abs600": 4.179104478,
				"Abs600_raw": [
					[0.3623,0.202,0.1259,0.0795,0.0622,0.0506,0.0488,0.0456,0.0469,0.045,0.0411,0.7164],
					[0.3451,0.2034,0.1165,0.0806,0.0595,0.0497,0.0473,0.0443,0.0429,0.0471,0.0413,0.6183],
					[0.3252,0.1893,0.1167,0.0811,0.0602,0.051,0.0466,0.0455,0.0431,0.0434,0.0413,0.6229],
					[0.3265,0.1841,0.1139,0.0776,0.06,0.0524,0.0457,0.0452,0.0451,0.0421,0.0392,0.6289]
				],
				"Abs600_mean": [0.339775,0.1947,0.11825,0.0797,0.060475,0.050925,0.0471,0.04515,0.0445,0.0444,0.040725,0.646625],
				"Abs600_std": [0.01755360837,0.009495613022,0.005257058747,0.001551343504,0.00118708326,0.001123610253,0.001308943594,0.0005916079783,0.001883259586,0.002155612829,0.001021028893,0.04671868827],
				"Abs600_net_mean": [-0.30685,-0.451925,-0.528375,-0.566925,-0.58615,-0.5957,-0.599525,-0.601475,-0.602125,-0.602225,-0.6059],
				"num_particles": [235294117.6,117647058.8,58823529.41,29411764.71,14705882.35,7352941.176,3676470.588,1838235.294,919117.6471,459558.8235,229779.4118],
				"particles_per_Abs600": [-766805011.1,-260324299,-111329130.7,-51879463.26,-25088940.29,-12343362.73,-6132305.722,-3056212.302,-1526456.545,-763101.5377,-379236.5271],
				"mean_particles_per_Abs600": -92193039.19,
				"au_raw": [
					[57314.242,32303.645,18088.291,12149.737,2822.044,1968.075,1006.072,470.412,229.371,127.695,56.9,0.884],
					[58069.961,32448.07,18102.439,9143.898,4345.047,2371.775,1192.314,603.474,284.718,147.43,72.398,0.717],
					[57388.082,33345.211,18169.326,9468.243,3630.76,2310.977,1168.748,544.553,248.51,130.581,64.822,0.508],
					[57272.184,33041.836,16050.8,9409.16,4067.956,1877.691,1019.755,444.578,263.109,127.802,62.473,2.826]
				],
				"au_mean": [57511.11725,32784.6905,17602.714,10042.7595,3716.45175,2132.1295,1096.72225,515.75425,256.427,133.377,64.14825,1.23375],
				"au_std": [375.629681,491.6045746,1035.212751,1411.715708,664.8296838,245.6754113,97.41135582,72.21749728,23.37902072,9.463441481,6.425363926,1.072587021],
				"au_net_mean": [57509.8835,32783.45675,17601.48025,10041.52575,3715.218,2130.89575,1095.4885,514.5205,255.19325,132.14325,62.9145],
				"uM_fluorescein": [10,5,2.5,1.25,0.625,0.3125,0.15625,0.078125,0.0390625,0.01953125,0.009765625],
				"uM_per_au": [0.0001738831552,0.0001525159485,0.0001420335088,0.0001244830747,0.0001682270058,0.000146651942,0.0001426304338,0.0001518404029,0.0001530702713,0.0001478036146,0.0001552205771],
				"mean_uM_per_au": 0.000146782296,
				"MEFL_per_au": 883943667.9,
				"experiment_Abs600": [
					[0.2922,0.2605,0.126,0.2856,0.2866,0.2662,0.2883,0.2918,0.0508],
					[0.2994,0.2652,0.1184,0.2888,0.3029,0.2664,0.2741,0.3378,0.0524],
					[0.3001,0.2687,0.1181,0.2968,0.2987,0.298,0.303,0.3031,0.0519],
					[0.329,0.2674,0.1196,0.2884,0.3411,0.2784,0.3098,0.3343,0.0499],
					[0.2889,0.2889,0.1103,0.277,0.2979,0.2887,0.2162,0.3254,0.0535],
					[0.2887,0.2795,0.1078,0.2807,0.3,0.3019,0.2134,0.3186,0.0517],
					[0.2971,0.3076,0.1232,0.28,0.3121,0.2782,0.2168,0.3089,0.052],
					[0.2848,0.2816,0.1053,0.286,0.2978,0.2668,0.2108,0.3164,0.0554]
				],
				"experiment_au": [
					[70.703,1342.927,3005.987,2358.529,100.6,9093.31,201.801,1363.764,43.143],
					[66.928,1493.612,3173.852,2473.469,102.911,9423.079,182.171,1407.094,42.054],
					[71.272,1494.151,3167.927,2447.844,104.133,9565.134,182.016,1397.363,39.5],
					[76.872,1482.092,3288.353,2505.654,105.711,9199.787,181.352,1382.593,42.24],
					[72.112,1263.555,3297.758,2240.937,96.869,10422.265,3040.433,1180.571,42.277],
					[79.867,1365.459,3412.809,2330.012,104.328,10106.339,3144.82,1290.638,43.247],
					[81.562,1366.417,3672.4,2388.624,105.978,10838.379,3079.879,1289.389,43.309],
					[80.105,1382.522,3486.092,2448.018,101.668,11059.663,3077.116,1280.74,43.731]
				],
				"experiment_uM_per_OD": [
					[0.004009889412,0.2177023936,1.383825703,0.3463504517,0.008558341139,1.475711094,0.02346328465,0.1924649292],
					[0.003537033106,0.239581466,1.666634067,0.3612451852,0.008532833225,1.53966759,0.02219808883,0.1679893915],
					[0.004496071661,0.2356622284,1.65981041,0.34539829,0.009198131353,1.359479694,0.01993459238,0.189857067],
					[0.004358210315,0.2325139642,1.635766478,0.3627767701,0.007655515112,1.407613424,0.01879960667,0.1655312698],
					[0.004451537453,0.182221041,2.013062586,0.3455182536,0.007845457092,1.550065257,0.6472277379,0.1470400653],
					[0.005427007752,0.2038627238,2.109604477,0.3507328968,0.008640121844,1.412650039,0.6736936214,0.1641513582],
					[0.005481666844,0.1818129836,1.790227865,0.3612906997,0.008462581428,1.67619025,0.647167259,0.1703618193],
					[0.005569139504,0.207879006,2.422960394,0.3661992523,0.008394867309,1.83023439,0.6855939371,0.1664649482]
				],
				"experiment_MEFL_per_particle": [
					[-1094.632667,-59429.10821,-377761.2459,-94547.87396,-2336.283829,-402844.4191,-6405.083836,-52539.70301],
					[-965.5508131,-65401.72861,-454963.1939,-98613.88681,-2329.320595,-420303.4716,-6059.706563,-45858.29103],
					[-1227.35228,-64331.84237,-453100.4496,-94287.94974,-2510.935844,-371115.193,-5441.809932,-51827.80029],
					[-1189.718441,-63472.41897,-446536.8588,-99031.98384,-2089.82744,-384254.8954,-5131.977837,-45187.26498],
					[-1215.195187,-49743.29304,-549532.3789,-94320.69781,-2141.67842,-423141.8604,-176682.3351,-40139.47577],
					[-1481.482245,-55651.11009,-575886.6987,-95744.20807,-2358.608592,-385629.8069,-183907.0782,-44810.57221],
					[-1496.403262,-49631.90022,-488702.2312,-98626.3115,-2310.143031,-457571.8719,-176665.8254,-46505.92409],
					[-1520.281834,-56747.48787,-661427.617,-99966.26416,-2291.65821,-499623.3426,-187155.6651,-45442.14354]
				],
				"experiment_net_au": [
					[27.56,1299.784,2962.844,2315.386,57.457,9050.167,158.658,1320.621],
					[24.874,1451.558,3131.798,2431.415,60.857,9381.025,140.117,1365.04],
					[31.772,1454.651,3128.427,2408.344,64.633,9525.634,142.516,1357.863],
					[34.632,1439.852,3246.113,2463.414,63.471,9157.547,139.112,1340.353],
					[29.835,1221.278,3255.481,2198.66,54.592,10379.988,2998.156,1138.294],
					[36.62,1322.212,3369.562,2286.765,61.081,10063.092,3101.573,1247.391],
					[38.253,1323.108,3629.091,2345.315,62.669,10795.07,3036.57,1246.08],
					[36.374,1338.791,3442.361,2404.287,57.937,11015.932,3033.385,1237.009]
				],
				"experiment_net_Abs600": [
					[0.2414,0.2097,0.0752,0.2348,0.2358,0.2154,0.2375,0.241],
					[0.247,0.2128,0.066,0.2364,0.2505,0.214,0.2217,0.2854],
					[0.2482,0.2168,0.0662,0.2449,0.2468,0.2461,0.2511,0.2512],
					[0.2791,0.2175,0.0697,0.2385,0.2912,0.2285,0.2599,0.2844],
					[0.2354,0.2354,0.0568,0.2235,0.2444,0.2352,0.1627,0.2719],
					[0.237,0.2278,0.0561,0.229,0.2483,0.2502,0.1617,0.2669],
					[0.2451,0.2556,0.0712,0.228,0.2601,0.2262,0.1648,0.2569],
					[0.2294,0.2262,0.0499,0.2306,0.2424,0.2114,0.1554,0.261]
				]
			}
		],
		[
			{
				"LUDOX_Abs600": [
					[0.053],
					[0.054],
					[0.054],
					[0.054]
				],
				"water_Abs600": [
					[0.042],
					[0.041],
					[0.04],
					[0.04]
				],
				"LUDOX_mean": 0.05375,
				"water_mean": 0.04075,
				"net_Abs600": 0.013,
				"reference_OD600": 0.063,
				"OD600_per_Abs600": 4.846153846,
				"Abs600_raw": [
					[0.4804,0.2791,0.1693,0.1068,0.0745,0.0589,0.0515,0.0463,0.0448,0.0427,0.0419,0.0389],
					[0.523,0.2631,0.1578,0.1032,0.0719,0.0555,0.0505,0.0454,0.0431,0.0426,0.0416,0.0417],
					[0.6179,0.255,0.1569,0.0988,0.0723,0.0556,0.0491,0.0468,0.0447,0.0429,0.0424,0.0391],
					[0.5168,0.2761,0.1657,0.1045,0.0678,0.0569,0.0481,0.0443,0.0438,0.0422,0.0412,0.0381]
				],
				"Abs600_mean": [0.534525,0.268325,0.162425,0.103325,0.071625,0.056725,0.0498,0.0457,0.0441,0.0426,0.041775,0.03945],
				"Abs600_std": [0.05867397918,0.01127545269,0.006052754194,0.003363901505,0.002794488623,0.001584034932,0.0015011107,0.001098483804,0.0008041558721,0.0002943920289,0.0005057996968,0.001560982597],
				"Abs600_net_mean": [0.495075,0.228875,0.122975,0.063875,0.032175,0.017275,0.01035,0.00625,0.00465,0.00315,0.002325],
				"num_particles": [235294117.6,117647058.8,58823529.41,29411764.71,14705882.35,7352941.176,3676470.588,1838235.294,919117.6471,459558.8235,229779.4118],
				"particles_per_Abs600": [475269641.3,514023195.3,478337299.5,460458155.9,457059280.6,425640589.1,355214549.6,294117647.1,197659709,145891690,98829854.52],
				"mean_particles_per_Abs600": 467103704.1,
				"au_raw": [
					[31635.432,15882.27,9427.46,5340.174,2599.335,1366.393,697.116,346.653,171.779,87.167,44.584,0.253],
					[31578.715,16423.426,10243.483,5208.415,2515.083,1366,661.746,371.75,171.549,87.559,27.302,0.247],
					[33165.625,17264.512,9877.815,5024.311,2371.311,1300.636,670.617,339.171,170.096,85.361,47.598,0.253],
					[31804.105,16825.672,10048.553,5234.672,2607.39,1761.398,350.729,289.913,115.227,64.246,31.4,0.541]
				],
				"au_mean": [32045.96925,16598.97,9899.32775,5201.893,2523.27975,1448.60675,595.052,336.87175,157.16275,81.08325,37.721,0.3235],
				"au_std": [752.5500386,588.4483938,348.2494237,131.3697086,109.5758837,210.8053484,163.573579,34.26648473,27.96709398,11.26557418,9.885452274,0.1450275836],
				"au_net_mean": [32045.64575,16598.6465,9899.00425,5201.5695,2522.95625,1448.28325,594.7285,336.54825,156.83925,80.75975,37.3975],
				"uM_fluorescein": [10,5,2.5,1.25,0.625,0.3125,0.15625,0.078125,0.0390625,0.01953125,0.009765625],
				"uM_per_au": [0.0003120548757,0.0003012293804,0.0002525506543,0.0002403120827,0.0002477252628,0.0002157727088,0.0002627249241,0.0002321361053,0.0002490607421,0.0002418438641,0.0002611304232],
				"mean_uM_per_au": 0.0002515180178,
				"MEFL_per_au": 1514676942,
				"experiment_Abs600": [
					[0.229,0.206,0.223,0.191,0.231,0.242,0.243,0.234,0.053],
					[0.215,0.176,0.22,0.227,0.232,0.248,0.239,0.225,0.052],
					[0.223,0.178,0.214,0.194,0.227,0.238,0.24,0.231,0.053],
					[0.222,0.173,0.224,0.188,0.213,0.244,0.24,0.223,0.052],
					[0.261,0.18,0.182,0.198,0.275,0.253,0.227,0.236,0.053],
					[0.254,0.186,0.243,0.199,0.259,0.242,0.228,0.208,0.052],
					[0.237,0.195,0.169,0.195,0.264,0.239,0.222,0.221,0.053],
					[0.239,0.188,0.159,0.197,0.278,0.244,0.223,0.22,0.052]
				],
				"experiment_au": [
					[87.106,1425.274,2181.954,2441.463,115.42,429.136,1462.272,1169.081,46.32],
					[94.994,1475.299,2175.847,2611.226,108.632,369.147,1426.379,1199.265,47.52],
					[90.577,1383.856,1977.056,2124.802,115.622,430.708,1435.877,979.981,46.32],
					[92.63,1924.99,2171.539,2172.72,114.412,431.666,1364.84,1246.268,47.52],
					[82.901,1596.788,2815.444,2392.331,120.742,552.813,2146.018,1219.179,45.262],
					[88.592,2382.587,3713.757,2459.725,136.579,558.691,2058.158,1197.502,46.62],
					[87.779,1607.206,2548.644,2605.003,132.486,531.353,2295.617,1204.787,45.262],
					[76.275,1684.695,2737.199,3064.861,124.58,537.972,2319.956,1244.662,46.62]
				],
				"experiment_uM_per_OD": [
					[0.01202736114,0.4677677246,0.6520033236,0.9007914718,0.02014790756,0.1051235894,0.3867825166,0.3219442318],
					[0.01511611285,0.5976008539,0.6575079032,0.7603299109,0.01762081114,0.08516640846,0.3826926808,0.3455271174],
					[0.01351154322,0.5553507612,0.6223990526,0.7650662777,0.0206713302,0.1078375463,0.3856618359,0.2722332203],
					[0.01377196183,0.8053034143,0.6409170942,0.8110223142,0.02156354749,0.1038405527,0.3636682115,0.3638343424],
					[0.00939175265,0.6340554522,1.114526752,0.8400976303,0.01764618474,0.1317108634,0.626611367,0.3329340445],
					[0.01078400795,0.9047608698,0.9964733134,0.8519827256,0.02255517381,0.1398777007,0.5931813362,0.382893597],
					[0.0119926924,0.5708855091,1.120059362,0.9355771038,0.02145484831,0.1356364894,0.6910925872,0.358214152],
					[0.008230538038,0.6251248717,1.305070206,1.080333434,0.01790339097,0.132819978,0.6899846411,0.3701132783]
				],
				"experiment_MEFL_per_particle": [
					[751.4587575,29225.70869,40736.58399,56280.64478,1258.823228,6568.027763,24165.8254,20114.7874],
					[944.4411993,37337.56639,41080.5052,47504.73219,1100.932506,5321.12096,23910.29611,21588.22498],
					[844.1891249,34697.81842,38886.93564,47800.65615,1291.526206,6737.593356,24095.80627,17008.8879],
					[860.4598465,50314.63643,40043.9263,50671.94818,1347.271144,6487.864779,22721.66431,22732.04401],
					[586.7882982,39615.21705,69634.63374,52488.54789,1102.517826,8229.176839,39150.11727,20801.42106],
					[673.7751629,56528.64921,62258.76059,53231.11801,1409.227069,8739.433524,37061.43888,23922.84918],
					[749.2926855,35668.41556,69980.30629,58454.01993,1340.479716,8474.446434,43178.84619,22380.89955],
					[514.2366487,39057.24238,81539.61818,67498.26583,1118.587841,8298.473327,43109.62271,23124.34631]
				],
				"experiment_net_au": [
					[40.786,1378.954,2135.634,2395.143,69.1,382.816,1415.952,1122.761],
					[47.474,1427.779,2128.327,2563.706,61.112,321.627,1378.859,1151.745],
					[44.257,1337.536,1930.736,2078.482,69.302,384.388,1389.557,933.661],
					[45.11,1877.47,2124.019,2125.2,66.892,384.146,1317.32,1198.748],
					[37.639,1551.526,2770.182,2347.069,75.48,507.551,2100.756,1173.917],
					[41.972,2335.967,3667.137,2413.105,89.959,512.071,2011.538,1150.882],
					[42.517,1561.944,2503.382,2559.741,87.224,486.091,2250.355,1159.525],
					[29.655,1638.075,2690.579,3018.241,77.96,491.352,2273.336,1198.042]
				],
				"experiment_net_Abs600": [
					[0.176,0.153,0.17,0.138,0.178,0.189,0.19,0.181],
					[0.163,0.124,0.168,0.175,0.18,0.196,0.187,0.173],
					[0.17,0.125,0.161,0.141,0.174,0.185,0.187,0.178],
					[0.17,0.121,0.172,0.136,0.161,0.192,0.188,0.171],
					[0.208,0.127,0.129,0.145,0.222,0.2,0.174,0.183],
					[0.202,0.134,0.191,0.147,0.207,0.19,0.176,0.156],
					[0.184,0.142,0.116,0.142,0.211,0.186,0.169,0.168],
					[0.187,0.136,0.107,0.145,0.226,0.192,0.171,0.168]
				]
			}
		],
		[
			{
				"LUDOX_Abs600": [
					[0.1096],
					[0.094],
					[0.0976],
					[0.113]
				],
				"water_Abs600": [
					[0.0776],
					[0.0765],
					[0.0756],
					[0.0758]
				],
				"LUDOX_mean": 0.10355,
				"water_mean": 0.076375,
				"net_Abs600": 0.027175,
				"reference_OD600": 0.063,
				"OD600_per_Abs600": 2.318307268,
				"Abs600_raw": [
					[0.6168,0.3544,0.2209,0.144,0.0989,0.0893,0.0861,0.0849,0.084,0.0813,0.078,0.075],
					[0.6457,0.3525,0.2204,0.1338,0.1049,0.0829,0.0829,0.083,0.079,0.079,0.075,0.076],
					[0.647,0.3854,0.2354,0.1475,0.1115,0.092,0.0924,0.0908,0.0824,0.0812,0.075,0.076],
					[0.6366,0.47,0.2343,0.138,0.0997,0.083,0.082,0.0823,0.081,0.0794,0.079,0.076]
				],
				"Abs600_mean": [0.636525,0.390575,0.22775,0.140825,0.10375,0.0868,0.08585,0.08525,0.0816,0.080225,0.07675,0.07575],
				"Abs600_std": [0.01394019966,0.05505587314,0.008213200757,0.006109214352,0.00581119609,0.004580392996,0.004707794954,0.003859620016,0.00212289111,0.001195477589,0.002061552813,0.0005],
				"Abs600_net_mean": [0.560775,0.314825,0.152,0.065075,0.028,0.01105,0.0101,0.0095,0.00585,0.004475,0.001],
				"num_particles": [235294117.6,117647058.8,58823529.41,29411764.71,14705882.35,7352941.176,3676470.588,1838235.294,919117.6471,459558.8235,229779.4118],
				"particles_per_Abs600": [419587388.3,373690332.2,386996904,451967187.2,525210084,665424540.9,364006988.9,193498452,157114127.7,102694709.2,229779411.8],
				"mean_particles_per_Abs600": 480657809.7,
				"au_raw": [
					[115891.773,71404.078,41066.984,22409.357,12633.627,6579.033,3312.773,1733.265,787.412,415.786,205.84,106.892],
					[12091.961,66945.789,39785.527,22105.93,11686.401,5942.734,3163.835,1534.984,715.742,367.802,216.558,79.626],
					[123917.094,59002.781,38925.645,21596.318,9664.763,5540.337,2781.272,1427.586,676.011,279.049,193.378,76.003],
					[119580.844,54019.367,44502.113,17451.637,13172.343,6876.456,3476.255,1748.499,728.388,357.105,205.893,91.767]
				],
				"au_mean": [92870.418,62843.00375,41070.06725,20890.8105,11789.2835,6234.64,3183.53375,1611.0835,726.88825,354.9355,205.41725,88.572],
				"au_std": [53952.09248,7804.458456,2451.362749,2317.193278,1543.798529,604.9242611,296.9798367,156.2837217,46.10895438,56.66215017,9.477427688,13.95040145],
				"au_net_mean": [92781.846,62754.43175,40981.49525,20802.2385,11700.7115,6146.068,3094.96175,1522.5115,638.31625,266.3635,116.84525],
				"uM_fluorescein": [10,5,2.5,1.25,0.625,0.3125,0.15625,0.078125,0.0390625,0.01953125,0.009765625],
				"uM_per_au": [0.0001077797051,7.967564777e-05,6.100314263e-05,6.008968698e-05,5.341555511e-05,5.084551619e-05,5.04852766e-05,5.131324131e-05,6.119615473e-05,7.332554948e-05,8.357742399e-05],
				"mean_uM_per_au": 6.100590974e-05,
				"MEFL_per_au": 367386184.2,
				"experiment_Abs600": [
					[0.373,0.363,0.4327,0.3968,0.4112,0.3975,0.3375,0.3789,0.0793],
					[0.396,0.365,0.4617,0.3844,0.4474,0.3982,0.3554,0.3987,0.0763],
					[0.385,0.381,0.4808,0.3795,0.4412,0.3964,0.3984,0.3628,0.0752],
					[0.403,0.374,0.4198,0.3992,0.4245,0.4085,0.3991,0.3849,0.0779],
					[0.414,0.355,0.4256,0.3997,0.4388,0.4009,0.4257,0.4321,0.0783],
					[0.395,0.362,0.4394,0.4098,0.4617,0.4087,0.4168,0.4261,0.0772],
					[0.414,0.36,0.4312,0.4118,0.4198,0.4106,0.4113,0.4458,0.0776],
					[0.394,0.332,0.4158,0.4264,0.4436,0.4092,0.4259,0.4365,0.0768]
				],
				"experiment_au": [
					[247895,435653,687532,542325,268755,687912,697414,256875,159834],
					[257985,456235,654783,548832,254324,674132,653021,249856,157854],
					[249875,453265,650423,532544,246589,693214,642305,260254,154532],
					[239875,423568,635472,568742,218956,621047,697321,257854,160254],
					[241256,446583,680242,532412,236578,674921,677201,259322,157485],
					[241265,419856,645230,542335,258032,663348,659802,252545,160035],
					[248956,425632,634217,569321,260314,624803,642304,257654,161354],
					[247852,456325,683214,543189,234137,641297,694023,253965,161787]
				],
				"experiment_uM_per_OD": [
					[7.890064936,25.58384145,39.29341853,31.70139709,8.635853746,43.67157056,54.78829382,8.523429344],
					[8.241890273,27.19726873,33.92997527,33.39346873,6.840726628,42.20496587,46.68665604,7.509363829],
					[8.098569448,25.70671782,32.17282459,32.68921906,6.618760151,44.13242973,39.71433692,9.673361094],
					[6.444831533,23.40110979,36.57587231,33.45565127,4.456821606,36.67785548,44.00011814,8.365893919],
					[6.566640935,27.49393105,39.60919215,30.69741147,5.773427157,42.20784597,39.36744091,7.574407732],
					[6.726102348,24.00684985,35.25078412,30.24704582,6.706830764,39.95356403,38.72583632,6.977319698],
					[6.852656228,24.62619025,35.19038255,32.12325169,7.609928784,36.62339719,37.92666307,6.882455532],
					[7.139935781,30.37117363,40.47573357,28.70862902,5.190511046,37.96099303,40.11948124,6.743537148]
				],
				"experiment_MEFL_per_particle": [
					[229174.6009,743107.5282,1141315.513,920797.8749,250836.7613,1268483.192,1591379.218,247571.2854],
					[239393.7095,789971.0909,985529.0928,969945.7393,198695.5503,1225884.234,1356059.278,218116.7674],
					[235230.8169,746676.5917,934490.9443,949490.1236,192248.3184,1281869.294,1153541.496,280972.1702],
					[187196.3927,679707.9669,1062381.743,971751.8915,129452.7131,1065343.943,1278026.175,242995.5159],
					[190734.4651,798587.9363,1150487.464,891636.1371,167694.8004,1225967.889,1143465.565,220006.0307],
					[195366.1768,697302.2752,1023893.269,878554.8294,194806.4149,1160490.08,1124829.536,202663.0287],
					[199042.0572,715291.6188,1022138.847,933051.0514,221037.7742,1063762.149,1101616.773,199907.6069],
					[207386.3708,882160.242,1175657.002,833870.0188,150763.4356,1102613.92,1165309.307,195872.5875]
				],
				"experiment_net_au": [
					[88061,275819,527698,382491,108921,528078,537580,97041],
					[100131,298381,496929,390978,96470,516278,495167,92002],
					[95343,298733,495891,378012,92057,538682,487773,105722],
					[79621,263314,475218,408488,58702,460793,537067,97600],
					[83771,289098,522757,374927,79093,517436,519716,101837],
					[81230,259821,485195,382300,97997,503313,499767,92510],
					[87602,264278,472863,407967,98960,463449,480950,96300],
					[86065,294538,521427,381402,72350,479510,532236,92178]
				],
				"experiment_net_Abs600": [
					[0.2937,0.2837,0.3534,0.3175,0.3319,0.3182,0.2582,0.2996],
					[0.3197,0.2887,0.3854,0.3081,0.3711,0.3219,0.2791,0.3224],
					[0.3098,0.3058,0.4056,0.3043,0.366,0.3212,0.3232,0.2876],
					[0.3251,0.2961,0.3419,0.3213,0.3466,0.3306,0.3212,0.307],
					[0.3357,0.2767,0.3473,0.3214,0.3605,0.3226,0.3474,0.3538],
					[0.3178,0.2848,0.3622,0.3326,0.3845,0.3315,0.3396,0.3489],
					[0.3364,0.2824,0.3536,0.3342,0.3422,0.333,0.3337,0.3682],
					[0.3172,0.2552,0.339,0.3496,0.3668,0.3324,0.3491,0.3597]
				]
			}
		],
		[
			{
				"LUDOX_Abs600": [
					[0.051],
					[0.052],
					[0.054],
					[0.052]
				],
				"water_Abs600": [
					[0.036],
					[0.035],
					[0.037],
					[0.037]
				],
				"LUDOX_mean": 0.05225,
				"water_mean": 0.03625,
				"net_Abs600": 0.016,
				"reference_OD600": 0.063,
				"OD600_per_Abs600": 3.9375,
				"Abs600_raw": [
					[0.994,0.575,0.311,0.163,0.101,0.091,0.042,0.04,0.043,0.038,0.036,0.036],
					[0.97,0.567,0.271,0.162,0.106,0.064,0.051,0.042,0.039,0.038,0.037,0.042],
					[1.092,0.615,0.28,0.244,0.104,0.082,0.053,0.041,0.039,0.035,0.037,0.038],
					[1.199,0.454,0.283,0.148,0.096,0.069,0.048,0.041,0.039,0.037,0.036,0.036]
				],
				"Abs600_mean": [1.06375,0.55275,0.28625,0.17925,0.10175,0.0765,0.0485,0.041,0.04,0.037,0.0365,0.038],
				"Abs600_std": [0.1044744785,0.06910077182,0.01726991604,0.04370640685,0.00434932945,0.01228820573,0.004795831523,0.0008164965809,0.002,0.001414213562,0.0005773502692,0.002828427125],
				"Abs600_net_mean": [1.02575,0.51475,0.24825,0.14125,0.06375,0.0385,0.0105,0.003,0.002,-0.001,-0.0015],
				"num_particles": [235294117.6,117647058.8,58823529.41,29411764.71,14705882.35,7352941.176,3676470.588,1838235.294,919117.6471,459558.8235,229779.4118],
				"particles_per_Abs600": [229387392.3,228551838.4,236952787.2,208224882.9,230680507.5,190985485.1,350140056,612745098,459558823.5,-459558823.5,-153186274.5],
				"mean_particles_per_Abs600": 219079100.2,
				"au_raw": [
					[34206,19612,10889,5539,2782,1420,718,341,198,108,34,0],
					[33672,19429,10913,5399,2736,1398,695,355,175,87,28,0],
					[32965,18939,10812,5462,2942,1410,713,380,163,95,45,5],
					[33634,19484,10718,5511,2715,1429,690,368,161,110,65,12]
				],
				"au_mean": [33619.25,19366,10833,5477.75,2793.75,1414.25,704,361,174.25,100,43,4.25],
				"au_std": [508.3695342,294.809543,87.94316346,61.39150321,102.7176551,13.32603967,13.58921141,16.79285562,16.99754884,10.92397974,16.26857912,5.678908346],
				"au_net_mean": [33615,19361.75,10828.75,5473.5,2789.5,1410,699.75,356.75,170,95.75,38.75],
				"uM_fluorescein": [10,5,2.5,1.25,0.625,0.3125,0.15625,0.078125,0.0390625,0.01953125,0.009765625],
				"uM_per_au": [0.0002974862413,0.0002582411197,0.0002308669052,0.0002283730702,0.0002240544901,0.0002216312057,0.0002232940336,0.00021899089,0.0002297794118,0.0002039817232,0.000252016129],
				"mean_uM_per_au": 0.0002326333582,
				"MEFL_per_au": 1400950861,
				"experiment_Abs600": [
					[0.373,0.318,0.062,0.331,0.361,0.083,0.054,0.339,0.042],
					[0.393,0.345,0.069,0.353,0.357,0.083,0.058,0.35,0.04],
					[0.388,0.344,0.065,0.361,0.356,0.089,0.059,0.346,0.039],
					[0.377,0.334,0.066,0.338,0.359,0.091,0.058,0.368,0.043],
					[0.404,0.397,0.08,0.326,0.362,0.234,0.057,0.365,0.039],
					[0.37,0.331,0.082,0.295,0.339,0.219,0.056,0.324,0.039],
					[0.386,0.335,0.077,0.299,0.37,0.218,0.057,0.346,0.04],
					[0.402,0.379,0.079,0.33,0.364,0.23,0.056,0.376,0.04]
				],
				"experiment_au": [
					[9,412,196,744,32,360,120,265,39],
					[28,385,235,769,29,364,197,309,24],
					[30,399,264,840,10,409,170,339,29],
					[0,423,276,803,21,419,150,317,17],
					[15,500,304,754,43,971,159,342,20],
					[37,469,319,778,20,905,162,316,9],
					[36,522,325,846,39,931,144,333,11],
					[38,535,286,864,14,968,167,388,29]
				],
				"experiment_uM_per_OD": [
					[-0.005354817625,0.07984563387,0.4637896792,0.1441261207,-0.00129645898,0.4625648191,0.3988000426,0.04495763044],
					[0.0006694786152,0.06992923637,0.429868756,0.1406252665,0.0009318846655,0.46715595,0.5678387438,0.05431685168],
					[0.0001692879306,0.07167262454,0.5340057551,0.1488046168,-0.003541161729,0.4490193072,0.4165244889,0.05965883132],
					[-0.003007141594,0.08242984208,0.6653089278,0.1574171166,0.0007478669341,0.4948074603,0.5238558584,0.05453675796],
					[-0.0008093354492,0.07921540263,0.4092473789,0.1511003904,0.004207040926,0.2881358712,0.456240378,0.05835656156],
					[0.004997829783,0.09307357666,0.4259363073,0.1774752504,0.002166321219,0.294094517,0.5317333901,0.06364216404],
					[0.004268893627,0.1023411534,0.5013942478,0.1904750668,0.005012974722,0.3053649931,0.4622257574,0.06217071591],
					[0.001468876768,0.0881865275,0.3893318555,0.170113939,-0.002735254065,0.2919869318,0.5095778322,0.0631257563]
				],
				"experiment_MEFL_per_particle": [
					[-579.5824347,8642.148083,50198.60064,15599.59158,-140.3231454,50066.02704,43164.40182,4866.020607],
					[72.46148664,7568.839858,46527.14577,15220.67417,100.8631892,50562.95132,61460.42399,5879.02247],
					[18.3229977,7757.536696,57798.48677,16105.97188,-383.280119,48599.91909,45082.81968,6457.215377],
					[-325.4800758,8921.851668,72010.1776,17038.15183,80.94590121,53555.83189,56699.9056,5902.824181],
					[-87.59898898,8573.934564,44295.17658,16354.45654,455.3520201,31186.58775,49381.49673,6316.263298],
					[540.9436057,10073.88373,46101.51443,19209.15799,234.4732938,31831.52595,57552.53576,6888.354183],
					[462.0466904,11076.96639,54268.75744,20616.20221,542.5828287,33051.39382,50029.32847,6729.090964],
					[158.9849054,9544.930546,42139.60596,18412.40129,-296.0521387,31603.40999,55154.51344,6832.460429]
				],
				"experiment_net_au": [
					[-30,373,157,705,-7,321,81,226],
					[4,361,211,745,5,340,173,285],
					[1,370,235,811,-19,380,141,310],
					[-17,406,259,786,4,402,133,300],
					[-5,480,284,734,23,951,139,322],
					[28,460,310,769,11,896,153,307],
					[25,511,314,835,28,920,133,322],
					[9,506,257,835,-15,939,138,359]
				],
				"experiment_net_Abs600": [
					[0.331,0.276,0.02,0.289,0.319,0.041,0.012,0.297],
					[0.353,0.305,0.029,0.313,0.317,0.043,0.018,0.31],
					[0.349,0.305,0.026,0.322,0.317,0.05,0.02,0.307],
					[0.334,0.291,0.023,0.295,0.316,0.048,0.015,0.325],
					[0.365,0.358,0.041,0.287,0.323,0.195,0.018,0.326],
					[0.331,0.292,0.043,0.256,0.3,0.18,0.017,0.285],
					[0.346,0.295,0.037,0.259,0.33,0.178,0.017,0.306],
					[0.362,0.339,0.039,0.29,0.324,0.19,0.016,0.336]
				]
			}
		],
		[
			{
				"LUDOX_Abs600": [
					[0.06589999795],
					[0.05600000173],
					[0.05660000071],
					[0.05779999867]
				],
				"water_Abs600": [
					[0.04789999872],
					[0.04340000078],
					[0.05640000105],
					[0.0540000014]
				],
				"LUDOX_mean": 0.05907499976,
				"water_mean": 0.05042500049,
				"net_Abs600": 0.008649999276,
				"reference_OD600": 0.063,
				"OD600_per_Abs600": 7.283237604,
				"Abs600_raw": [
					[0.6754999757,0.4406000078,0.27669999,0.1634999961,0.09960000217,0.0775000006,0.06080000103,0.06840000302,0.05570000038,0.05279999971,0.05270000175,0.04890000075],
					[0.7354999781,0.4835000038,0.3021999896,0.1888000071,0.1212000027,0.08359999955,0.06859999895,0.0727000013,0.04919999838,0.04919999838,0.0449000001,0.05319999903],
					[0.6268000007,0.4083999991,0.2693000138,0.1460999995,0.09899999946,0.08259999752,0.06880000234,0.06769999862,0.06030000001,0.04580000043,0.04529999942,0.05730000138],
					[0.7601000071,0.3842000067,0.2410999984,0.1449999958,0.1035000011,0.09690000117,0.07339999825,0.0645999983,0.05939999968,0.06170000136,0.05970000103,0.04870000109]
				],
				"Abs600_mean": [0.6994749904,0.4291750044,0.2723249979,0.1608499996,0.1058250014,0.08514999971,0.06790000014,0.06835000031,0.05614999961,0.05237499997,0.05065000057,0.05202500056],
				"Abs600_std": [0.06008229868,0.04295768275,0.02513832935,0.02046957516,0.01044234263,0.008276271954,0.005226852747,0.003337165773,0.005042817341,0.006842210407,0.007018785056,0.004083605448],
				"Abs600_net_mean": [0.6474499898,0.3771500038,0.2202999974,0.1088249991,0.05380000081,0.03312499914,0.01587499958,0.01632499974,0.004124999046,0.0003499994054,-0.001374999993],
				"num_particles": [235294117.6,117647058.8,58823529.41,29411764.71,14705882.35,7352941.176,3676470.588,1838235.294,919117.6471,459558.8235,229779.4118],
				"particles_per_Abs600": [363416667.5,311937048,267015570.2,270266620.3,273343534,221975588.4,231588704.7,112602470,222816450.8,1313027441,-167112300.4],
				"mean_particles_per_Abs600": 268907672.2,
				"au_raw": [
					[39821,22567,12009,6018,3104,1573,803,416,204,101,49,1],
					[38452,22204,10261,6538,3300,1612,809,406,216,104,56,4],
					[39259,22161,11574,5939,2988,1528,782,346,230,102,55,3],
					[42331,23412,12728,6196,3225,1491,838,368,197,97,51,4]
				],
				"au_mean": [39965.75,22586,11643,6172.75,3154.25,1551,808,384,211.75,101,52.75,3],
				"au_std": [1673.946908,579.995977,1036.961266,266.1670841,137.1285893,52.70673581,23.10844002,32.70066258,14.47699324,2.943920289,3.304037934,1.414213562],
				"au_net_mean": [39962.75,22583,11640,6169.75,3151.25,1548,805,381,208.75,98,49.75],
				"uM_fluorescein": [10,5,2.5,1.25,0.625,0.3125,0.15625,0.078125,0.0390625,0.01953125,0.009765625],
				"uM_per_au": [0.0002502330295,0.000221405482,0.0002147766323,0.000202601402,0.0001983339944,0.000201873385,0.0001940993789,0.0002050524934,0.0001871257485,0.0001992984694,0.0001962939698],
				"mean_uM_per_au": 0.0002077981792,
				"MEFL_per_au": 1251389914,
				"experiment_Abs600": [
					[0.2563999891,0.2397000045,0.1349000037,0.2319000065,0.2014999986,0.2307000011,0.0957999974,0.2396000028,0.0439000018],
					[0.2621000111,0.2434999943,0.1437000036,0.2431000024,0.2113000005,0.2383999974,0.0961999968,0.2524000108,0.0452999994],
					[0.2583000064,0.2398999929,0.1421000063,0.2397000045,0.2082999945,0.2378000021,0.0962999985,0.2479999959,0.0452000014],
					[0.2624000013,0.2513000071,0.1442999989,0.2474000007,0.2096000016,0.2453999966,0.0995000005,0.2583999932,0.0452999994],
					[0.2549999952,0.2495999932,0.1412999928,0.2449000031,0.2196000069,0.2513999939,0.0895000026,0.2513999939,0.0454000011],
					[0.2554999888,0.2551000118,0.1448000073,0.2549000084,0.2247000039,0.265899986,0.0894000009,0.2526000142,0.0458000004],
					[0.2542999983,0.2495999932,0.1411000043,0.2468000054,0.2219000012,0.2569999993,0.0895000026,0.2481999993,0.0452000014],
					[0.2587000132,0.2608999908,0.1453000009,0.252700001,0.2254000008,0.2425999939,0.0903000012,0.2526000142,0.0452000014]
				],
				"experiment_au": [
					[562,15850,30722,23952,43832,725,18962,9132,412],
					[554,15630,30833,23669,43718,711,19147,9418,393],
					[541,15651,30800,23315,43488,711,19082,9302,405],
					[563,16068,30900,23773,41926,727,19262,9599,398],
					[566,16563,30312,24555,37609,731,16414,10563,406],
					[541,16401,29937,24477,37160,752,16028,10322,394],
					[540,16354,29669,24138,37609,754,16144,10397,399],
					[548,16668,29919,24346,37230,645,16094,10334,392]
				],
				"experiment_uM_per_OD": [
					[0.02013954293,2.249549751,9.503023305,3.572447521,7.860512708,0.04780625532,10.19750325,1.271284981],
					[0.02118770093,2.193376004,8.826058273,3.357370839,7.446423631,0.04698531146,10.51219506,1.243324086],
					[0.01820843868,2.234123837,8.949434793,3.360645755,7.536492193,0.04532965372,10.42805955,1.251678842],
					[0.02168409875,2.170296246,8.790435339,3.29991355,7.211418604,0.04691006932,9.930057236,1.231881273],
					[0.02177940324,2.257471434,8.897275095,3.453611696,6.093222771,0.0450125291,10.35656489,1.406745409],
					[0.02000028515,2.182016108,8.514058482,3.286047187,5.863450905,0.04640665568,10.23059453,1.369709489],
					[0.0192389934,2.227066544,8.708058972,3.359612152,6.008144654,0.04782111093,10.14042568,1.405187761],
					[0.02084701862,2.152855182,8.415937626,3.29364816,5.832550634,0.03656711088,9.933348957,1.367672893]
				],
				"experiment_MEFL_per_particle": [
					[3284.897386,366916.9714,1550008.186,582690.658,1282103.459,7797.527664,1663282.621,207355.2874],
					[3455.859134,357754.6485,1439590.553,547610.1782,1214562.694,7663.626097,1714611.011,202794.6739],
					[2969.921056,364400.8991,1459714.109,548144.3394,1229253.493,7393.576981,1700887.934,204157.3917],
					[3536.825018,353990.1819,1433780.209,538238.5009,1176231.765,7651.353589,1619660.345,200928.2726],
					[3552.369834,368209.052,1451206.505,563307.7212,993846.3659,7341.851783,1689226.665,229449.811],
					[3262.183489,355901.7717,1388701.25,535976.8021,956369.0009,7569.243376,1668680.037,223408.9987],
					[3138.01159,363249.8063,1420344.059,547975.7516,979969.5424,7799.950715,1653972.879,229195.7478],
					[3400.291517,351145.4249,1372697.067,537216.5728,951328.955,5964.34623,1620197.247,223076.8159]
				],
				"experiment_net_au": [
					[150,15438,30310,23540,43420,313,18550,8720],
					[161,15237,30440,23276,43325,318,18754,9025],
					[136,15246,30395,22910,43083,306,18677,8897],
					[165,15670,30502,23375,41528,329,18864,9201],
					[160,16157,29906,24149,37203,325,16008,10157],
					[147,16007,29543,24083,36766,358,15634,9928],
					[141,15955,29270,23739,37210,355,15745,9998],
					[156,16276,29527,23954,36838,253,15702,9942]
				],
				"experiment_net_Abs600": [
					[0.2124999873,0.1958000027,0.0910000019,0.1880000047,0.1575999968,0.1867999993,0.0518999956,0.195700001],
					[0.2168000117,0.1981999949,0.0984000042,0.197800003,0.1660000011,0.193099998,0.0508999974,0.2071000114],
					[0.213100005,0.1946999915,0.0969000049,0.1945000031,0.1630999931,0.1926000007,0.0510999971,0.2027999945],
					[0.2171000019,0.2060000077,0.0989999995,0.2021000013,0.1643000022,0.2000999972,0.0542000011,0.2130999938],
					[0.2095999941,0.2041999921,0.0958999917,0.199500002,0.1742000058,0.2059999928,0.0441000015,0.2059999928],
					[0.2096999884,0.2093000114,0.0990000069,0.209100008,0.1789000035,0.2200999856,0.0436000005,0.2068000138],
					[0.2090999969,0.2043999918,0.0959000029,0.201600004,0.1766999998,0.2117999979,0.0443000012,0.2029999979],
					[0.2135000118,0.2156999894,0.1000999995,0.2074999996,0.1801999994,0.1973999925,0.0450999998,0.2074000128]
				]
			}
		],
		[
			{
				"LUDOX_Abs600": [
					[0.055],
					[0.055],
					[0.053],
					[0.059]
				],
				"water_Abs600": [
					[0.038],
					[0.037],
					[0.037],
					[0.038]
				],
				"LUDOX_mean": 0.0555,
				"water_mean": 0.0375,
				"net_Abs600": 0.018,
				"reference_OD600": 0.063,
				"OD600_per_Abs600": 3.5,
				"Abs600_raw": [
					[1.335,0.724,0.473,0.272,0.164,0.104,0.073,0.059,0.051,0.046,0.042,0.039],
					[1.343,0.924,0.449,0.274,0.175,0.098,0.081,0.059,0.055,0.045,0.042,0.042],
					[1.298,0.764,0.527,0.324,0.169,0.103,0.069,0.066,0.052,0.046,0.044,0.039],
					[1.357,0.751,0.401,0.227,0.14,0.083,0.066,0.054,0.042,0.039,0.039,0.038]
				],
				"Abs600_mean": [1.33325,0.79075,0.4625,0.27425,0.162,0.097,0.07225,0.0595,0.05,0.044,0.04175,0.0395],
				"Abs600_std": [0.02519755279,0.09038205943,0.05239274759,0.03963479111,0.015340578,0.009695359715,0.0065,0.004932882862,0.005597618541,0.003366501646,0.002061552813,0.001732050808],
				"Abs600_net_mean": [1.29375,0.75125,0.423,0.23475,0.1225,0.0575,0.03275,0.02,0.0105,0.0045,0.00225],
				"num_particles": [235294117.6,117647058.8,58823529.41,29411764.71,14705882.35,7352941.176,3676470.588,1838235.294,919117.6471,459558.8235,229779.4118],
				"particles_per_Abs600": [181869849.4,156601742.2,139062717.3,125289732.5,120048019.2,127877237.9,112258643.9,91911764.71,87535014.01,102124183,102124183],
				"mean_particles_per_Abs600": 133775889.8,
				"au_raw": [
					[7711119,3910720,2184791,980713,465920,249251,124556,71632,23459,15593,7952,682],
					[8469414,3548592,2217533,989302,542363,293380,130626,65784,30608,17233,7748,697],
					[6720283,4719835,2253132,1315055,608283,296379,132771,70167,35661,17056,9647,739],
					[7291881,3754372,2222846,905248,482440,260995,181144,81832,47943,10669,5870,721]
				],
				"au_mean": [7548174.25,3983379.75,2219575.5,1047579.5,524751.5,275001.25,142274.25,72353.75,34417.75,15137.75,7804.25,709.75],
				"au_std": [736279.7974,512877.7345,27993.26174,182271.5875,64650.56032,23480.75141,26145.66463,6789.738256,10313.20278,3068.481424,1545.104608,25.26361019],
				"au_net_mean": [7547464.5,3982670,2218865.75,1046869.75,524041.75,274291.5,141564.5,71644,33708,14428,7094.5],
				"uM_fluorescein": [10,5,2.5,1.25,0.625,0.3125,0.15625,0.078125,0.0390625,0.01953125,0.009765625],
				"uM_per_au": [1.324948266e-06,1.25543919e-06,1.126701784e-06,1.194035839e-06,1.192653066e-06,1.139298885e-06,1.103737166e-06,1.090461169e-06,1.158849531e-06,1.353704602e-06,1.376506449e-06],
				"mean_uM_per_au": 1.181625753e-06,
				"MEFL_per_au": 7115916.775,
				"experiment_Abs600": [
					[0.158,0.154,0.148,0.15,0.156,0.149,0.142,0.143,0.043],
					[0.154,0.155,0.15,0.155,0.158,0.157,0.147,0.153,0.044],
					[0.158,0.154,0.117,0.155,0.16,0.153,0.147,0.148,0.046],
					[0.165,0.148,0.134,0.155,0.164,0.16,0.153,0.147,0.045],
					[0.162,0.143,0.151,0.159,0.171,0.143,0.15,0.141,0.046],
					[0.172,0.151,0.148,0.159,0.162,0.153,0.141,0.154,0.048],
					[0.169,0.154,0.151,0.164,0.162,0.145,0.14,0.156,0.046],
					[0.175,0.147,0.156,0.157,0.164,0.15,0.144,0.144,0.046]
				],
				"experiment_au": [
					[27926,50206,210333,62876,32273,190556,188115,45777,24258],
					[31375,54164,230699,69772,33585,201385,203082,52514,25136],
					[32926,54049,137301,71926,35577,199032,202017,51706,25517],
					[35364,51612,192192,71308,35535,203195,211450,48223,24946],
					[32271,49970,222546,75235,36337,128975,207723,48103,25792],
					[34358,57685,234435,80815,34324,146395,190698,49225,25902],
					[34150,57858,238035,80612,33545,146042,195406,52440,26722],
					[34712,53238,234265,75906,34868,138123,189402,47645,24750]
				],
				"experiment_uM_per_OD": [
					[0.01076820686,0.07892104256,0.5982884679,0.1218478593,0.02394622101,0.529654985,0.5587810995,0.07264972736],
					[0.01914847551,0.08828888637,0.6547130314,0.135760739,0.02502144357,0.5265748605,0.5832609604,0.08479829584],
					[0.0223333296,0.08919086238,0.5315366324,0.1437433016,0.02979236861,0.5474760815,0.5899772147,0.0866823441],
					[0.02930994546,0.08740425056,0.6344211257,0.1422922939,0.03004138079,0.5232884691,0.5830103953,0.07704398501],
					[0.01885653511,0.08415124434,0.6326247439,0.1477196513,0.02848055672,0.3591272167,0.5905888869,0.07928797646],
					[0.0230226437,0.104176453,0.7040227518,0.1670183139,0.02494148394,0.3874221275,0.5982402383,0.07428317368],
					[0.02038819069,0.0973309509,0.6794364156,0.1541835637,0.01985771555,0.4069021207,0.6058399954,0.07893260029],
					[0.02607166279,0.09522533083,0.6430345964,0.1555913694,0.02894840041,0.3680342211,0.5672217011,0.07887265776]
				],
				"experiment_MEFL_per_particle": [
					[1696.619672,12434.66021,94265.27532,19198.13372,3772.924329,83451.50486,88040.56407,11446.56285],
					[3017.000014,13910.64115,103155.43,21390.22249,3942.334499,82966.20587,91897.56775,13360.66987],
					[3518.800004,14052.7549,83747.97391,22647.94097,4694.033029,86259.36537,92955.76892,13657.51718],
					[4618.023289,13771.25949,99958.27313,22419.32275,4733.266948,82448.40785,91858.08915,12138.91433],
					[2971.002399,13258.72157,99675.23838,23274.44761,4487.346262,56583.45058,93052.14293,12492.47367],
					[3627.407118,16413.85811,110924.5825,26315.11084,3929.7362,61041.54679,94257.67635,11703.92577],
					[3212.32735,15335.29288,107050.8028,24292.89024,3128.746622,64110.78016,95455.08067,12436.48122],
					[4107.805186,15003.5351,101315.3964,24514.70162,4561.058888,57986.82248,89370.45035,12427.03679]
				],
				"experiment_net_au": [
					[3668,25948,186075,38618,8015,166298,163857,21519],
					[6239,29028,205563,44636,8449,176249,177946,27378],
					[7409,28532,111784,46409,10060,173515,176500,26189],
					[10418,26666,167246,46362,10589,178249,186504,23277],
					[6479,24178,196754,49443,10545,103183,181931,22311],
					[8456,31783,208533,54913,8422,120493,164796,23323],
					[7428,31136,211313,53890,6823,119320,168684,25718],
					[9962,28488,209515,51156,10118,113373,164652,22895]
				],
				"experiment_net_Abs600": [
					[0.115,0.111,0.105,0.107,0.113,0.106,0.099,0.1],
					[0.11,0.111,0.106,0.111,0.114,0.113,0.103,0.109],
					[0.112,0.108,0.071,0.109,0.114,0.107,0.101,0.102],
					[0.12,0.103,0.089,0.11,0.119,0.115,0.108,0.102],
					[0.116,0.097,0.105,0.113,0.125,0.097,0.104,0.095],
					[0.124,0.103,0.1,0.111,0.114,0.105,0.093,0.106],
					[0.123,0.108,0.105,0.118,0.116,0.099,0.094,0.11],
					[0.129,0.101,0.11,0.111,0.118,0.104,0.098,0.098]
				]
			}
		],
		[
			{
				"LUDOX_Abs600": [
					[0.05],
					[0.05],
					[0.05],
					[0.05]
				],
				"water_Abs600": [
					[0.035],
					[0.035],
					[0.036],
					[0.036]
				],
				"LUDOX_mean": 0.05,
				"water_mean": 0.0355,
				"net_Abs600": 0.0145,
				"reference_OD600": 0.063,
				"OD600_per_Abs600": 4.344827586,
				"Abs600_raw": [
					[0.898,0.502,0.278,0.141,0.091,0.063,0.048,0.043,0.042,0.04,0.037,0.036],
					[1.001,0.476,0.247,0.154,0.086,0.06,0.047,0.043,0.041,0.037,0.036,0.036],
					[0.901,0.515,0.268,0.142,0.089,0.063,0.051,0.04,0.039,0.036,0.036,0.035],
					[0.962,0.545,0.291,0.162,0.095,0.068,0.051,0.043,0.039,0.037,0.037,0.034]
				],
				"Abs600_mean": [0.9405,0.5095,0.271,0.14975,0.09025,0.0635,0.04925,0.04225,0.04025,0.0375,0.0365,0.03525],
				"Abs600_std": [0.04996331988,0.02868797658,0.01856520042,0.01007885576,0.003774917218,0.00331662479,0.002061552813,0.0015,0.0015,0.001732050808,0.0005773502692,0.0009574271078],
				"Abs600_net_mean": [0.90525,0.47425,0.23575,0.1145,0.055,0.02825,0.014,0.007,0.005,0.00225,0.00125],
				"num_particles": [235294117.6,117647058.8,58823529.41,29411764.71,14705882.35,7352941.176,3676470.588,1838235.294,919117.6471,459558.8235,229779.4118],
				"particles_per_Abs600": [259921698.6,248069707.6,249516561.7,256871307.5,267379679.1,260281103.6,262605042,262605042,183823529.4,204248366,183823529.4],
				"mean_particles_per_Abs600": 256423671.9,
				"au_raw": [
					[226961,132449,69479,36825,19340,9120,4811,2308,1172,601,315,20],
					[223385,131950,70367,35673,19198,9444,4928,2560,1193,638,328,21],
					[237320,131133,69499,37678,18966,10585,5108,2707,1303,684,350,21],
					[231830,125525,69727,36577,18573,9798,4775,2367,1168,675,301,18]
				],
				"au_mean": [229874,130264.25,69768,36688.25,19019.25,9736.75,4905.5,2485.5,1209,649.5,323.5,20],
				"au_std": [6051.488577,3205.729389,414.8750816,824.907015,335.0655409,629.6461308,149.969997,182.7210989,63.61865554,37.96928583,20.82466486,1.414213562],
				"au_net_mean": [229854,130244.25,69748,36668.25,18999.25,9716.75,4885.5,2465.5,1189,629.5,303.5],
				"uM_fluorescein": [10,5,2.5,1.25,0.625,0.3125,0.15625,0.078125,0.0390625,0.01953125,0.009765625],
				"uM_per_au": [4.350587764e-05,3.838941066e-05,3.584332167e-05,3.408943705e-05,3.289603537e-05,3.216095917e-05,3.198239689e-05,3.168728453e-05,3.285323802e-05,3.102660842e-05,3.217668863e-05],
				"mean_uM_per_au": 3.467583278e-05,
				"MEFL_per_au": 208822750.9,
				"experiment_Abs600": [
					[0.724,0.651,0.78,0.585,0.861,0.602,0.237,0.666,0.038],
					[0.791,0.64,0.825,0.828,0.823,0.626,0.244,0.695,0.038],
					[0.77,0.636,0.817,0.685,0.801,0.537,0.276,0.626,0.038],
					[0.736,0.625,0.807,0.774,0.898,0.559,0.261,0.612,0.038],
					[0.76,0.794,0.77,0.869,0.817,0.589,0.246,0.602,0.038],
					[0.93,0.823,0.777,0.834,0.752,0.615,0.254,0.609,0.038],
					[0.854,0.77,0.755,0.809,0.801,0.6,0.224,0.603,0.038],
					[0.836,0.736,0.763,0.835,0.723,0.631,0.271,0.655,0.038]
				],
				"experiment_au": [
					[82015,150908,236167,116729,98280,189653,212324,123218,82340],
					[82787,155536,235351,114536,99838,192756,212143,131763,81942],
					[82607,157869,235650,119785,98253,197424,223123,125329,81006],
					[82880,154057,235531,119677,98897,199194,212343,122387,81381],
					[88908,145864,218740,117664,95742,193864,217522,124732,81822],
					[89519,141026,224312,120013,97672,193286,214352,133297,81753],
					[89426,145221,215743,118645,96252,193264,218982,123186,81855],
					[89319,144511,236313,115332,97273,194387,215463,132176,81997]
				],
				"experiment_uM_per_OD": [
					[-0.003781060253,0.8927201969,1.654561894,0.501749067,0.154576274,1.518544716,5.213041398,0.5194985604],
					[0.008956041257,0.9756639759,1.555716505,0.3292796737,0.181945227,1.5040825,5.044306327,0.6052034898],
					[0.01745559286,1.025818436,1.584345774,0.4783509907,0.1804028433,1.86197541,4.765664083,0.6015977103],
					[0.01713959529,0.9881144896,1.599821548,0.4152694216,0.1625514463,1.804720055,4.68699822,0.5701509703],
					[0.07832822827,0.6760789957,1.492807535,0.3442275014,0.1426120197,1.622869531,5.206799632,0.6072027969],
					[0.06948433167,0.6026173133,1.539588132,0.3836067591,0.1779393188,1.542701577,4.899376903,0.7204375869],
					[0.0740487003,0.6908751386,1.490310809,0.380828781,0.1505919717,1.582115966,5.883887811,0.5838238306],
					[0.07322867667,0.7147862977,1.698741528,0.333807808,0.1779809133,1.512611266,4.571608974,0.6490694835]
				],
				"experiment_MEFL_per_particle": [
					[-385.814853,91092.09811,168829.5111,51197.87297,15772.77759,154950.4813,531932.4914,53009.00998],
					[913.8637075,99555.58183,158743.4462,33599.30295,18565.47273,153474.7743,514714.9672,61754.23818],
					[1781.147758,104673.2828,161664.7424,48810.36133,18408.08975,189993.7375,486282.6468,61386.30876],
					[1748.903746,100826.0173,163243.8719,42373.59368,16586.55461,184151.4698,478255.6765,58177.52114],
					[7992.518461,68986.28979,152324.2903,35124.56136,14551.95943,165595.6604,531295.5891,61958.24508],
					[7090.09786,61490.34784,157097.7263,39142.77358,18156.71466,157415.4186,499926.5426,73512.58723],
					[7555.840561,70496.07047,152069.5274,38859.31202,15366.22416,161437.2155,600384.8548,59572.6834],
					[7472.166333,72935.93646,173337.5479,34061.34833,18160.95891,154345.0392,466481.4962,66230.27156]
				],
				"experiment_net_au": [
					[-325,68568,153827,34389,15940,107313,129984,40878],
					[845,73594,153409,32594,17896,110814,130201,49821],
					[1601,76863,154644,38779,17247,116418,142117,44323],
					[1499,72676,154150,38296,17516,117813,130962,41006],
					[7086,64042,136918,35842,13920,112042,135700,42910],
					[7766,59273,142559,38260,15919,111533,132599,51544],
					[7571,63366,133888,36790,14397,111409,137127,41331],
					[7322,62514,154316,33335,15276,112390,133466,50179]
				],
				"experiment_net_Abs600": [
					[0.686,0.613,0.742,0.547,0.823,0.564,0.199,0.628],
					[0.753,0.602,0.787,0.79,0.785,0.588,0.206,0.657],
					[0.732,0.598,0.779,0.647,0.763,0.499,0.238,0.588],
					[0.698,0.587,0.769,0.736,0.86,0.521,0.223,0.574],
					[0.722,0.756,0.732,0.831,0.779,0.551,0.208,0.564],
					[0.892,0.785,0.739,0.796,0.714,0.577,0.216,0.571],
					[0.816,0.732,0.717,0.771,0.763,0.562,0.186,0.565],
					[0.798,0.698,0.725,0.797,0.685,0.593,0.233,0.617]
				]
			}
		],
		[
			{
				"LUDOX_Abs600": [
					[0.059],
					[0.05],
					[0.047],
					[0.048]
				],
				"water_Abs600": [
					[0.034],
					[0.034],
					[0.033],
					[0.034]
				],
				"LUDOX_mean": 0.051,
				"water_mean": 0.03375,
				"net_Abs600": 0.01725,
				"reference_OD600": 0.063,
				"OD600_per_Abs600": 3.652173913,
				"Abs600_raw": [
					[1.136,0.591,0.42,0.23,0.158,0.083,0.053,0.051,0.037,0.038,0.028,0.03],
					[1.162,0.577,0.349,0.203,0.218,0.071,0.053,0.038,0.032,0.03,0.029,0.026],
					[1.153,0.645,0.329,0.182,0.104,0.065,0.052,0.04,0.033,0.032,0.03,0.026],
					[0.971,0.583,0.333,0.189,0.102,0.066,0.049,0.038,0.035,0.034,0.031,0.03]
				],
				"Abs600_mean": [1.1055,0.599,0.35775,0.201,0.1455,0.07125,0.05175,0.04175,0.03425,0.0335,0.0295,0.028],
				"Abs600_std": [0.0903124207,0.03119829055,0.04239005386,0.02121320344,0.05485435261,0.008261355821,0.001892969449,0.006238322424,0.002217355783,0.003415650255,0.001290994449,0.002309401077],
				"Abs600_net_mean": [1.0775,0.571,0.32975,0.173,0.1175,0.04325,0.02375,0.01375,0.00625,0.0055,0.0015],
				"num_particles": [235294117.6,117647058.8,58823529.41,29411764.71,14705882.35,7352941.176,3676470.588,1838235.294,919117.6471,459558.8235,229779.4118],
				"particles_per_Abs600": [218370410.8,206036880.6,178388262.1,170010200.6,125156445.6,170010200.6,154798761.6,133689839.6,147058823.5,83556149.73,153186274.5],
				"mean_particles_per_Abs600": 169920397.9,
				"au_raw": [
					[234218,104592,55582,27816,14973,7114,3746,1854,878,511,278,56],
					[220265,106088,52457,25840,14412,6866,4050,1964,944,458,283,58],
					[215913,104104,55151,28598,14195,7202,4016,2003,1089,550,333,59],
					[232707,107374,56281,28715,13562,7050,4376,1171,830,435,249,54]
				],
				"au_mean": [225775.75,105539.5,54867.75,27742.25,14285.5,7058,4047,1748,935.25,488.5,285.75,56.75],
				"au_std": [9072.963771,1486.007963,1673.257776,1329.47919,583.1812183,142.3610434,258.0775077,389.8059346,112.6510098,51.90054592,34.88433268,2.217355783],
				"au_net_mean": [225719,105482.75,54811,27685.5,14228.75,7001.25,3990.25,1691.25,878.5,431.75,229],
				"uM_fluorescein": [10,5,2.5,1.25,0.625,0.3125,0.15625,0.078125,0.0390625,0.01953125,0.009765625],
				"uM_per_au": [4.430287216e-05,4.740111535e-05,4.561128241e-05,4.514998826e-05,4.392515154e-05,4.463488663e-05,3.91579475e-05,4.619364375e-05,4.446499715e-05,4.523740591e-05,4.264465066e-05],
				"mean_uM_per_au": 4.534448484e-05,
				"MEFL_per_au": 273070876.7,
				"experiment_Abs600": [
					[0.383,0.359,0.272,0.366,0.367,0.22,0.33,0.321,0.029],
					[0.392,0.387,0.282,0.386,0.377,0.232,0.342,0.332,0.029],
					[0.395,0.397,0.288,0.386,0.392,0.249,0.367,0.366,0.03],
					[0.413,0.388,0.293,0.387,0.387,0.236,0.354,0.355,0.033],
					[0.296,0.306,0.294,0.343,0.352,0.28,0.332,0.336,0.031],
					[0.286,0.299,0.283,0.339,0.358,0.279,0.335,0.363,0.03],
					[0.277,0.297,0.283,0.345,0.353,0.291,0.348,0.367,0.031],
					[0.282,0.265,0.279,0.346,0.357,0.281,0.339,0.369,0.034]
				],
				"experiment_au": [
					[409,3098,7409,5963,466,7616,731,2131,252],
					[423,3098,7532,6187,476,7706,754,2236,253],
					[420,3218,7449,6186,470,7895,749,2248,251],
					[415,3202,7666,6341,477,8013,757,2269,236],
					[5838,5913,6600,4868,428,5649,1957,2192,241],
					[6037,5919,6889,5053,457,5783,2025,2219,247],
					[6006,6015,7045,5012,446,6055,2033,2339,248],
					[6033,5915,7130,5139,450,6007,2087,2284,253]
				],
				"experiment_uM_per_OD": [
					[0.005506420996,0.1070764534,0.3656771014,0.2104046247,0.007860860607,0.4786889857,0.01975795718,0.07989451244],
					[0.005814539411,0.09866707786,0.3572105034,0.2063727484,0.007956070838,0.455835459,0.01987313627,0.08125556376],
					[0.005748663162,0.1003747564,0.3463898506,0.2069873229,0.007511186863,0.4333607615,0.01834731275,0.0737924296],
					[0.005848472559,0.1037327319,0.3548039841,0.2141191094,0.008452531593,0.4756517328,0.0201514227,0.07838889258],
					[0.2622300484,0.2560805244,0.3001968278,0.184127191,0.007232852295,0.2696561676,0.07078215977,0.07942010414],
					[0.2808093864,0.2617923577,0.3259502904,0.1931071299,0.007949109385,0.2760385621,0.07237772689,0.07352511277],
					[0.290609345,0.2691791001,0.3348804166,0.18837147,0.00763453061,0.2773010412,0.0699120409,0.07726588397],
					[0.2893671186,0.3043202887,0.3485025516,0.1944338567,0.007572455433,0.2892317241,0.07465734034,0.07527281166]
				],
				"experiment_MEFL_per_particle": [
					[712.7320011,13859.60408,47331.97342,27234.04355,1017.482484,61959.83905,2557.401327,10341.26809],
					[752.6137781,12771.12373,46236.08639,26712.17149,1029.806165,59001.75796,2572.309707,10517.43784],
					[744.0869854,12992.1597,44835.4987,26791.71987,972.2219291,56092.71121,2374.812413,9551.435688],
					[757.0059668,13426.80439,45924.5949,27714.83355,1094.06632,61566.70759,2608.330137,10146.38588],
					[33942.14632,33146.1733,38856.43432,23832.78383,936.1952697,34903.35739,9161.79682,10279.86233],
					[36346.99128,33885.49315,42189.87303,24995.11593,1028.905099,35729.47236,9368.321484,9516.835125],
					[37615.46386,34841.60743,43345.75755,24382.14856,988.1871152,35892.88326,9049.171657,10001.02755],
					[37454.67439,39390.16078,45108.95936,25166.84283,980.1523199,37437.1494,9663.386728,9743.051198]
				],
				"experiment_net_au": [
					[157,2846,7157,5711,214,7364,479,1879],
					[170,2845,7279,5934,223,7453,501,1983],
					[169,2967,7198,5935,219,7644,498,1997],
					[179,2966,7430,6105,241,7777,521,2033],
					[5597,5672,6359,4627,187,5408,1716,1951],
					[5790,5672,6642,4806,210,5536,1778,1972],
					[5758,5767,6797,4764,198,5807,1785,2091],
					[5780,5662,6877,4886,197,5754,1834,2031]
				],
				"experiment_net_Abs600": [
					[0.354,0.33,0.243,0.337,0.338,0.191,0.301,0.292],
					[0.363,0.358,0.253,0.357,0.348,0.203,0.313,0.303],
					[0.365,0.367,0.258,0.356,0.362,0.219,0.337,0.336],
					[0.38,0.355,0.26,0.354,0.354,0.203,0.321,0.322],
					[0.265,0.275,0.263,0.312,0.321,0.249,0.301,0.305],
					[0.256,0.269,0.253,0.309,0.328,0.249,0.305,0.333],
					[0.246,0.266,0.252,0.314,0.322,0.26,0.317,0.336],
					[0.248,0.231,0.245,0.312,0.323,0.247,0.305,0.335]
				]
			}
		],
		[
			{
				"LUDOX_Abs600": [
					[0.059],
					[0.05],
					[0.047],
					[0.048]
				],
				"water_Abs600": [
					[0.034],
					[0.034],
					[0.034],
					[0.034]
				],
				"LUDOX_mean": 0.051,
				"water_mean": 0.034,
				"net_Abs600": 0.017,
				"reference_OD600": 0.063,
				"OD600_per_Abs600": 3.705882353,
				"Abs600_raw": [
					[1.136,0.591,0.42,0.23,0.126,0.083,0.053,0.051,0.037,0.038,0.028,0.03],
					[1.162,0.577,0.349,0.203,0.13,0.071,0.053,0.038,0.032,0.03,0.029,0.026],
					[1.153,0.645,0.329,0.182,0.135,0.065,0.052,0.04,0.033,0.032,0.03,0.026],
					[0.971,0.583,0.333,0.189,0.129,0.066,0.049,0.038,0.035,0.034,0.031,0.03]
				],
				"Abs600_mean": [1.1055,0.599,0.35775,0.201,0.13,0.07125,0.05175,0.04175,0.03425,0.0335,0.0295,0.028],
				"Abs600_std": [0.0903124207,0.03119829055,0.04239005386,0.02121320344,0.003741657387,0.008261355821,0.001892969449,0.006238322424,0.002217355783,0.003415650255,0.001290994449,0.002309401077],
				"Abs600_net_mean": [1.0775,0.571,0.32975,0.173,0.102,0.04325,0.02375,0.01375,0.00625,0.0055,0.0015],
				"num_particles": [235294117.6,117647058.8,58823529.41,29411764.71,14705882.35,7352941.176,3676470.588,1838235.294,919117.6471,459558.8235,229779.4118],
				"particles_per_Abs600": [218370410.8,206036880.6,178388262.1,170010200.6,144175317.2,170010200.6,154798761.6,133689839.6,147058823.5,83556149.73,153186274.5],
				"mean_particles_per_Abs600": 173724172.2,
				"au_raw": [
					[234218,104592,55582,27816,14973,7114,3746,1854,878,511,278,56],
					[220265,106088,52457,25840,14412,6866,4050,1964,944,458,283,58],
					[215913,104104,55151,28598,14195,7202,4016,2003,1089,550,333,59],
					[232707,107374,56281,28715,13562,7050,4376,1171,830,435,249,54]
				],
				"au_mean": [225775.75,105539.5,54867.75,27742.25,14285.5,7058,4047,1748,935.25,488.5,285.75,56.75],
				"au_std": [9072.963771,1486.007963,1673.257776,1329.47919,583.1812183,142.3610434,258.0775077,389.8059346,112.6510098,51.90054592,34.88433268,2.217355783],
				"au_net_mean": [225719,105482.75,54811,27685.5,14228.75,7001.25,3990.25,1691.25,878.5,431.75,229],
				"uM_fluorescein": [10,5,2.5,1.25,0.625,0.3125,0.15625,0.078125,0.0390625,0.01953125,0.009765625],
				"uM_per_au": [4.430287216e-05,4.740111535e-05,4.561128241e-05,4.514998826e-05,4.392515154e-05,4.463488663e-05,3.91579475e-05,4.619364375e-05,4.446499715e-05,4.523740591e-05,4.264465066e-05],
				"mean_uM_per_au": 4.534448484e-05,
				"MEFL_per_au": 273070876.7,
				"experiment_Abs600": [
					[0.039,0.365,0.339,0.418,0.384,0.242,0.393,0.377,0.031],
					[0.038,0.381,0.291,0.375,0.406,0.247,0.391,0.373,0.031],
					[0.039,0.382,0.286,0.339,0.41,0.25,0.402,0.375,0.032],
					[0.04,0.377,0.292,0.373,0.409,0.246,0.389,0.371,0.034],
					[0.382,0.36,0.284,0.331,0.368,0.338,0.347,0.361,0.034],
					[0.374,0.377,0.272,0.31,0.365,0.339,0.352,0.341,0.035],
					[0.371,0.348,0.275,0.333,0.36,0.34,0.351,0.337,0.035],
					[0.392,0.35,0.273,0.326,0.362,0.333,0.343,0.341,0.034]
				],
				"experiment_au": [
					[345,2614,3005,4521,416,4678,1828,2146,267],
					[344,2597,3079,4283,396,4466,1732,2010,310],
					[335,2422,3151,4281,412,4371,1841,2018,255],
					[344,2554,3119,4349,406,4448,1860,1958,239],
					[362,2570,4445,4414,429,1312,1730,2030,250],
					[336,2679,4566,4040,421,1318,1667,2062,240],
					[350,2574,4550,4154,415,1309,1570,2027,249],
					[344,2552,4476,4320,407,1276,1644,2032,278]
				],
				"experiment_uM_per_OD": [
					[0.1192991803,0.08598040113,0.1087716136,0.1344990958,0.005164691762,0.255792288,0.05276272008,0.06644824659],
					[0.05943109351,0.0799523005,0.1303114124,0.1413165306,0.002806079866,0.2354261128,0.04833146281,0.06082129452],
					[0.1398378671,0.07575716449,0.1395075414,0.1604605362,0.005082070632,0.2310211368,0.05244864866,0.06289136726],
					[0.214126734,0.08258282201,0.1365858237,0.1483457019,0.005449015554,0.2429270682,0.05587113654,0.0624135406],
					[0.003937962923,0.08707695404,0.2053169483,0.1715485753,0.006557516746,0.04274484802,0.05785624213,0.06660473332],
					[0.003465009096,0.08726066902,0.2233423149,0.1690766938,0.006711158242,0.0433888382,0.05508045955,0.07285507176],
					[0.003678027233,0.09088902902,0.2192759721,0.1603384269,0.006249676982,0.04252446613,0.05115034639,0.07203733831],
					[0.002255764476,0.08805139114,0.21492027,0.1693738275,0.004812255868,0.04084060783,0.05409100667,0.06990754609]
				],
				"experiment_MEFL_per_particle": [
					[15325.67986,11045.40784,13973.26389,17278.32562,663.4782596,32860.16473,6778.123323,8536.224238],
					[7634.770922,10271.01241,16740.35801,18154.12227,360.4809486,30243.83928,6208.865176,7813.362054],
					[17964.16687,9732.087404,17921.73183,20613.44262,652.864398,29677.95734,6737.776373,8079.292398],
					[27507.63053,10608.94039,17546.39555,19057.1195,700.0037025,31207.4439,7177.443716,8017.908754],
					[505.887458,11186.27569,26375.88801,22037.85926,842.4064781,5491.184891,7432.458819,8556.327189],
					[445.1297987,11209.8765,28691.50323,21720.31086,862.1439178,5573.914607,7075.869988,9359.272235],
					[472.4950141,11675.99105,28169.12355,20597.75594,802.8600734,5462.873697,6570.990945,9254.22272],
					[289.7850941,11311.45602,27609.57154,21758.48192,618.2028463,5246.558101,6948.760666,8980.620557]
				],
				"experiment_net_au": [
					[78,2347,2738,4254,149,4411,1561,1879],
					[34,2287,2769,3973,86,4156,1422,1700],
					[80,2167,2896,4026,157,4116,1586,1763],
					[105,2315,2880,4110,167,4209,1621,1719],
					[112,2320,4195,4164,179,1062,1480,1780],
					[96,2439,4326,3800,181,1078,1427,1822],
					[101,2325,4301,3905,166,1060,1321,1778],
					[66,2274,4198,4042,129,998,1366,1754]
				],
				"experiment_net_Abs600": [
					[0.008,0.334,0.308,0.387,0.353,0.211,0.362,0.346],
					[0.007,0.35,0.26,0.344,0.375,0.216,0.36,0.342],
					[0.007,0.35,0.254,0.307,0.378,0.218,0.37,0.343],
					[0.006,0.343,0.258,0.339,0.375,0.212,0.355,0.337],
					[0.348,0.326,0.25,0.297,0.334,0.304,0.313,0.327],
					[0.339,0.342,0.237,0.275,0.33,0.304,0.317,0.306],
					[0.336,0.313,0.24,0.298,0.325,0.305,0.316,0.302],
					[0.358,0.316,0.239,0.292,0.328,0.299,0.309,0.307]
				]
			}
		],
		[
			{
				"LUDOX_Abs600": [
					[0.041],
					[0.044],
					[0.045],
					[0.043]
				],
				"water_Abs600": [
					[0.026],
					[0.026],
					[0.026],
					[0.027]
				],
				"LUDOX_mean": 0.04325,
				"water_mean": 0.02625,
				"net_Abs600": 0.017,
				"reference_OD600": 0.063,
				"OD600_per_Abs600": 3.705882353,
				"Abs600_raw": [
					[0.27,0.141,0.091,0.069,0.056,0.048,0.05,0.042,0.04,0.039,0.042,0.037],
					[0.27,0.138,0.094,0.066,0.057,0.047,0.044,0.043,0.041,0.04,0.04,0.038],
					[0.273,0.152,0.092,0.069,0.059,0.046,0.044,0.04,0.039,0.038,0.039,0.037],
					[0.273,0.145,0.089,0.065,0.055,0.049,0.043,0.043,0.04,0.039,0.037,0.04]
				],
				"Abs600_mean": [0.2715,0.144,0.0915,0.06725,0.05675,0.0475,0.04525,0.042,0.04,0.039,0.0395,0.038],
				"Abs600_std": [0.001732050808,0.006055300708,0.002081665999,0.002061552813,0.001707825128,0.001290994449,0.003201562119,0.001414213562,0.0008164965809,0.0008164965809,0.002081665999,0.001414213562],
				"Abs600_net_mean": [0.2335,0.106,0.0535,0.02925,0.01875,0.0095,0.00725,0.004,0.002,0.001,0.0015],
				"num_particles": [235294117.6,117647058.8,58823529.41,29411764.71,14705882.35,7352941.176,3676470.588,1838235.294,919117.6471,459558.8235,229779.4118],
				"particles_per_Abs600": [1007683587,1109877913,1099505223,1005530417,784313725.5,773993808,507099391.5,459558823.5,459558823.5,459558823.5,153186274.5],
				"mean_particles_per_Abs600": 954644217.4,
				"au_raw": [
					[618694,13406,890,524,2349,4356,2783,1668,613,614,1176,482],
					[1985590,216888,103996,50371,17043,9415,4399,1320,1825,1577,2647,493],
					[1563300,592443,80670,35989,21627,4943,6524,2096,1742,2534,2097,482],
					[470242,1137569,24353,4840,9535,570,10490,1795,4067,1645,2386,531]
				],
				"au_mean": [1159456.5,490076.5,52477.25,22931,12638.5,4821,6049,1719.75,2061.75,1592.5,2076.5,497],
				"au_std": [733263.6726,493819.1842,47962.59152,24171.76655,8479.352864,3624.313544,3333.534761,321.3019089,1446.627659,784.6190158,640.9838792,23.25224004],
				"au_net_mean": [1158959.5,489579.5,51980.25,22434,12141.5,4324,5552,1222.75,1564.75,1095.5,1579.5],
				"uM_fluorescein": [10,5,2.5,1.25,0.625,0.3125,0.15625,0.078125,0.0390625,0.01953125,0.009765625],
				"uM_per_au": [8.628429207e-06,1.021284592e-05,4.809519e-05,5.571899795e-05,5.147634147e-05,7.227104533e-05,2.814301153e-05,6.389286444e-05,2.496405177e-05,1.782861707e-05,6.182731877e-06],
				"mean_uM_per_au": 4.755488413e-05,
				"MEFL_per_au": 286382212.7,
				"experiment_Abs600": [
					[0.224,0.102,0.044,0.263,0.229,0.177,0.034,0.205,0.027],
					[0.277,0.1,0.043,0.267,0.248,0.18,0.035,0.282,0.027],
					[0.264,0.101,0.045,0.28,0.233,0.176,0.035,0.263,0.027],
					[0.247,0.103,0.045,0.307,0.255,0.19,0.034,0.214,0.027],
					[0.287,0.293,0.035,0.264,0.212,0.197,0.191,0.242,0.027],
					[0.234,0.267,0.036,0.259,0.16,0.2,0.215,0.269,0.028],
					[0.191,0.251,0.041,0.258,0.145,0.188,0.21,0.263,0.028],
					[0.181,0.42,0.035,0.31,0.299,0.189,0.333,0.263,0.027]
				],
				"experiment_au": [
					[17364,31874,74911,127813,19321,374222,33214,54072,15663],
					[17609,31198,74536,120830,18443,362275,32345,58536,15212],
					[17230,31660,75264,119949,18266,363462,32495,56877,14216],
					[17435,32420,77725,127207,18687,375070,35693,51285,14769],
					[17086,121689,46922,104340,17931,367306,17062,52519,14094],
					[17924,115287,49493,106043,17735,381400,17173,57146,14335],
					[17859,113982,50920,107565,17546,344171,17064,58139,14841],
					[16776,177546,49405,124246,17113,332042,16927,58502,15159]
				],
				"experiment_uM_per_OD": [
					[0.1108004661,2.773652456,44.72272659,6.098047104,0.2323784398,30.67417343,32.17416806,2.768958825],
					[0.1230358078,2.810091416,47.57885029,5.647161362,0.1876066308,29.10853748,27.48191093,2.180177566],
					[0.163191826,3.024947615,43.5213577,5.362823865,0.2522849262,30.07798041,29.32013365,2.319650357],
					[0.1555037849,2.980294782,44.88157836,5.152981466,0.2205124347,28.36490693,38.35748917,2.505792423],
					[0.1476698185,5.190556862,52.65722127,4.886333618,0.2661482228,26.6618345,0.2322327946,2.293395289],
					[0.2235680494,5.420265078,56.39462,5.094466869,0.330528175,27.38533317,0.1947485731,2.279511721],
					[0.2375938149,5.704951175,35.61349853,5.173301884,0.2966777027,26.41282241,0.1567370161,2.364304853],
					[0.1347388384,5.302274506,54.93174118,4.946409444,0.09218476548,25.10079208,0.07414200631,2.356733443]
				],
				"experiment_MEFL_per_particle": [
					[2590.255363,64841.49754,1045512.591,142558.0575,5432.46361,717090.325,752156.686,64731.77144],
					[2876.288994,65693.35508,1112282.073,132017.405,4385.803587,680489.4239,642462.7052,50967.44476],
					[3815.042638,70716.18974,1017427.401,125370.2603,5897.830635,703152.7287,685436.0467,54227.9919],
					[3635.314246,69672.31111,1049226.173,120464.6366,5155.064206,663105.0833,896708.2501,58579.5574],
					[3452.174461,121343.0613,1231002.491,114231.0345,6221.922037,623291.2392,5429.058767,53614.20991],
					[5226.497321,126713.1013,1318374.119,119096.7024,7726.974517,640204.9435,4552.76547,53289.64461],
					[5554.386864,133368.3955,832560.1763,120939.6803,6935.629766,617469.9197,3664.144302,55271.90942],
					[3149.878435,123954.7581,1284175.439,115635.4666,2155.063888,586797.7238,1733.266441,55094.9076]
				],
				"experiment_net_au": [
					[1701,16211,59248,112150,3658,358559,17551,38409],
					[2397,15986,59324,105618,3231,347063,17133,43324],
					[3014,17444,61048,105733,4050,349246,18279,42661],
					[2666,17651,62956,112438,3918,360301,20924,36516],
					[2992,107595,32828,90246,3837,353212,2968,38425],
					[3589,100952,35158,91708,3400,367065,2838,42811],
					[3018,99141,36079,92724,2705,329330,2223,43298],
					[1617,162387,34246,109087,1954,316883,1768,43343]
				],
				"experiment_net_Abs600": [
					[0.197,0.075,0.017,0.236,0.202,0.15,0.007,0.178],
					[0.25,0.073,0.016,0.24,0.221,0.153,0.008,0.255],
					[0.237,0.074,0.018,0.253,0.206,0.149,0.008,0.236],
					[0.22,0.076,0.018,0.28,0.228,0.163,0.007,0.187],
					[0.26,0.266,0.008,0.237,0.185,0.17,0.164,0.215],
					[0.206,0.239,0.008,0.231,0.132,0.172,0.187,0.241],
					[0.163,0.223,0.013,0.23,0.117,0.16,0.182,0.235],
					[0.154,0.393,0.008,0.283,0.272,0.162,0.306,0.236]
				]
			}
		],
		[
			{
				"LUDOX_Abs600": [
					[0.046],
					[0.045],
					[0.045],
					[0.047]
				],
				"water_Abs600": [
					[0.026],
					[0.026],
					[0.026],
					[0.027]
				],
				"LUDOX_mean": 0.04575,
				"water_mean": 0.02625,
				"net_Abs600": 0.0195,
				"reference_OD600": 0.063,
				"OD600_per_Abs600": 3.230769231,
				"Abs600_raw": [
					[0.572,0.292,0.186,0.098,0.058,0.043,0.036,0.032,0.03,0.029,0.029,0.03],
					[0.581,0.29,0.172,0.093,0.063,0.053,0.037,0.033,0.031,0.03,0.03,0.029],
					[0.563,0.306,0.166,0.09,0.062,0.045,0.039,0.033,0.038,0.03,0.029,0.029],
					[0.635,0.3,0.15,0.091,0.061,0.049,0.037,0.034,0.032,0.03,0.029,0.03]
				],
				"Abs600_mean": [0.58775,0.297,0.1685,0.093,0.061,0.0475,0.03725,0.033,0.03275,0.02975,0.02925,0.0295],
				"Abs600_std": [0.03234578798,0.007393691004,0.01491084616,0.003559026084,0.002160246899,0.004434711565,0.001258305739,0.0008164965809,0.003593976442,0.0005,0.0005,0.0005773502692],
				"Abs600_net_mean": [0.55825,0.2675,0.139,0.0635,0.0315,0.018,0.00775,0.0035,0.00325,0.00025,-0.00025],
				"num_particles": [235294117.6,117647058.8,58823529.41,29411764.71,14705882.35,7352941.176,3676470.588,1838235.294,919117.6471,459558.8235,229779.4118],
				"particles_per_Abs600": [421485208.5,439802089.1,423190859.1,463177396.9,466853408,408496732,474383301.7,525210084,282805429.9,1838235294,-919117647.1],
				"mean_particles_per_Abs600": 440304097,
				"au_raw": [
					[7096353,4313505,2336700,1221690,610782,307283,152729,77829,38351,19354,10169,846],
					[7286927,4363682,2306040,1191624,597392,292681,144817,72747,36253,18300,9430,816],
					[7285446,4325041,2337745,1214543,595472,297350,145062,71311,35697,18038,9672,812],
					[7283376,4345247,2320589,1211737,604142,301604,150891,74631,37168,18695,9676,814]
				],
				"au_mean": [7238025.5,4336868.75,2325268.5,1209898.5,601947,299729.5,148374.75,74129.5,36867.25,18596.75,9736.75,822],
				"au_std": [94459.56036,22172.85076,15033.02118,12883.42973,6965.364312,6215.906611,4038.271278,2816.206136,1160.280534,572.5215425,310.2787725,16.08311744],
				"au_net_mean": [7237203.5,4336046.75,2324446.5,1209076.5,601125,298907.5,147552.75,73307.5,36045.25,17774.75,8914.75],
				"uM_fluorescein": [10,5,2.5,1.25,0.625,0.3125,0.15625,0.078125,0.0390625,0.01953125,0.009765625],
				"uM_per_au": [1.38174918e-06,1.153124099e-06,1.075524862e-06,1.033846907e-06,1.039717197e-06,1.045473934e-06,1.058943327e-06,1.065716332e-06,1.083707285e-06,1.098819955e-06,1.09544575e-06],
				"mean_uM_per_au": 1.0695374e-06,
				"MEFL_per_au": 6440904.919,
				"experiment_Abs600": [
					[0.2730365926,0.23048041,0.06191846819,0.2263855671,0.2555202006,0.1747839445,0.06219571001,0.2615263956,0.04128603708],
					[0.2691855667,0.2369091228,0.06138072696,0.2360311818,0.2504739201,0.1883252091,0.0664139845,0.2643505586,0.03880669797],
					[0.2654577191,0.2378798874,0.06332635409,0.2382162887,0.2533343103,0.1811974706,0.06421268569,0.2611933309,0.04328861977],
					[0.2686713767,0.2373375046,0.06212172145,0.2290513878,0.2519566994,0.1756650321,0.06834878258,0.2579559616,0.04198603468],
					[0.2556075274,0.2404831818,0.06458756591,0.2393962018,0.2611143844,0.1818863796,0.09060134927,0.2680891696,0.04160261755],
					[0.2601482158,0.2377104326,0.06163899999,0.2378158834,0.2609289642,0.1906219594,0.09397465245,0.2627342303,0.0391146302],
					[0.2710109603,0.2433586458,0.06410330584,0.243424385,0.262780055,0.1814523188,0.08758430099,0.2644837674,0.04191253931],
					[0.2619168822,0.2445398156,0.06070393979,0.2359432159,0.2557822337,0.1866386233,0.08612809474,0.2563500447,0.05105413527]
				],
				"experiment_au": [
					[16227,104208,114058,191377,18481,334101,98222,100714,15387],
					[16070,106932,113320,198651,18138,335112,96788,101765,15670],
					[16661,107775,113797,200991,18408,340111,97614,102076,15654],
					[15814,106748,104264,193292,18613,326775,95390,99781,15471],
					[16038,107757,110733,202887,18230,356540,146040,102775,15415],
					[16367,109077,114137,207800,18843,365130,146736,103476,15644],
					[16223,109941,116142,208382,18613,358030,137886,103706,15427],
					[16042,108305,111866,205124,18186,365885,147037,100015,15013]
				],
				"experiment_uM_per_OD": [
					[0.001199909632,0.1554166275,1.583175875,0.3147550544,0.00478103165,0.7903450184,1.311464909,0.1282565663],
					[0.000574787596,0.152507158,1.432033596,0.3071391699,0.003859949143,0.7072730177,0.9727103777,0.1263679551],
					[0.001500499495,0.1567203288,1.621439515,0.3147593772,0.004340504371,0.7788521913,1.2967191,0.1312948618],
					[0.0005009111732,0.1546801953,1.459830121,0.3146876705,0.004953790034,0.770923987,1.003574002,0.1292337199],
					[0.0009637277108,0.1537081766,1.372844748,0.3137720461,0.004245321952,0.8050005592,0.8825341145,0.1276909866],
					[0.001082854401,0.1557472066,1.447580602,0.3201425361,0.004774354582,0.7636356203,0.7910614982,0.1300268205],
					[0.00115022025,0.1553199719,1.502491038,0.3169899501,0.00477533631,0.8127990115,0.887632065,0.1313041403],
					[0.001615494755,0.1596193773,3.322650024,0.3403972327,0.005130771302,0.8566999555,1.246115013,0.1370688868]
				],
				"experiment_MEFL_per_particle": [
					[53.02157981,6867.546436,69957.33992,13908.38926,211.2641189,34923.74787,57950.98184,5667.398264],
					[25.39870135,6738.982864,63278.66827,13571.85872,170.5633458,31252.96418,42982.10426,5583.944356],
					[66.30403791,6925.154358,71648.13276,13908.58027,191.7981094,34415.90309,57299.39437,5801.654396],
					[22.13425164,6835.004987,64506.94049,13905.4117,218.8979624,34065.57178,44345.90538,5710.576705],
					[42.58517838,6792.053446,60663.23279,13864.95211,187.5921908,35571.34658,38997.39757,5642.406441],
					[47.84914587,6882.154059,63965.65904,14146.45117,210.9690727,33743.51359,34955.40767,5745.622217],
					[50.82590651,6863.275422,66392.04016,14007.14478,211.0124533,35915.94441,39222.6657,5802.064393],
					[71.38544586,7053.257451,146821.1844,15041.46525,226.7184068,37855.83834,55063.30214,6056.796884]
				],
				"experiment_net_au": [
					[840,88821,98671,175990,3094,318714,82835,85327],
					[400,91262,97650,182981,2468,319442,81118,86095],
					[1007,92121,98143,185337,2754,324457,81960,86422],
					[343,91277,88793,177821,3142,311304,79919,84310],
					[623,92342,95318,187472,2815,341125,130625,87360],
					[723,93433,98493,192156,3199,349486,131092,87832],
					[796,94514,100715,192955,3186,342603,122459,88279],
					[1029,93292,96853,190111,3173,350872,132024,85002]
				],
				"experiment_net_Abs600": [
					[0.2317505556,0.1891943729,0.02063243111,0.18509953,0.2142341636,0.1334979074,0.02090967293,0.2202403585],
					[0.2303788688,0.1981024249,0.02257402899,0.1972244838,0.2116672221,0.1495185111,0.02760728652,0.2255438607],
					[0.2221690993,0.1945912676,0.02003773433,0.1949276689,0.2100456905,0.1379088509,0.02092406592,0.2179047111],
					[0.226685342,0.1953514699,0.02013568678,0.1870653532,0.2099706647,0.1336789974,0.0263627479,0.215969927],
					[0.2140049099,0.1988805642,0.02298494836,0.1977935842,0.2195117668,0.1402837621,0.04899873172,0.2264865521],
					[0.2210335856,0.1985958024,0.02252436978,0.1987012532,0.221814334,0.1515073292,0.05486002225,0.2236196001],
					[0.229098421,0.2014461065,0.02219076653,0.2015118457,0.2208675157,0.1395397795,0.04567176168,0.2225712281],
					[0.210862747,0.1934856803,0.009649804518,0.1848890807,0.2047280985,0.135584488,0.03507395947,0.2052959094]
				]
			}
		],
		[
			{
				"LUDOX_Abs600": [
					[0.0625],
					[0.05480000004],
					[0.06049999967],
					[0.05640000105]
				],
				"water_Abs600": [
					[0.03440000117],
					[0.03480000049],
					[0.03449999914],
					[0.0346999988]
				],
				"LUDOX_mean": 0.05855000019,
				"water_mean": 0.0345999999,
				"net_Abs600": 0.02395000029,
				"reference_OD600": 0.063,
				"OD600_per_Abs600": 2.630480135,
				"Abs600_raw": [
					[0.8903999925,0.5103999972,0.2852999866,0.1585000008,0.09749999642,0.06589999795,0.04989999905,0.04219999909,0.03840000182,0.0364000015,0.0353000015,0.03429999948],
					[0.8748999834,0.4968999922,0.2768999934,0.1583999991,0.09759999812,0.06580000371,0.05029999837,0.04270000011,0.03849999979,0.03660000116,0.03680000082,0.0353000015],
					[0.8707000017,0.4997000098,0.2802999914,0.1605000049,0.09809999913,0.06669999659,0.05119999871,0.04309999943,0.03860000148,0.03660000116,0.03570000082,0.03510000184],
					[0.8784999847,0.4970000088,0.2795999944,0.1592999995,0.09700000286,0.06639999896,0.05050000176,0.04250000045,0.03860000148,0.03660000116,0.03559999913,0.03489999846]
				],
				"Abs600_mean": [0.8786249906,0.501000002,0.2805249915,0.1591750011,0.09754999913,0.0661999993,0.05047499947,0.04262499977,0.03852500115,0.03655000124,0.03585000057,0.03490000032],
				"Abs600_std": [0.008472453852,0.006399476948,0.003504636641,0.000970826628,0.0004509235208,0.0004242618846,0.0005439055898,0.0003774917795,9.574271026e-05,9.999983013e-05,0.0006557438747,0.0004320503704],
				"Abs600_net_mean": [0.8437249903,0.4661000017,0.2456249911,0.1242750008,0.06264999881,0.03129999898,0.01557499915,0.00772499945,0.003625000827,0.001650000922,0.0009500002488],
				"num_particles": [235294117.6,117647058.8,58823529.41,29411764.71,14705882.35,7352941.176,3676470.588,1838235.294,919117.6471,459558.8235,229779.4118],
				"particles_per_Abs600": [278875368.6,252407334,239485115.7,236666783.5,234730768.3,234918256.1,236049488.8,237959278.3,253549637.9,278520343.4,241873001.7],
				"mean_particles_per_Abs600": 239641651.5,
				"au_raw": [
					[35120,24430,14388,7764,4048,2037,1044,521,262,133,68,1],
					[33265,24871,14295,7829,4087,2013,1016,498,253,126,63,1],
					[40861,24887,14516,7891,4087,2059,1038,510,260,131,66,1],
					[38130,22813,15032,8506,4626,2436,1267,656,347,182,96,1]
				],
				"au_mean": [36844,24250.25,14557.75,7997.5,4212,2136.25,1091.25,546.25,280.5,143,73.25,1],
				"au_std": [3345.220571,981.2880566,328.8914461,342.942658,276.6116411,200.7143493,117.7833463,73.76708842,44.50093632,26.16613588,15.30522787,0],
				"au_net_mean": [36843,24249.25,14556.75,7996.5,4211,2135.25,1090.25,545.25,279.5,142,72.25],
				"uM_fluorescein": [10,5,2.5,1.25,0.625,0.3125,0.15625,0.078125,0.0390625,0.01953125,0.009765625],
				"uM_per_au": [0.0002714219798,0.0002061919441,0.0001717416319,0.0001563183893,0.0001484208027,0.0001463528861,0.0001433157533,0.0001432828978,0.0001397584973,0.0001375440141,0.0001351643599],
				"mean_uM_per_au": 0.0001658051308,
				"MEFL_per_au": 998501859.6,
				"experiment_Abs600": [
					[0.466899991,0.4309000075,0.06979999691,0.4684999883,0.5371000171,0.2057999969,0.07419999689,0.4677999914,0.04450000077],
					[0.4925000072,0.4496000111,0.07109999657,0.4912999868,0.5618000031,0.201000005,0.07549999654,0.5018000007,0.04129999876],
					[0.4903999865,0.4541999996,0.07090000063,0.5041999817,0.5551999807,0.2047999948,0.0773999989,0.5098999739,0.03999999911],
					[0.4932000041,0.4546000063,0.0727000013,0.5048999786,0.5525000095,0.2078000009,0.07890000194,0.5126000047,0.03959999979],
					[0.4932000041,0.485799998,0.07840000093,0.4988000095,0.4785999954,0.2287999988,0.06989999861,0.5128999949,0.03929999843],
					[0.5285999775,0.4902999997,0.07450000197,0.4954999983,0.5085999966,0.237499997,0.06979999691,0.5160999894,0.03970000148],
					[0.5067999959,0.4970000088,0.07559999824,0.4993999898,0.5044999719,0.2363000065,0.07100000232,0.5080000162,0.03959999979],
					[0.4991999865,0.4837000072,0.07999999821,0.5047000051,0.5059000254,0.2410999984,0.070600003,0.5310999751,0.03959999979]
				],
				"experiment_au": [
					[30,999,516,1914,74,1479,460,952,22],
					[32,1090,546,2064,79,1457,514,1043,23],
					[32,1089,568,2099,79,1491,506,1054,23],
					[32,1089,546,2105,80,1526,512,1047,22],
					[34,1112,570,1817,57,1701,407,1123,24],
					[35,1085,601,1767,60,1656,391,1127,23],
					[35,1126,620,1783,59,1662,406,1123,23],
					[34,1098,596,1791,59,1721,403,1144,24]
				],
				"experiment_uM_per_OD": [
					[0.001193792996,0.159375066,1.230748835,0.2812666415,0.006653832454,0.5693615487,0.9295669133,0.1384833717],
					[0.001257292571,0.164720619,1.10623755,0.2858863643,0.006781569685,0.5659879139,0.9049370165,0.1396154481],
					[0.001259525832,0.1622221111,1.111734135,0.2818935692,0.006851333804,0.5614767775,0.8140263629,0.1382980902],
					[0.001389600268,0.1620612764,0.9978521847,0.2821754175,0.007127844644,0.5636179047,0.7858984731,0.1365921243],
					[0.001388681823,0.1535926281,0.8801947964,0.2459561592,0.004734953069,0.5578106307,0.788933294,0.1462678714],
					[0.001547120602,0.1485580774,1.046915254,0.2411765631,0.00497375553,0.5203826956,0.77062719,0.1460697449],
					[0.001618979519,0.1519995432,1.045285168,0.2412718473,0.004880967544,0.5252154802,0.7688330248,0.1480262451],
					[0.001371459325,0.1524356125,0.8924371072,0.2394711194,0.004731137219,0.5308474483,0.770620238,0.1436340683]
				],
				"experiment_MEFL_per_particle": [
					[78.91374636,10535.22979,81356.65201,18592.67434,439.8407833,37636.72008,61447.51046,9154.21828],
					[83.1112826,10888.58888,73126.03583,18898.05361,448.2846454,37413.71144,59819.39114,9229.052352],
					[83.25890865,10723.42908,73489.37866,18634.11638,452.8962892,37115.51009,53809.8901,9141.970546],
					[91.8572679,10712.79736,65961.39737,18652.7475,471.174589,37257.04583,51950.54164,9029.200445],
					[91.79655562,10152.99113,58183.84689,16258.53228,312.9963793,36873.16542,52151.15355,9668.799983],
					[102.2698936,9820.190331,69204.63183,15942.58484,328.782028,34399.05258,50941.05829,9655.703153],
					[107.0200106,10047.68284,69096.87769,15948.88345,322.648429,34718.51595,50822.45791,9785.03442],
					[90.65809035,10076.50849,58993.10495,15829.84926,312.7441388,35090.80805,50940.59873,9494.696707]
				],
				"experiment_net_au": [
					[8,977,494,1892,52,1457,438,930],
					[9,1067,523,2041,56,1434,491,1020],
					[9,1066,545,2076,56,1468,483,1031],
					[10,1067,524,2083,58,1504,490,1025],
					[10,1088,546,1793,33,1677,383,1099],
					[12,1062,578,1744,37,1633,368,1104],
					[12,1103,597,1760,36,1639,383,1100],
					[10,1074,572,1767,35,1697,379,1120]
				],
				"experiment_net_Abs600": [
					[0.4223999903,0.3864000067,0.02529999614,0.4239999875,0.4926000163,0.1612999961,0.02969999611,0.4232999906],
					[0.4512000084,0.4083000124,0.02979999781,0.4499999881,0.5205000043,0.1597000062,0.03419999778,0.4605000019],
					[0.4503999874,0.4142000005,0.03090000153,0.4641999826,0.5151999816,0.1647999957,0.0373999998,0.4698999748],
					[0.4536000043,0.4150000066,0.03310000151,0.4652999789,0.5129000098,0.1682000011,0.03930000216,0.4730000049],
					[0.4539000057,0.4464999996,0.0391000025,0.4595000111,0.4392999969,0.1895000003,0.03060000017,0.4735999964],
					[0.488899976,0.4505999982,0.03480000049,0.4557999969,0.4688999951,0.1977999955,0.03009999543,0.4763999879],
					[0.4671999961,0.457400009,0.03599999845,0.4597999901,0.4648999721,0.1967000067,0.03140000254,0.4684000164],
					[0.4595999867,0.4441000074,0.04039999843,0.4651000053,0.4663000256,0.2014999986,0.03100000322,0.4914999753]
				]
			}
		],
		[
			{
				"LUDOX_Abs600": [
					[0.222],
					[0.206],
					[0.206],
					[0.191]
				],
				"water_Abs600": [
					[0.186],
					[0.143],
					[0.162],
					[0.146]
				],
				"LUDOX_mean": 0.20625,
				"water_mean": 0.15925,
				"net_Abs600": 0.047,
				"reference_OD600": 0.063,
				"OD600_per_Abs600": 1.340425532,
				"Abs600_raw": [
					[0.978,0.781,0.516,0.339,0.402,0.333,0.317,0.305,0.302,0.299,0.287,0.242],
					[0.987,0.679,0.52,0.388,0.332,0.327,0.314,0.326,0.328,0.312,0.315,0.26],
					[1.026,0.68,0.504,0.458,0.349,0.346,0.304,0.399,0.332,0.328,0.354,0.221],
					[1.09,0.68,0.557,0.427,0.368,0.338,0.331,0.312,0.345,0.326,0.311,0.266]
				],
				"Abs600_mean": [1.02025,0.705,0.52425,0.403,0.36275,0.336,0.3165,0.3355,0.32675,0.31625,0.31675,0.24725],
				"Abs600_std": [0.05095341009,0.0506688596,0.02286737122,0.0513874174,0.03001527389,0.008041558721,0.01115048579,0.0432242216,0.01802544498,0.01352466882,0.02774136502,0.0202546291],
				"Abs600_net_mean": [0.773,0.45775,0.277,0.15575,0.1155,0.08875,0.06925,0.08825,0.0795,0.069,0.0695],
				"num_particles": [235294117.6,117647058.8,58823529.41,29411764.71,14705882.35,7352941.176,3676470.588,1838235.294,919117.6471,459558.8235,229779.4118],
				"particles_per_Abs600": [304390837.8,257011597.6,212359312,188839580.8,127323656.7,82850041.43,53089827.99,20829861.69,11561228.26,6660272.805,3306178.587],
				"mean_particles_per_Abs600": 173676837.7,
				"au_raw": [
					[211258,103074,51301,25693,12838,6438,3313,1760,977,581,395,204],
					[210459,101328,50320,25580,12927,6503,3397,1798,984,608,398,211],
					[206929,100317,51041,25535,12900,6530,3332,1763,964,592,397,201],
					[205822,99611,50142,25231,12784,6402,3299,1784,982,614,402,212]
				],
				"au_mean": [208617,101082.5,50701,25509.75,12862.25,6468.25,3335.25,1776.25,976.75,598.75,398,207],
				"au_std": [2647.59098,1503.068528,557.7460593,197.3615549,64.10603196,58.66500945,43.33108969,18.00694311,8.995369179,15.04160896,2.943920289,5.354126135],
				"au_net_mean": [208410,100875.5,50494,25302.75,12655.25,6261.25,3128.25,1569.25,769.75,391.75,191],
				"uM_fluorescein": [10,5,2.5,1.25,0.625,0.3125,0.15625,0.078125,0.0390625,0.01953125,0.009765625],
				"uM_per_au": [4.79823425e-05,4.956604924e-05,4.951083297e-05,4.940174487e-05,4.93866182e-05,4.991016171e-05,4.994805402e-05,4.978492911e-05,5.074699578e-05,4.985641353e-05,5.11289267e-05],
				"mean_uM_per_au": 4.95550814e-05,
				"MEFL_per_au": 298427682.5,
				"experiment_Abs600": [
					[0.539,0.527,0.539,0.522,0.523,0.518,0.536,0.545,0.189],
					[0.568,0.545,0.562,0.525,0.523,0.532,0.546,0.561,0.265],
					[0.535,0.557,0.352,0.517,0.519,0.516,0.53,0.537,0.183],
					[0.544,0.522,0.553,0.512,0.524,0.508,0.529,0.538,0.194],
					[0.51,0.553,0.505,0.52,0.507,0.516,0.536,0.54,0.185],
					[0.511,0.529,0.514,0.513,0.525,0.517,0.534,0.549,0.194],
					[0.512,0.527,0.506,0.506,0.517,0.508,0.522,0.53,0.196],
					[0.492,0.515,0.483,0.491,0.483,0.476,0.408,0.408,0.164]
				],
				"experiment_au": [
					[26222,81290,188163,91104,27035,119390,31203,68562,26174],
					[25623,80185,181342,92116,26648,118538,30230,68045,24356],
					[25145,78258,180886,91751,26118,116069,30002,67502,24435],
					[25471,76764,179182,91167,26103,114927,29723,66569,25556],
					[25976,81247,149262,94514,26184,110813,26884,64810,25865],
					[25644,80807,144105,92785,25604,110358,26641,63645,25399],
					[25656,80271,141942,92933,26022,110267,26673,64241,26081],
					[25978,82450,145200,93419,25549,110529,26738,64293,25342]
				],
				"experiment_uM_per_OD": [
					[0.005070125335,6.028461525,17.1105111,7.20852936,0.09530203778,10.47466319,0.5357937745,4.401882341],
					[0.1545893207,7.371354878,19.54114363,9.634863176,0.328428177,13.0407374,0.7728106966,5.456647453],
					[0.07456949253,5.320369572,34.22450229,7.45104759,0.1851784058,10.17320775,0.5931127347,4.497662472],
					[-0.008978346947,5.771776064,15.82033868,7.627725214,0.06128001865,10.52234342,0.459858476,4.407665191],
					[0.01262656213,5.563733495,14.25608005,7.575911812,0.03662522604,9.487912414,0.1073278847,4.05572834],
					[0.02857276863,6.114672052,13.71412788,7.809522795,0.02289661964,9.724166177,0.1350480075,3.982934551],
					[-0.04972185809,6.052525942,13.817233,7.972567649,-0.006795047259,9.975410657,0.06713509518,4.223839444],
					[0.07168508,6.014995915,13.89062688,7.696586573,0.02398971921,10.09402166,0.2115149623,5.901661388]
				],
				"experiment_MEFL_per_particle": [
					[235.6516019,280193.5893,795270.1531,335041.3213,4429.491657,486846.1819,24902.86787,204592.6987],
					[7185.073081,342609.2001,908242.2022,447813.5731,15264.83487,606113.3514,35919.04867,253616.5536],
					[3465.874946,247282.568,1590702.055,346313.1944,8606.806556,472834.9983,27566.96469,209044.4115],
					[-417.2997118,268263.2451,735304.9298,354524.8978,2848.200707,489062.2851,21373.51237,204861.4767],
					[586.8631241,258593.7475,662600.6025,352116.6908,1702.283991,440983.5284,4988.434463,188503.9949],
					[1328.018196,284200.5215,637411.502,362974.5688,1064.199549,451964.2387,6276.823,185120.6519],
					[-2310.995239,281312.0662,642203.6686,370552.642,-315.8233113,463641.6945,3120.335629,196317.5396],
					[3331.811903,279567.7285,645614.9032,357725.4674,1115.005131,469154.551,9830.889063,274300.1146]
				],
				"experiment_net_au": [
					[48,55116,161989,64930,861,93216,5029,42388],
					[1267,55829,156986,67760,2292,94182,5874,43689],
					[710,53823,156451,67316,1683,91634,5567,43067],
					[-85,51208,153626,65611,547,89371,4167,41013],
					[111,55382,123397,68649,319,84948,1019,38945],
					[245,55408,118706,67386,205,84959,1242,38246],
					[-425,54190,115861,66852,-59,84186,592,38160],
					[636,57108,119858,68077,207,85187,1396,38951]
				],
				"experiment_net_Abs600": [
					[0.35,0.338,0.35,0.333,0.334,0.329,0.347,0.356],
					[0.303,0.28,0.297,0.26,0.258,0.267,0.281,0.296],
					[0.352,0.374,0.169,0.334,0.336,0.333,0.347,0.354],
					[0.35,0.328,0.359,0.318,0.33,0.314,0.335,0.344],
					[0.325,0.368,0.32,0.335,0.322,0.331,0.351,0.355],
					[0.317,0.335,0.32,0.319,0.331,0.323,0.34,0.355],
					[0.316,0.331,0.31,0.31,0.321,0.312,0.326,0.334],
					[0.328,0.351,0.319,0.327,0.319,0.312,0.244,0.244]
				]
			}
		],
		[
			{
				"LUDOX_Abs600": [
					[0.1178],
					[0.1255],
					[0.1225],
					[0.1085]
				],
				"water_Abs600": [
					[0.0883],
					[0.086],
					[0.0871],
					[0.0898]
				],
				"LUDOX_mean": 0.118575,
				"water_mean": 0.0878,
				"net_Abs600": 0.030775,
				"reference_OD600": 0.063,
				"OD600_per_Abs600": 2.047116166,
				"Abs600_raw": [
					[0.352,0.198,0.151,0.111,0.109,0.094,0.092,0.09,0.088,0.086,0.087,0.085],
					[0.392,0.216,0.171,0.126,0.109,0.101,0.094,0.088,0.087,0.087,0.087,0.086],
					[0.487,0.171,0.13,0.103,0.093,0.09,0.09,0.087,0.085,0.086,0.086,0.086],
					[0.62,0.254,0.173,0.125,0.108,0.095,0.092,0.088,0.088,0.087,0.087,0.087]
				],
				"Abs600_mean": [0.46275,0.20975,0.15625,0.11625,0.10475,0.095,0.092,0.08825,0.087,0.0865,0.08675,0.086],
				"Abs600_std": [0.1191452195,0.03481738072,0.02012254126,0.01117661249,0.007847504911,0.004546060566,0.001632993162,0.001258305739,0.001414213562,0.0005773502692,0.0005,0.0008164965809],
				"Abs600_net_mean": [0.37675,0.12375,0.07025,0.03025,0.01875,0.009,0.006,0.00225,0.001,0.0005,0.00075],
				"num_particles": [235294117.6,117647058.8,58823529.41,29411764.71,14705882.35,7352941.176,3676470.588,1838235.294,919117.6471,459558.8235,229779.4118],
				"particles_per_Abs600": [624536476.8,950683303.6,837345614.4,972289742.3,784313725.5,816993464.1,612745098,816993464.1,919117647.1,919117647.1,306372549],
				"mean_particles_per_Abs600": 872325170,
				"au_raw": [
					[52460,28730,16180,8491,4314,2174,1124,535,315,148,83,13],
					[57090,29860,12550,10400,7356,2633,1384,656,294,196,103,12],
					[54820,31400,17060,9543,4575,2214,1114,563,316,149,82,11],
					[61870,24830,16630,8792,4213,2162,1143,550,308,139,99,13]
				],
				"au_mean": [56560,28705,15605,9306.5,5114.5,2295.75,1191.25,576,308.25,158,91.75,12.25],
				"au_std": [4013.086925,2805.548075,2068.115084,852.7260209,1502.096868,225.9297457,129.0616778,54.54661615,10.1447852,25.72936066,10.81280106,0.9574271078],
				"au_net_mean": [56547.75,28692.75,15592.75,9294.25,5102.25,2283.5,1179,563.75,296,145.75,79.5],
				"uM_fluorescein": [10,5,2.5,1.25,0.625,0.3125,0.15625,0.078125,0.0390625,0.01953125,0.009765625],
				"uM_per_au": [0.0001768416957,0.0001742600483,0.000160330923,0.0001344917557,0.0001224949777,0.0001368513247,0.0001325275657,0.0001385809313,0.0001319679054,0.0001340051458,0.0001228380503],
				"mean_uM_per_au": 0.0001456858059,
				"MEFL_per_au": 877340450.1,
				"experiment_Abs600": [
					[0.3846,0.3332,0.2498,0.3507,0.3852,0.2988,0.2513,0.3765,0.0891],
					[0.3718,0.3302,0.2647,0.3792,0.3808,0.2979,0.2482,0.3642,0.0891],
					[0.3796,0.364,0.2769,0.3458,0.402,0.3133,0.2568,0.4118,0.09],
					[0.3594,0.3542,0.2653,0.3559,0.3913,0.3118,0.2593,0.3959,0.09],
					[0.3557,0.345,0.2437,0.3611,0.3576,0.3072,0.2563,0.3731,0.0904],
					[0.3734,0.3506,0.2532,0.3751,0.3619,0.3113,0.2635,0.3591,0.0907],
					[0.3578,0.3693,0.2562,0.347,0.364,0.298,0.2432,0.3475,0.0898],
					[0.3508,0.3604,0.2481,0.3628,0.3467,0.3047,0.2531,0.372,0.0897]
				],
				"experiment_au": [
					[1184,11105,25560,19857,1340,36745,1479,10415,641],
					[1080,11381,26654,21789,1301,36413,1403,9836,686],
					[1117,12486,28112,19477,1407,40660,1610,11630,585],
					[1002,11840,25923,19928,1325,39341,1515,11294,678],
					[988,12199,25830,20849,1241,37464,1501,10213,590],
					[1055,12368,26558,21794,1216,36587,1489,10189,616],
					[1000,13320,27548,19642,1269,34833,1345,9948,510],
					[937,12694,25080,21036,1179,36764,1459,11027,593]
				],
				"experiment_uM_per_OD": [
					[0.130772702,3.050736544,11.03543574,5.22757176,0.16800164,12.25269556,0.3676782344,2.420250529],
					[0.09918481009,3.156881873,10.52419154,5.176917248,0.1500422056,12.17701409,0.3207182908,2.367038144],
					[0.1307337828,3.091061495,10.48152162,5.255961188,0.1874959867,12.77201914,0.437323255,2.442611701],
					[0.08558983155,3.006657493,10.24868657,5.152133993,0.1528198967,12.40534253,0.3518384127,2.46976815],
					[0.1067629523,3.244973576,11.71714889,5.326040953,0.1733881,12.10418983,0.3907929711,2.422475704],
					[0.1105130244,3.217957145,11.36121667,5.299441528,0.157447699,11.60437504,0.3595383809,2.538284514],
					[0.1301175984,3.261685405,11.56367812,5.293758936,0.1969922217,11.73219487,0.3873788171,2.606395441],
					[0.09376188364,3.181322946,11.00158242,5.327183801,0.1622703771,11.97282979,0.377172997,2.630357065]
				],
				"experiment_MEFL_per_particle": [
					[1848.1282,43114.13735,155956.86,73877.97787,2374.261322,173159.6261,5196.164819,34203.87576],
					[1401.716426,44614.2224,148731.7679,73162.10957,2120.451952,172090.0675,4532.509525,33451.85865],
					[1847.578178,43684.02448,148128.7407,74279.18777,2649.762642,180498.8991,6180.414012,34519.89212],
					[1209.58716,42491.1959,144838.2298,72811.86344,2159.707311,175316.8896,4972.310598,34903.6771],
					[1508.813536,45859.16694,165591.0825,75269.58093,2450.384768,171060.8883,5522.830827,34235.32277],
					[1561.810942,45477.36074,160560.9167,74893.66802,2225.109124,163997.3207,5081.129398,35871.97571],
					[1838.870033,46095.34469,163422.1768,74813.35952,2783.966947,165803.7178,5474.580741,36834.54451],
					[1325.077623,44959.6327,155478.4324,75285.73209,2293.264996,169204.4595,5330.348315,37173.17906]
				],
				"experiment_net_au": [
					[543,10464,24919,19216,699,36104,838,9774],
					[394,10695,25968,21103,615,35727,717,9150],
					[532,11901,27527,18892,822,40075,1025,11045],
					[324,11162,25245,19250,647,38663,837,10616],
					[398,11609,25240,20259,651,36874,911,9623],
					[439,11752,25942,21178,600,35971,873,9573],
					[490,12810,27038,19132,759,34323,835,9438],
					[344,12101,24487,20443,586,36171,866,10434]
				],
				"experiment_net_Abs600": [
					[0.2955,0.2441,0.1607,0.2616,0.2961,0.2097,0.1622,0.2874],
					[0.2827,0.2411,0.1756,0.2901,0.2917,0.2088,0.1591,0.2751],
					[0.2896,0.274,0.1869,0.2558,0.312,0.2233,0.1668,0.3218],
					[0.2694,0.2642,0.1753,0.2659,0.3013,0.2218,0.1693,0.3059],
					[0.2653,0.2546,0.1533,0.2707,0.2672,0.2168,0.1659,0.2827],
					[0.2827,0.2599,0.1625,0.2844,0.2712,0.2206,0.1728,0.2684],
					[0.268,0.2795,0.1664,0.2572,0.2742,0.2082,0.1534,0.2577],
					[0.2611,0.2707,0.1584,0.2731,0.257,0.215,0.1634,0.2823]
				]
			}
		],
		[
			{
				"LUDOX_Abs600": [
					[0.04619999975],
					[0.04789999872],
					[0.04930000007],
					[0.05029999837]
				],
				"water_Abs600": [
					[0.03550000116],
					[0.03579999879],
					[0.03849999979],
					[0.03790000081]
				],
				"LUDOX_mean": 0.04842499923,
				"water_mean": 0.03692500014,
				"net_Abs600": 0.01149999909,
				"reference_OD600": 0.063,
				"OD600_per_Abs600": 5.478261303,
				"Abs600_raw": [
					[0.5410000086,0.2732999921,0.1590999961,0.1074000001,0.07209999859,0.0588000007,0.04850000143,0.04250000045,0.0390000008,0.03830000013,0.03709999844,0.03579999879],
					[0.5187000036,0.3542999923,0.2258999944,0.1155999973,0.09399999678,0.05889999866,0.0476000011,0.04170000181,0.03790000081,0.03620000184,0.04270000011,0.03730000183],
					[0.5349000096,0.2709999979,0.1624000072,0.1115000024,0.07559999824,0.05429999903,0.04190000147,0.03959999979,0.03770000115,0.03620000184,0.03590000048,0.0346999988],
					[0.5741000175,0.2953000069,0.1644999981,0.09920000285,0.07159999758,0.05189999938,0.04600000009,0.04039999843,0.04019999877,0.03830000013,0.03590000048,0.03519999981]
				],
				"Abs600_mean": [0.5421750098,0.2984749973,0.177974999,0.1084250007,0.0783249978,0.05597499944,0.04600000102,0.04105000012,0.03870000038,0.03725000098,0.03789999988,0.03574999981],
				"Abs600_std": [0.0232707849,0.03879504743,0.03202721204,0.007002081217,0.01060043173,0.003461575,0.002922327762,0.001297434175,0.001151809183,0.001212434581,0.003249615344,0.001126943993],
				"Abs600_net_mean": [0.50642501,0.2627249975,0.1422249991,0.07267500088,0.04257499799,0.02022499964,0.01025000121,0.00530000031,0.002950000577,0.001500001177,0.002150000073],
				"num_particles": [235294117.6,117647058.8,58823529.41,29411764.71,14705882.35,7352941.176,3676470.588,1838235.294,919117.6471,459558.8235,229779.4118],
				"particles_per_Abs600": [464617886.1,447795451.3,413594865.6,404702639.9,345411228.3,363557048.6,358680014.9,346836827.7,311565243.2,306372308.6,106874141.4],
				"mean_particles_per_Abs600": 395012246.8,
				"au_raw": [
					[31870,26153,17805,10172,5409,2740,1381,714,365,182,95,3],
					[33680,27495,18030,10127,5272,2723,1385,702,355,184,90,2],
					[33577,27146,17700,9991,5254,2766,1356,673,322,132,130,3],
					[33974,27526,17195,10199,5719,2827,1474,764,378,194,97,3]
				],
				"au_mean": [33275.25,27080,17682.5,10122.25,5413.5,2764,1399,713.25,355,173,103,2.75],
				"au_std": [951.8148892,641.5673516,352.9518381,92.40265148,215.1069501,45.57045827,51.6204094,37.95940814,23.93045479,27.83283433,18.23915203,0.5],
				"au_net_mean": [33272.5,27077.25,17679.75,10119.5,5410.75,2761.25,1396.25,710.5,352.25,170.25,100.25],
				"uM_fluorescein": [10,5,2.5,1.25,0.625,0.3125,0.15625,0.078125,0.0390625,0.01953125,0.009765625],
				"uM_per_au": [0.000300548501,0.0001846568614,0.0001414047144,0.0001235238895,0.0001155107887,0.0001131733816,0.0001119068935,0.0001099577762,0.0001108942512,0.0001147209985,9.74127182e-05],
				"mean_uM_per_au": 0.0001356539271,
				"MEFL_per_au": 816927062.8,
				"experiment_Abs600": [
					[0.2177000046,0.2030999959,0.0560999997,0.2110999972,0.2377000004,0.06340000033,0.07010000199,0.2251999974,0.03610000014],
					[0.2267999947,0.2204000056,0.05669999868,0.1922000051,0.2481999993,0.06639999896,0.07500000298,0.2380000055,0.0364000015],
					[0.2372000068,0.231099993,0.05849999934,0.2096000016,0.2570999861,0.07220000029,0.07729999721,0.2442000061,0.03590000048],
					[0.236499995,0.2232999951,0.06100000069,0.2185000032,0.2319000065,0.07090000063,0.08299999684,0.2551999986,0.03590000048],
					[0.3831999898,0.2002000064,0.0540000014,0.2065999955,0.2554999888,0.07140000165,0.08630000055,0.2459000051,0.03599999845],
					[0.3811999857,0.1907999963,0.05449999869,0.2116000056,0.2465000004,0.1664000005,0.07660000026,0.2513999939,0.03660000116],
					[0.3806000054,0.1937000006,0.05319999903,0.2117999941,0.2727999985,0.0754000023,0.09070000052,0.2469000071,0.03590000048],
					[0.375,0.1904000044,0.05299999937,0.2377000004,0.2617000043,0.07630000263,0.08709999919,0.2732999921,0.03599999845]
				],
				"experiment_au": [
					[110,2224,1272,3130,178,1953,1984,1290,75],
					[119,2375,1329,2884,183,2170,2093,1314,77],
					[122,2516,1388,3103,180,2165,1996,1293,73],
					[125,2559,1556,3059,157,2340,2105,1349,73],
					[199,2150,1190,3242,163,2098,1790,1323,76],
					[187,2130,1117,3379,163,2114,1862,1350,71],
					[188,2137,1134,3454,173,2202,1918,1348,74],
					[180,2198,1180,3577,158,2321,1883,1502,79]
				],
				"experiment_uM_per_OD": [
					[0.004772454725,0.3186468158,1.48201907,0.4322776689,0.01265133407,1.703423229,1.390325907,0.1591015398],
					[0.005462255232,0.309258624,1.527207256,0.4461332344,0.01239280287,1.727577892,1.293280811,0.1519388345],
					[0.006027565229,0.3099083643,1.440810826,0.4319489621,0.01197811038,1.427068057,1.150187398,0.1450307779],
					[0.00641892135,0.3284892623,1.463042875,0.4049287858,0.01061238089,1.603884541,1.068298104,0.1440793279],
					[0.008772331466,0.3127700834,1.532506207,0.4595380941,0.009814640007,1.414384465,0.843786246,0.1471104855],
					[0.008335513574,0.330644737,1.446999366,0.4680767489,0.01085338023,0.3897474694,1.108728552,0.1474435944],
					[0.008189420839,0.3237291867,1.517223029,0.4758176022,0.0103480797,1.334025513,0.8332397605,0.1495121844],
					[0.007377535384,0.3398390426,1.603717992,0.4294410245,0.008667326332,1.377590517,0.8741888327,0.1484898611]
				],
				"experiment_MEFL_per_particle": [
					[398.588636,26612.92919,123776.1264,36103.21654,1056.621441,142267.4872,116118.0438,13287.93449],
					[456.199794,25828.84075,127550.1795,37260.41368,1035.029283,144284.8503,108012.9753,12689.71552],
					[503.4136815,25883.10614,120334.4725,36075.76342,1000.394755,119186.6959,96062.01682,12112.76445],
					[536.0991884,27434.95633,122191.2616,33819.0767,886.3309693,133954.1574,89222.73936,12033.3007],
					[732.6526566,26122.11285,127992.7404,38379.96852,819.7047847,118127.3804,70471.82806,12286.45867],
					[696.1702471,27614.97851,120851.3306,39093.10483,906.4588916,32551.15473,92599.43294,12314.27946],
					[683.9687895,27037.40158,126716.3111,39739.60989,864.2569097,111415.9149,69591.00058,12487.04515],
					[616.1612702,28382.87385,133940.2474,35866.30404,723.8827771,115054.4021,73011.0089,12401.66216]
				],
				"experiment_net_au": [
					[35,2149,1197,3055,103,1878,1909,1215],
					[42,2298,1252,2807,106,2093,2016,1237],
					[49,2443,1315,3030,107,2092,1923,1220],
					[52,2486,1483,2986,84,2267,2032,1276],
					[123,2074,1114,3166,87,2022,1714,1247],
					[116,2059,1046,3308,92,2043,1791,1279],
					[114,2063,1060,3380,99,2128,1844,1274],
					[101,2119,1101,3498,79,2242,1804,1423]
				],
				"experiment_net_Abs600": [
					[0.1816000044,0.1669999957,0.01999999955,0.174999997,0.2016000003,0.02730000019,0.03400000185,0.1890999973],
					[0.1903999932,0.1840000041,0.02029999718,0.1558000036,0.2117999978,0.02999999747,0.03860000148,0.201600004],
					[0.2013000064,0.1951999925,0.02259999886,0.1737000011,0.2211999856,0.0362999998,0.04139999673,0.2083000056],
					[0.2005999945,0.1873999946,0.0251000002,0.1826000027,0.196000006,0.03500000015,0.04709999636,0.2192999981],
					[0.3471999913,0.1642000079,0.01800000295,0.170599997,0.2194999903,0.03540000319,0.0503000021,0.2099000067],
					[0.3445999846,0.1541999951,0.01789999753,0.1750000045,0.2098999992,0.1297999993,0.03999999911,0.2147999927],
					[0.3447000049,0.1578000002,0.01729999855,0.1758999936,0.236899998,0.03950000182,0.05480000004,0.2110000066],
					[0.3390000015,0.1544000059,0.01700000092,0.201700002,0.2257000059,0.04030000418,0.05110000074,0.2372999936]
				]
			}
		],
		[
			{
				"LUDOX_Abs600": [
					[0.048],
					[0.0593],
					[0.0482],
					[0.056]
				],
				"water_Abs600": [
					[0.0316],
					[0.0309],
					[0.0312],
					[0.0315]
				],
				"LUDOX_mean": 0.052875,
				"water_mean": 0.0313,
				"net_Abs600": 0.021575,
				"reference_OD600": 0.063,
				"OD600_per_Abs600": 2.92004635,
				"Abs600_raw": [
					[0.5116,0.2899,0.1681,0.1002,0.0666,0.0505,0.0413,0.0381,0.0341,0.0339,0.0329,0.0326],
					[0.5119,0.2584,0.1748,0.101,0.0679,0.0507,0.0431,0.0368,0.0361,0.0338,0.0317,0.0344],
					[0.6727,0.3589,0.1952,0.122,0.0759,0.0561,0.0432,0.0384,0.0347,0.0338,0.038,0.0346],
					[0.6466,0.3464,0.2013,0.1194,0.0772,0.0555,0.0448,0.038,0.0348,0.0336,0.0342,0.0347]
				],
				"Abs600_mean": [0.5857,0.3134,0.18485,0.11065,0.0719,0.0532,0.0431,0.037825,0.034925,0.033775,0.0342,0.034075],
				"Abs600_std": [0.08605242588,0.047386707,0.01590901212,0.0116577585,0.005421561891,0.003013303835,0.001430617582,0.0007041543391,0.0008421203398,0.0001258305739,0.002731300057,0.0009912113801],
				"Abs600_net_mean": [0.551625,0.279325,0.150775,0.076575,0.037825,0.019125,0.009025,0.00375,0.00085,-0.0003,0.000125],
				"num_particles": [235294117.6,117647058.8,58823529.41,29411764.71,14705882.35,7352941.176,3676470.588,1838235.294,919117.6471,459558.8235,229779.4118],
				"particles_per_Abs600": [426547233.4,421183420.1,390141133.6,384090952.7,388787372.2,384467512.5,407365162.1,490196078.4,1081314879,-1531862745,1838235294],
				"mean_particles_per_Abs600": 393734078.2,
				"au_raw": [
					[132604240,73961248,38759492,20622006,10451772,5393350,2511452,1305739,668013,342084,177100,7481],
					[129817032,75029160,37116800,19274778,10068725,5011010,2519933,1193957,605692,292262,162719,7244],
					[139923552,74512176,39758428,22129730,9353069,5256738,2426413,1306211,708559,262898,157069,7037],
					[133733688,72356352,39107692,19949356,9947410,5088907,2524064,1273596,631798,337532,162227,6563]
				],
				"au_mean": [134019628,73964734,38685603,20493967.5,9955244,5187501.25,2495465.5,1269875.75,653515.5,308694,164778.75,7081.25],
				"au_std": [4266271.464,1157526.135,1124828.141,1221356.832,455373.1416,171306.1809,46333.3886,52864.35458,44716.51953,37920.12036,8602.469505,390.2258961],
				"au_net_mean": [134012546.8,73957652.75,38678521.75,20486886.25,9948162.75,5180420,2488384.25,1262794.5,646434.25,301612.75,157697.5],
				"uM_fluorescein": [10,5,2.5,1.25,0.625,0.3125,0.15625,0.078125,0.0390625,0.01953125,0.009765625],
				"uM_per_au": [7.461987883e-08,6.760625593e-08,6.463535541e-08,6.101464052e-08,6.2825671e-08,6.032329425e-08,6.27917493e-08,6.186675663e-08,6.042764597e-08,6.475604894e-08,6.192631462e-08],
				"mean_uM_per_au": 6.328104342e-08,
				"MEFL_per_au": 381087.3598,
				"experiment_Abs600": [
					[0.3237,0.3762,0.2807,0.3218,0.4024,0.3388,0.3967,0.3615,0.0356],
					[0.3592,0.3777,0.3234,0.3273,0.3982,0.3817,0.4437,0.3463,0.0355],
					[0.3533,0.3844,0.3181,0.2895,0.3917,0.368,0.4199,0.3409,0.0365],
					[0.3444,0.3801,0.3159,0.3297,0.4048,0.3685,0.4428,0.3116,0.0345],
					[0.3472,0.3916,0.3205,0.3479,0.3887,0.3693,0.4333,0.3476,0.0361],
					[0.3437,0.3833,0.3425,0.3335,0.4202,0.3713,0.439,0.3335,0.0357],
					[0.3302,0.3849,0.3292,0.3321,0.3979,0.3667,0.4312,0.316,0.0372],
					[0.3333,0.4069,0.3325,0.3474,0.4092,0.3602,0.4346,0.3232,0.0354]
				],
				"experiment_au": [
					[209204,1096095,13682992,1793230,329628,13379232,3567988,1035020,230423],
					[216758,1095063,13642016,1804197,302621,13403197,4554169,993452,236406],
					[225901,1143036,13874274,1520515,296961,13910366,3978624,993469,223297],
					[219396,1140826,13922005,1771940,288825,13488009,3362810,855977,220167],
					[233065,1187847,12227292,1889448,300796,13017417,4496309,902118,287825],
					[214514,1123114,13409129,1799720,291232,13480249,3947810,901828,263927],
					[209431,1125588,13750141,1790238,292263,13674885,3885465,862416,219973],
					[211654,1219960,13511328,1913346,292125,13882210,4204558,893472,243625]
				],
				"experiment_uM_per_OD": [
					[-0.001596120005,0.05507983282,1.18944894,0.1183367411,0.005861221323,0.9398122604,0.2003023896,0.05350297544],
					[-0.001315405146,0.05437804578,1.009087444,0.1164358629,0.003956331868,0.8242078847,0.2292290669,0.05278677692],
					[0.0001781310769,0.05729201014,1.050545752,0.1111159315,0.004494343135,0.8947687551,0.2122655609,0.05483110067],
					[-5.391587879e-05,0.05773098343,1.055209328,0.1139188847,0.004018105382,0.8608702718,0.1668013476,0.04972499119],
					[-0.003814585159,0.0548652556,0.9097859673,0.1113186863,0.0007972142221,0.8279295394,0.2296150377,0.04273674111],
					[-0.003476757433,0.05356632056,0.9285296909,0.1117614112,0.001538968473,0.8534391185,0.1979527288,0.04642078454],
					[-0.0007797210841,0.05644465242,1.004163021,0.1153936909,0.004343261406,0.8849308371,0.2016136539,0.04993737602],
					[-0.002325785206,0.0569539601,0.9677807421,0.1159773555,0.002811812311,0.909991175,0.2150259376,0.04893326735]
				],
				"experiment_MEFL_per_particle": [
					[-71.28582717,2459.972577,53123.10556,5285.149264,261.7735564,41973.84541,8945.894719,2389.547056],
					[-58.74855498,2428.629401,45067.80998,5200.252342,176.6974844,36810.72891,10237.81645,2357.560236],
					[7.955680724,2558.772723,46919.41874,4962.653851,200.7261151,39962.11477,9480.193242,2448.863715],
					[-2.407988124,2578.378125,47127.70315,5087.839196,179.4564098,38448.1425,7449.672956,2220.814924],
					[-170.3668004,2450.389141,40632.8127,4971.709273,35.60513938,36976.94525,10255.05466,1908.706068],
					[-155.2787564,2392.376173,41469.94389,4991.482228,68.73332848,38116.25272,8840.954294,2073.242621],
					[-34.82386177,2520.928078,44847.87567,5153.706913,193.978511,39522.73419,9004.458337,2230.300444],
					[-103.8740957,2543.674751,43222.97226,5179.77451,125.5810125,40641.97767,9603.477041,2185.454995]
				],
				"experiment_net_au": [
					[-21219,865672,13452569,1562807,99205,13148809,3337565,804597],
					[-19648,858657,13405610,1567791,66215,13166791,4317763,757046],
					[2604,919739,13650977,1297218,73664,13687069,3755327,770172],
					[-771,920659,13701838,1551773,68658,13267842,3142643,635810],
					[-54760,900022,11939467,1601623,12971,12729592,4208484,614293],
					[-49413,859187,13145202,1535793,27305,13216322,3683883,637901],
					[-10542,905615,13530168,1570265,72290,13454912,3665492,642443],
					[-31971,976335,13267703,1669721,48500,13638585,3960933,649847]
				],
				"experiment_net_Abs600": [
					[0.2881,0.3406,0.2451,0.2862,0.3668,0.3032,0.3611,0.3259],
					[0.3237,0.3422,0.2879,0.2918,0.3627,0.3462,0.4082,0.3108],
					[0.3168,0.3479,0.2816,0.253,0.3552,0.3315,0.3834,0.3044],
					[0.3099,0.3456,0.2814,0.2952,0.3703,0.334,0.4083,0.2771],
					[0.3111,0.3555,0.2844,0.3118,0.3526,0.3332,0.3972,0.3115],
					[0.308,0.3476,0.3068,0.2978,0.3845,0.3356,0.4033,0.2978],
					[0.293,0.3477,0.292,0.2949,0.3607,0.3295,0.394,0.2788],
					[0.2979,0.3715,0.2971,0.312,0.3738,0.3248,0.3992,0.2878]
				]
			}
		],
		[
			{
				"LUDOX_Abs600": [
					[0.052],
					[0.051],
					[0.05],
					[0.052]
				],
				"water_Abs600": [
					[0.037],
					[0.038],
					[0.037],
					[0.037]
				],
				"LUDOX_mean": 0.05125,
				"water_mean": 0.03725,
				"net_Abs600": 0.014,
				"reference_OD600": 0.063,
				"OD600_per_Abs600": 4.5,
				"Abs600_raw": [
					[0.631,0.387,0.199,0.088,0.065,0.051,0.046,0.043,0.04,0.04,0.039,0.037],
					[0.73,0.389,0.2,0.105,0.074,0.07,0.048,0.042,0.045,0.038,0.039,0.039],
					[0.709,0.343,0.185,0.12,0.065,0.055,0.052,0.046,0.04,0.04,0.038,0.039],
					[0.896,0.338,0.221,0.116,0.074,0.056,0.049,0.043,0.042,0.04,0.039,0.038]
				],
				"Abs600_mean": [0.7415,0.36425,0.20125,0.10725,0.0695,0.058,0.04875,0.0435,0.04175,0.0395,0.03875,0.03825],
				"Abs600_std": [0.1114585125,0.02751211854,0.01484082208,0.01431491064,0.005196152423,0.008286535263,0.0025,0.001732050808,0.002362907813,0.001,0.0005,0.0009574271078],
				"Abs600_net_mean": [0.70325,0.326,0.163,0.069,0.03125,0.01975,0.0105,0.00525,0.0035,0.00125,0.0005],
				"num_particles": [235294117.6,117647058.8,58823529.41,29411764.71,14705882.35,7352941.176,3676470.588,1838235.294,919117.6471,459558.8235,229779.4118],
				"particles_per_Abs600": [334581041.8,360880548.5,360880548.5,426257459.5,470588235.3,372300819.1,350140056,350140056,262605042,367647058.8,459558823.5],
				"mean_particles_per_Abs600": 398181522.2,
				"au_raw": [
					[50884,26269,13818,6944,3590,1802,891,459,219,120,61,1],
					[46604,26430,12604,7114,3614,1812,911,465,225,113,56,2],
					[53518,26706,13814,6902,3550,1778,887,443,229,122,61,1],
					[53094,26915,13384,7225,3650,1611,962,513,236,127,71,2]
				],
				"au_mean": [51025,26580,13405,7046.25,3601,1750.75,912.75,470,227.25,120.5,62.25,1.5],
				"au_std": [3165.48743,287.1248277,571.5161123,150.3382298,42,94.252763,34.47100231,30.13303835,7.135591543,5.802298395,6.291528696,0.5773502692],
				"au_net_mean": [51023.5,26578.5,13403.5,7044.75,3599.5,1749.25,911.25,468.5,225.75,119,60.75],
				"uM_fluorescein": [10,5,2.5,1.25,0.625,0.3125,0.15625,0.078125,0.0390625,0.01953125,0.009765625],
				"uM_per_au": [0.0001959881231,0.0001881219783,0.0001865184467,0.0001774370985,0.0001736352271,0.000178647992,0.0001714677641,0.000166755603,0.00017303433,0.0001641281513,0.0001607510288],
				"mean_uM_per_au": 0.0001808721485,
				"MEFL_per_au": 1089237563,
				"experiment_Abs600": [
					[0.356,0.211,0.296,0.344,0.359,0.052,0.403,0.282,0.039],
					[0.371,0.195,0.311,0.351,0.368,0.051,0.41,0.274,0.041],
					[0.377,0.211,0.319,0.35,0.362,0.05,0.412,0.282,0.042],
					[0.36,0.209,0.321,0.342,0.357,0.054,0.41,0.277,0.045],
					[0.35,0.193,0.31,0.336,0.356,0.051,0.389,0.294,0.04],
					[0.37,0.21,0.288,0.308,0.366,0.05,0.384,0.278,0.04],
					[0.356,0.218,0.315,0.342,0.361,0.051,0.346,0.296,0.039],
					[0.359,0.215,0.303,0.338,0.338,0.05,0.373,0.307,0.04]
				],
				"experiment_au": [
					[136,570,943,928,148,407,290,304,129],
					[134,518,920,897,150,421,266,303,141],
					[141,540,916,844,148,377,256,285,127],
					[129,544,927,850,140,389,277,278,136],
					[116,584,970,804,132,325,728,284,129],
					[134,567,889,726,131,332,710,298,132],
					[123,593,970,820,131,326,616,281,120],
					[129,604,945,846,131,327,759,303,124]
				],
				"experiment_uM_per_OD": [
					[0.0008875604905,0.1030550614,0.1273064668,0.105294606,0.002386507515,0.8595291844,0.01777803169,0.02894616003],
					[-0.0008525959863,0.09839653679,0.1159665874,0.09802103533,0.001106251673,1.125426702,0.01361578956,0.02794591136],
					[0.001679741346,0.09822511156,0.1144870639,0.09356805952,0.002637718833,1.256056587,0.01401351781,0.02646092543],
					[-0.0008931957952,0.09999435853,0.1151931316,0.09662754512,0.0005153052665,1.129892681,0.01552692417,0.02460138419],
					[-0.001685546904,0.1195306138,0.1251962773,0.09165818337,0.0003815868112,0.7161806285,0.06898593885,0.02452771918],
					[0.0002435988532,0.1028488688,0.122688366,0.08908628211,-0.0001232938981,0.8038762157,0.06753494951,0.02803433861],
					[0.0003803830674,0.1062104609,0.1237852868,0.09285698861,0.001373080493,0.6899937518,0.06493853469,0.0251797803],
					[0.0006299970342,0.110245881,0.125471934,0.09738232009,0.0009441499177,0.8159343589,0.0766458554,0.02694641247]
				],
				"experiment_MEFL_per_particle": [
					[60.40602878,7013.772098,8664.286189,7166.192125,162.4221033,58498.26036,1209.946033,1970.032009],
					[-58.02639734,6696.719938,7892.511093,6671.163875,75.28982093,76594.84449,926.6701086,1901.956592],
					[114.3206634,6685.052996,7791.816955,6368.101055,179.5191668,85485.31752,953.7388938,1800.890689],
					[-60.78955912,6805.465277,7839.870859,6576.325032,35.07089949,76898.79229,1056.739048,1674.333115],
					[-114.7157809,8135.073353,8520.66987,6238.117765,25.97022304,48742.17377,4695.078986,1669.319586],
					[16.57897067,6999.73894,8349.985208,6063.078042,-8.391196811,54710.60321,4596.326839,1907.974818],
					[25.88829805,7228.523832,8424.639987,6319.706641,93.44978809,46959.93442,4419.618761,1713.697883],
					[42.87664828,7503.16844,8539.430653,6627.693879,64.25741988,55531.26226,5216.401357,1833.932205]
				],
				"experiment_net_au": [
					[7,441,814,799,19,278,161,175],
					[-7,377,779,756,9,280,125,162],
					[14,413,789,717,21,250,129,158],
					[-7,408,791,714,4,253,141,142],
					[-13,455,841,675,3,196,599,155],
					[2,435,757,594,-1,200,578,166],
					[3,473,850,700,11,206,496,161],
					[5,480,821,722,7,203,635,179]
				],
				"experiment_net_Abs600": [
					[0.317,0.172,0.257,0.305,0.32,0.013,0.364,0.243],
					[0.33,0.154,0.27,0.31,0.327,0.01,0.369,0.233],
					[0.335,0.169,0.277,0.308,0.32,0.008,0.37,0.24],
					[0.315,0.164,0.276,0.297,0.312,0.009,0.365,0.232],
					[0.31,0.153,0.27,0.296,0.316,0.011,0.349,0.254],
					[0.33,0.17,0.248,0.268,0.326,0.01,0.344,0.238],
					[0.317,0.179,0.276,0.303,0.322,0.012,0.307,0.257],
					[0.319,0.175,0.263,0.298,0.298,0.01,0.333,0.267]
				]
			}
		],
		[
			{
				"LUDOX_Abs600": [
					[0.053],
					[0.052],
					[0.051],
					[0.054]
				],
				"water_Abs600": [
					[0.039],
					[0.041],
					[0.04],
					[0.04]
				],
				"LUDOX_mean": 0.0525,
				"water_mean": 0.04,
				"net_Abs600": 0.0125,
				"reference_OD600": 0.063,
				"OD600_per_Abs600": 5.04,
				"Abs600_raw": [
					[0.603,0.374,0.163,0.146,0.089,0.063,0.05,0.045,0.042,0.04,0.04,0.037],
					[0.595,0.345,0.209,0.126,0.083,0.059,0.051,0.045,0.041,0.04,0.041,0.038],
					[0.594,0.32,0.19,0.119,0.079,0.059,0.049,0.043,0.04,0.04,0.042,0.039],
					[0.591,0.326,0.21,0.117,0.079,0.059,0.048,0.047,0.04,0.056,0.04,0.04]
				],
				"Abs600_mean": [0.59575,0.34125,0.193,0.127,0.0825,0.06,0.0495,0.045,0.04075,0.044,0.04075,0.0385],
				"Abs600_std": [0.005123475383,0.02429506123,0.0220151463,0.01324134938,0.004725815626,0.002,0.001290994449,0.001632993162,0.0009574271078,0.008,0.0009574271078,0.001290994449],
				"Abs600_net_mean": [0.55725,0.30275,0.1545,0.0885,0.044,0.0215,0.011,0.0065,0.00225,0.0055,0.00225],
				"num_particles": [235294117.6,117647058.8,58823529.41,29411764.71,14705882.35,7352941.176,3676470.588,1838235.294,919117.6471,459558.8235,229779.4118],
				"particles_per_Abs600": [422241575,388594744.3,380734818.2,332336324.4,334224598.9,341997264,334224598.9,282805429.9,408496732,83556149.73,102124183],
				"mean_particles_per_Abs600": 355577550,
				"au_raw": [
					[41854,20973,9249,5096,2377,1119,579,298,129,70,30,4],
					[36039,17435,12180,4120,2478,1279,610,312,159,81,43,7],
					[38627,21113,11441,4865,2740,1310,656,356,169,100,50,0],
					[40284,20941,8894,5097,2696,1227,641,333,164,84,43,7]
				],
				"au_mean": [39201,20115.5,10441,4794.5,2572.75,1233.75,621.5,324.75,155.25,83.75,41.5,4.5],
				"au_std": [2485.894742,1788.560222,1616.394548,462.7198577,173.6459521,83.81477594,34.20038986,25.31633201,17.96988221,12.3928743,8.346656017,3.31662479],
				"au_net_mean": [39196.5,20111,10436.5,4790,2568.25,1229.25,617,320.25,150.75,79.25,37],
				"uM_fluorescein": [10,5,2.5,1.25,0.625,0.3125,0.15625,0.078125,0.0390625,0.01953125,0.009765625],
				"uM_per_au": [0.0002551248198,0.0002486201581,0.0002395439084,0.000260960334,0.0002433563711,0.0002542200529,0.0002532414911,0.000243950039,0.0002591210614,0.0002464511041,0.0002639358108],
				"mean_uM_per_au": 0.0002493401649,
				"MEFL_per_au": 1501561605,
				"experiment_Abs600": [
					[0.16,0.134,0.095,0.148,0.149,0.06,0.146,0.099,0.041],
					[0.153,0.133,0.091,0.15,0.149,0.058,0.143,0.094,0.041],
					[0.042,0.128,0.088,0.149,0.147,0.058,0.146,0.095,0.041],
					[0.152,0.124,0.094,0.144,0.143,0.057,0.144,0.098,0.042],
					[0.159,0.13,0.147,0.154,0.143,0.065,0.155,0.099,0.042],
					[0.152,0.125,0.145,0.157,0.141,0.064,0.154,0.1,0.041],
					[0.151,0.119,0.143,0.146,0.138,0.063,0.146,0.098,0.041],
					[0.154,0.125,0.145,0.151,0.136,0.062,0.151,0.093,0.041]
				],
				"experiment_au": [
					[89,284,91,276,98,298,161,92,96],
					[91,281,89,278,93,292,160,88,90],
					[8,272,83,254,95,269,154,85,95],
					[85,255,87,255,82,268,151,85,94],
					[89,265,143,243,96,309,188,87,95],
					[92,242,134,237,93,312,188,96,97],
					[80,234,143,231,96,282,166,89,88],
					[82,256,143,223,100,266,226,81,91]
				],
				"experiment_uM_per_OD": [
					[-0.002910132644,0.1000084293,-0.004580764346,0.08322435411,0.0009161528693,0.5259681841,0.03062568163,-0.003411879651],
					[0.000441716562,0.1027087032,-0.0009894450988,0.08532829292,0.001374229304,0.587846794,0.03395154751,-0.001866877545],
					[-4.30408618,0.1006504497,-0.01263121403,0.07283415311,0,0.50636308,0.02779869563,-0.009161528693],
					[-0.00404772995,0.09713454933,-0.006659726627,0.07808855927,-0.005877891676,0.5738781573,0.02764626011,-0.007950898115],
					[-0.002537038715,0.09557140159,0.02261588797,0.06537405117,0.0004898243063,0.4603070677,0.04071610362,-0.006943474378],
					[-0.002228479952,0.08539853531,0.01760070608,0.05970789389,-0.001978890198,0.4624580353,0.03984048849,-0.0008385127956],
					[-0.003597982177,0.09260191309,0.0266762159,0.06737649959,0.004080185974,0.436255339,0.03675081796,0.0008679342972],
					[-0.003940268093,0.09717764363,0.02473612747,0.05936670593,0.004686845205,0.4122687912,0.06071594925,-0.009513895181]
				],
				"experiment_MEFL_per_particle": [
					[-248.4047524,8536.576221,-391.0074806,7103.911609,78.20149611,44895.8905,2614.164299,-291.2331579],
					[37.70429277,8767.067727,-84.4576158,7283.500812,117.3022442,50177.75998,2898.055444,-159.3539921],
					[-367390.6287,8591.378159,-1078.182329,6217.018941,0,43222.42691,2372.856825,-782.0149611],
					[-345.5084283,8291.265941,-568.4647217,6665.527521,-501.7284107,48985.41716,2359.845147,-678.6772698],
					[-216.5579892,8157.83789,1930.45979,5580.23533,41.81070089,39291.1517,3475.468261,-592.6850232],
					[-190.2198554,7289.496602,1502.37105,5096.580264,-168.9152316,39474.75521,3400.727008,-71.57425068],
					[-307.1186029,7904.366607,2277.043563,5751.161457,348.278828,37238.1306,3136.997158,74.08562789],
					[-336.3356381,8294.944409,2111.440395,5067.456948,400.0623906,35190.67325,5182.626424,-812.0924596]
				],
				"experiment_net_au": [
					[-7,188,-5,180,2,202,65,-4],
					[1,191,-1,188,3,202,70,-2],
					[-87,177,-12,159,0,174,59,-10],
					[-9,161,-7,161,-12,174,57,-9],
					[-6,170,48,148,1,214,93,-8],
					[-5,145,37,140,-4,215,91,-1],
					[-8,146,55,143,8,194,78,1],
					[-9,165,52,132,9,175,135,-10]
				],
				"experiment_net_Abs600": [
					[0.119,0.093,0.054,0.107,0.108,0.019,0.105,0.058],
					[0.112,0.092,0.05,0.109,0.108,0.017,0.102,0.053],
					[0.001,0.087,0.047,0.108,0.106,0.017,0.105,0.054],
					[0.11,0.082,0.052,0.102,0.101,0.015,0.102,0.056],
					[0.117,0.088,0.105,0.112,0.101,0.023,0.113,0.057],
					[0.111,0.084,0.104,0.116,0.1,0.023,0.113,0.059],
					[0.11,0.078,0.102,0.105,0.097,0.022,0.105,0.057],
					[0.113,0.084,0.104,0.11,0.095,0.021,0.11,0.052]
				]
			}
		],
		[
			{
				"LUDOX_Abs600": [
					[0.064],
					[0.065],
					[0.068],
					[0.067]
				],
				"water_Abs600": [
					[0.04],
					[0.041],
					[0.039],
					[0.042]
				],
				"LUDOX_mean": 0.066,
				"water_mean": 0.0405,
				"net_Abs600": 0.0255,
				"reference_OD600": 0.063,
				"OD600_per_Abs600": 2.470588235,
				"Abs600_raw": [
					[0.857,0.47,0.277,0.158,0.101,0.063,0.05,0.05,0.038,0.043,0.045,0.043],
					[0.847,0.479,0.267,0.154,0.098,0.075,0.055,0.056,0.047,0.042,0.041,0.04],
					[0.928,0.48,0.27,0.157,0.092,0.062,0.054,0.047,0.045,0.043,0.04,0.042],
					[0.873,0.483,0.27,0.158,0.097,0.063,0.055,0.046,0.042,0.044,0.04,0.048]
				],
				"Abs600_mean": [0.87625,0.478,0.271,0.15675,0.097,0.06575,0.0535,0.04975,0.043,0.043,0.0415,0.04325],
				"Abs600_std": [0.03612363031,0.005597618541,0.004242640687,0.001892969449,0.003741657387,0.006184658438,0.002380476143,0.0045,0.0008164965809,0.003915780041,0.002380476143,0.003403429643],
				"Abs600_net_mean": [0.833,0.43475,0.22775,0.1135,0.05375,0.0225,0.01025,0.0065,-0.00025,-0.00025,-0.00175],
				"num_particles": [235294117.6,117647058.8,58823529.41,29411764.71,14705882.35,7352941.176,3676470.588,1838235.294,919117.6471,459558.8235,229779.4118],
				"particles_per_Abs600": [282465927.5,270608530.9,258281139,259134490.8,273597811.2,326797385.6,358680057.4,282805429.9,-3676470588,-1838235294,-131302521],
				"mean_particles_per_Abs600": 277683871.5,
				"au_raw": [
					[17350414,11715502,6867318,3771592,2001476,1071162,557934,286428,156140,96781,55862,21468],
					[180450,11483954,6782415,3552830,2044681,1063484,542397,254655,150228,93624,59664,21280],
					[17997697,11419641,6820184,3520287,1932964,959506,499282,254642,142078,80937,54768,23140],
					[17729341,11186346,6711541,3662657,1999422,999621,510742,266295,143742,81619,52661,23462]
				],
				"au_mean": [13314475.5,11451360.75,6795364.5,3626841.5,1994635.75,1023443.25,527588.75,265505,148047,88240.25,55738.75,22337.5],
				"au_std": [8760042.359,217617.3095,65796.10537,114115.4691,46107.22649,53341.07953,27234.80339,14990.2557,6439.860143,8146.729134,2934.71627,1122.919261],
				"au_net_mean": [13292138,11429023.25,6773027,3604504,1972298.25,1001105.75,505251.25,243167.5,125709.5,65902.75,33401.25],
				"uM_fluorescein": [10,5,2.5,1.25,0.625,0.3125,0.15625,0.078125,0.0390625,0.01953125,0.009765625],
				"uM_per_au": [7.523244191e-07,4.374827044e-07,3.691111818e-07,3.467883515e-07,3.168891926e-07,3.121548348e-07,3.0925208e-07,3.212805988e-07,3.10736261e-07,2.963647192e-07,2.923730399e-07],
				"mean_uM_per_au": 3.56485253e-07,
				"MEFL_per_au": 2146804.422,
				"experiment_Abs600": [
					[0.505,0.513,0.242,0.504,0.45,0.439,0.297,0.434,0.047],
					[0.473,0.487,0.236,0.449,0.406,0.417,0.24,0.44,0.049],
					[0.482,0.483,0.238,0.439,0.405,0.43,0.242,0.434,0.055],
					[0.468,0.475,0.214,0.448,0.394,0.431,0.246,0.423,0.049],
					[0.426,0.414,0.199,0.419,0.506,0.431,0.334,0.608,0.049],
					[0.43,0.407,0.192,0.42,0.496,0.431,0.333,0.587,0.05],
					[0.44,0.488,0.201,0.411,0.5,0.421,0.334,0.588,0.05],
					[0.562,0.418,0.188,0.415,0.497,0.43,0.353,0.594,0.047]
				],
				"experiment_au": [
					[195893,584020,642664,577909,204141,1381449,761782,286525,161941],
					[191544,576709,670603,569301,201757,1373246,762420,286510,162803],
					[196875,593558,663877,546806,190667,1394151,776029,279634,160554],
					[203429,587409,649878,551882,196201,1306069,770323,278059,158799],
					[188312,455012,509015,489609,203166,1368132,1105564,370011,156797],
					[190997,441642,527415,500669,200070,1417861,1078188,372021,156422],
					[197040,452073,535971,498509,205326,1435302,1108894,377809,146299],
					[190479,444402,521642,505490,211250,1461231,1152211,387092,158034]
				],
				"experiment_uM_per_OD": [
					[0.01069648494,0.1306920072,0.3557144353,0.1313363437,0.01510944822,0.4488898509,0.3462081906,0.04645072591],
					[0.009780863947,0.1363542915,0.3918251331,0.1466356679,0.01574436116,0.4746109177,0.4529828603,0.04565188529],
					[0.01227357616,0.1459786487,0.3968595965,0.1451378604,0.01241444131,0.4746606576,0.4749085738,0.04533575115],
					[0.01536929914,0.1451756904,0.4294460558,0.1421518663,0.01564288781,0.4333546631,0.4479076497,0.04601128926],
					[0.01206193992,0.1178902313,0.3388141093,0.1297891693,0.01464039282,0.4575537327,0.4803479155,0.05503577794],
					[0.01312864158,0.1152797323,0.3769802262,0.1342485612,0.01412117027,0.4777299599,0.4699757494,0.05793135094],
					[0.01877308363,0.1007320434,0.3723603699,0.1407782882,0.01892689606,0.5013271422,0.4890648622,0.06209100353],
					[0.009090373951,0.1113760411,0.3720964417,0.1362364118,0.01706360988,0.4909672205,0.4687955547,0.06042259008]
				],
				"experiment_MEFL_per_particle": [
					[573.1149135,7002.444152,19059.08801,7036.967537,809.5603516,24051.40282,18549.74586,2488.817954],
					[524.0561761,7305.827892,20993.88991,7856.701393,843.5788241,25429.53098,24270.70522,2446.016279],
					[657.6150558,7821.498472,21263.63517,7776.449255,665.1625741,25432.19602,25445.47931,2429.077893],
					[823.4830974,7778.476176,23009.60928,7616.460459,838.1419079,23219.03146,23998.77674,2465.273051],
					[646.2756405,6316.528288,18153.57288,6954.070328,784.4284842,24515.61138,25736.91784,2948.802835],
					[703.4292411,6176.658423,20198.50362,7193.003401,756.6086733,25596.64845,25181.17985,3103.946892],
					[1005.856995,5397.196991,19950.9729,7542.864498,1014.098226,26860.97942,26203.9696,3326.820009],
					[487.0598997,5967.499651,19936.8317,7299.511927,914.2638315,26305.89747,25117.94532,3237.426845]
				],
				"experiment_net_au": [
					[33952,422079,480723,415968,42200,1219508,599841,124584],
					[28741,413906,507800,406498,38954,1210443,599617,123707],
					[36321,433004,503323,386252,30113,1233597,615475,119080],
					[44630,428610,491079,393083,37402,1147270,611524,119260],
					[31515,298215,352218,332812,46369,1211335,948767,213214],
					[34575,285220,370993,344247,43648,1261439,921766,215599],
					[50741,305774,389672,352210,59027,1289003,962595,231510],
					[32445,286368,363608,347456,53216,1303197,994177,229058]
				],
				"experiment_net_Abs600": [
					[0.458,0.466,0.195,0.457,0.403,0.392,0.25,0.387],
					[0.424,0.438,0.187,0.4,0.357,0.368,0.191,0.391],
					[0.427,0.428,0.183,0.384,0.35,0.375,0.187,0.379],
					[0.419,0.426,0.165,0.399,0.345,0.382,0.197,0.374],
					[0.377,0.365,0.15,0.37,0.457,0.382,0.285,0.559],
					[0.38,0.357,0.142,0.37,0.446,0.381,0.283,0.537],
					[0.39,0.438,0.151,0.361,0.45,0.371,0.284,0.538],
					[0.515,0.371,0.141,0.368,0.45,0.383,0.306,0.547]
				]
			}
		],
		[
			{
				"LUDOX_Abs600": [
					[0.062],
					[0.063],
					[0.063],
					[0.064]
				],
				"water_Abs600": [
					[0.028],
					[0.03],
					[0.029],
					[0.029]
				],
				"LUDOX_mean": 0.063,
				"water_mean": 0.029,
				"net_Abs600": 0.034,
				"reference_OD600": 0.063,
				"OD600_per_Abs600": 1.852941176,
				"Abs600_raw": [
					[0.537,0.303,0.173,0.101,0.065,0.047,0.039,0.034,0.033,0.034,0.03,0],
					[0.543,0.299,0.161,0.1,0.062,0.047,0.039,0.035,0.033,0.032,0.031,0],
					[0.564,0.285,0.157,0.105,0.067,0.049,0.04,0.035,0.034,0.034,0.032,0],
					[0.545,0.299,0.157,0.099,0.063,0.046,0.038,0.034,0.033,0.031,0.031,0]
				],
				"Abs600_mean": [0.54725,0.2965,0.162,0.10125,0.06425,0.04725,0.039,0.0345,0.03325,0.03275,0.031,0],
				"Abs600_std": [0.01167261753,0.007895146188,0.007571877794,0.00262995564,0.002217355783,0.001258305739,0.0008164965809,0.0005773502692,0.0005,0.0015,0.0008164965809,0],
				"Abs600_net_mean": [0.54725,0.2965,0.162,0.10125,0.06425,0.04725,0.039,0.0345,0.03325,0.03275,0.031],
				"num_particles": [235294117.6,117647058.8,58823529.41,29411764.71,14705882.35,7352941.176,3676470.588,1838235.294,919117.6471,459558.8235,229779.4118],
				"particles_per_Abs600": [429957273,396786033.1,363108206.2,290486565,228885328.5,155617802.7,94268476.62,53282182.44,27642636,14032330.49,7412239.089],
				"mean_particles_per_Abs600": 286976787.1,
				"au_raw": [
					[2306532,1396482,760986,404882,208012,112311,59460,29293,15344,7912,4362,0],
					[2339206,1361108,782909,417381,217436,62929,69315,61864,21295,11248,5953,0],
					[2314892,1381602,756770,416805,223028,57979,103840,37348,18476,9864,5522,0],
					[2272061,1372517,785155,267210,374550,128727,64106,41007,20118,10439,5566,0]
				],
				"au_mean": [2308172.75,1377927.25,771455,376569.5,255756.5,90486.5,74180.25,42378,18808.25,9865.75,5350.75,0],
				"au_std": [27778.65772,14943.67771,14653.0236,73133.60351,79437.708,35377.94983,20178.76525,13881.66611,2582.685214,1420.841623,687.0203175,0],
				"au_net_mean": [2308172.75,1377927.25,771455,376569.5,255756.5,90486.5,74180.25,42378,18808.25,9865.75,5350.75],
				"uM_fluorescein": [10,5,2.5,1.25,0.625,0.3125,0.15625,0.078125,0.0390625,0.01953125,0.009765625],
				"uM_per_au": [4.332431357e-06,3.628638595e-06,3.240629719e-06,3.319440369e-06,2.443730658e-06,3.453553845e-06,2.106355802e-06,1.843527302e-06,2.076881156e-06,1.979702506e-06,1.825094613e-06],
				"mean_uM_per_au": 3.217198637e-06,
				"MEFL_per_au": 19374423.5,
				"experiment_Abs600": [
					[0.273,0.262,0.047,0.29,0.276,0.281,0.104,0.262,0.04],
					[0.296,0.257,0.047,0.285,0.282,0.273,0.11,0.258,0.041],
					[0.291,0.266,0.05,0.297,0.293,0.273,0.106,0.271,0.041],
					[0.287,0.267,0.49,0.307,0.29,0.278,0.107,0.268,0.044],
					[0.283,0.338,0.05,0.272,0.257,0.143,0.047,0.3,0.044],
					[0.287,0.343,0.05,0.278,0.258,0.143,0.047,0.298,0.046],
					[0.269,0.331,0.05,0.282,0.26,0.143,0.051,0.304,0.045],
					[0.28,0.336,0.05,0.287,0.263,0.149,0.049,0.307,0.045]
				],
				"experiment_au": [
					[5062,34359,15810,52135,5579,22851,7963,19906,4591],
					[5277,33529,15386,51332,5354,22285,7635,19378,4589],
					[5157,33638,16684,51857,5494,22261,7388,19602,4275],
					[5139,33431,16754,54772,5687,22274,7614,20219,4626],
					[5060,38842,12916,45084,5540,63091,9057,23747,4784],
					[5038,39947,13490,47403,5466,63367,9366,23491,4320],
					[5049,39718,13475,48003,5431,63756,9141,23580,4706],
					[4768,40493,13214,47520,5494,62377,8477,24210,4311]
				],
				"experiment_uM_per_OD": [
					[0.003509790788,0.2328160551,2.782738212,0.3301961097,0.007268774322,0.1315527631,0.09147951125,0.1197788862],
					[0.004684513571,0.2326274817,3.124410543,0.3326158952,0.005511383557,0.1324351807,0.07664733371,0.1183301238],
					[0.006125546205,0.2265865624,2.393924882,0.3227148654,0.008398841945,0.1346055131,0.08315378221,0.1157032519],
					[0.003665450299,0.2242741711,0.04721397581,0.3310524387,0.007488529077,0.1309470989,0.08234861273,0.1208642619],
					[0.002005060238,0.2011351874,2.353219092,0.3068926185,0.006162521333,1.022590481,2.473021441,0.1286125424],
					[0.005172775679,0.2082759136,3.980389647,0.3224290738,0.009385663949,1.056920561,8.761197889,0.1320871197],
					[0.002658657207,0.2125529468,3.04506319,0.3171945402,0.005854850233,1.046188809,1.283389901,0.1265261899],
					[0.003376483109,0.2158816973,3.091595117,0.3100095645,0.009422030259,0.969404015,1.808320967,0.1318700602]
				],
				"experiment_MEFL_per_particle": [
					[136.4730839,9052.711957,108202.7074,12839.19302,282.6356635,5115.23688,3557.047064,4657.426889],
					[182.1504621,9045.379555,121488.1365,12933.28284,214.3020927,5149.548398,2980.319523,4601.093879],
					[238.1829094,8810.487239,93084.26944,12548.29577,326.576691,5233.938601,3233.313261,4498.951805],
					[142.5256765,8720.573282,1835.846429,12872.49012,291.1805059,5091.686515,3202.005423,4699.630136],
					[77.96383624,7820.847727,91501.4843,11933.07084,239.6206332,39761.93597,96159.82351,5000.910696],
					[201.1358203,8098.504427,154771.6326,12537.18318,364.947822,41096.81094,340666.3722,5136.014556],
					[103.3779989,8264.810611,118402.8307,12333.646,227.6572923,40679.52243,49902.74014,4919.78593],
					[131.2896097,8394.24421,120212.1566,12054.26872,366.3618729,37693.85798,70313.91729,5127.574513]
				],
				"experiment_net_au": [
					[471,29768,11219,47544,988,18260,3372,15315],
					[688,28940,10797,46743,765,17696,3046,14789],
					[882,29363,12409,47582,1219,17986,3113,15327],
					[513,28805,12128,50146,1061,17648,2988,15593],
					[276,34058,8132,40300,756,58307,4273,18963],
					[718,35627,9170,43083,1146,59047,5046,19171],
					[343,35012,8769,43297,725,59050,4435,18874],
					[457,36182,8903,43209,1183,58066,4166,19899]
				],
				"experiment_net_Abs600": [
					[0.233,0.222,0.007,0.25,0.236,0.241,0.064,0.222],
					[0.255,0.216,0.006,0.244,0.241,0.232,0.069,0.217],
					[0.25,0.225,0.009,0.256,0.252,0.232,0.065,0.23],
					[0.243,0.223,0.446,0.263,0.246,0.234,0.063,0.224],
					[0.239,0.294,0.006,0.228,0.213,0.099,0.003,0.256],
					[0.241,0.297,0.004,0.232,0.212,0.097,0.001,0.252],
					[0.224,0.286,0.005,0.237,0.215,0.098,0.006,0.259],
					[0.235,0.291,0.005,0.242,0.218,0.104,0.004,0.262]
				]
			}
		],
		[
			{
				"LUDOX_Abs600": [
					[0.0518],
					[0.0521],
					[0.0553],
					[0.0658]
				],
				"water_Abs600": [
					[0.0328],
					[0.0322],
					[0.0324],
					[0.0319]
				],
				"LUDOX_mean": 0.05625,
				"water_mean": 0.032325,
				"net_Abs600": 0.023925,
				"reference_OD600": 0.063,
				"OD600_per_Abs600": 2.63322884,
				"Abs600_raw": [
					[0.6676,0.3339,0.1938,0.1026,0.0655,0.0478,0.0363,0.0341,0.0285,0.027,0.0272,0.0258],
					[0.7201,0.3616,0.1894,0.1068,0.0646,0.0448,0.0352,0.0304,0.0267,0.0265,0.03,0.0251],
					[0.6111,0.3694,0.1963,0.1272,0.0647,0.0454,0.0336,0.0316,0.028,0.0269,0.0266,0.0261],
					[0.7051,0.3569,0.1846,0.111,0.0658,0.0462,0.0349,0.0307,0.0287,0.0276,0.0299,0.0257]
				],
				"Abs600_mean": [0.675975,0.35545,0.191025,0.1119,0.06515,0.04605,0.035,0.0317,0.027975,0.027,0.028425,0.025675],
				"Abs600_std": [0.04855988571,0.01526357319,0.00514611504,0.01076104084,0.0005916079783,0.0013,0.001110555417,0.001679285562,0.0008995369179,0.0004546060566,0.001778341924,0.0004193248542],
				"Abs600_net_mean": [0.6503,0.329775,0.16535,0.086225,0.039475,0.020375,0.009325,0.006025,0.0023,0.001325,0.00275],
				"num_particles": [235294117.6,117647058.8,58823529.41,29411764.71,14705882.35,7352941.176,3676470.588,1838235.294,919117.6471,459558.8235,229779.4118],
				"particles_per_Abs600": [361823954.6,356749477.1,355751614.2,341104838.6,372536601.7,360880548.5,394259580.5,305101293.6,399616368.3,346836847.9,83556149.73],
				"mean_particles_per_Abs600": 357404616,
				"au_raw": [
					[35538,19072,10195,4897,2439,1205,644,265,130,72,36,0],
					[34568,18032,9805,5053,2584,1278,624,322,162,83,39,1],
					[34652,19143,9787,5045,2526,1088,475,254,124,59,29,1],
					[35884,18123,9311,4935,2379,1176,580,291,139,69,34,1]
				],
				"au_mean": [35160.5,18592.5,9774.5,4982.5,2482,1186.75,580.75,283,138.75,70.75,34.5,0.75],
				"au_std": [652.0702927,596.5347154,361.8190155,78.40705751,90.91754506,78.5848798,75.39838637,30.27650354,16.68082732,9.878427675,4.203173404,0.5],
				"au_net_mean": [35159.75,18591.75,9773.75,4981.75,2481.25,1186,580,282.25,138,70,33.75],
				"uM_fluorescein": [10,5,2.5,1.25,0.625,0.3125,0.15625,0.078125,0.0390625,0.01953125,0.009765625],
				"uM_per_au": [0.0002844161292,0.0002689364906,0.0002557871851,0.0002509158428,0.0002518891688,0.0002634907251,0.0002693965517,0.0002767936227,0.0002830615942,0.0002790178571,0.0002893518519],
				"mean_uM_per_au": 0.0002582038825,
				"MEFL_per_au": 1554940161,
				"experiment_Abs600": [
					[0.1756,0.1988,0.2457,0.2336,0.2178,0.1786,0.16,0.2109,0.0447],
					[0.2374,0.2115,0.2554,0.2365,0.2198,0.1822,0.1584,0.213,0.0445],
					[0.2226,0.2119,0.2225,0.228,0.2171,0.191,0.1458,0.2151,0.0451],
					[0.2492,0.2113,0.2337,0.2249,0.2233,0.1855,0.1684,0.2146,0.0469],
					[1.2236,0.7514,0.2609,0.4176,0.2643,0.2133,0.186,0.2244,0.0548],
					[0.927,0.5493,0.2637,0.2625,0.2739,0.2153,0.1854,0.2206,0.0477],
					[1.0178,0.6057,0.259,0.2479,0.2487,0.2237,0.163,0.2095,0.0466],
					[0.5441,0.6978,0.2719,0.3193,0.2474,0.2069,0.1674,0.2116,0.0533]
				],
				"experiment_au": [
					[98,760,3527,415,67,1175,309,2469,53],
					[110,855,3563,428,72,1198,330,2453,56],
					[114,854,3098,411,73,1285,339,2229,54],
					[114,832,3183,411,72,1216,318,2595,53],
					[101,872,4470,527,101,1650,470,3519,87],
					[130,813,4411,571,94,1666,452,3402,82],
					[152,851,4376,677,99,1625,479,2914,77],
					[66,863,4521,678,93,1606,410,2844,89]
				],
				"experiment_uM_per_OD": [
					[0.0337090903,0.4498740477,1.694758895,0.1879103831,0.007930583335,0.8216492159,0.2177132311,1.425410901],
					[0.0274495796,0.4691421712,1.630547111,0.1899834966,0.008949777363,0.8132167754,0.2358853689,1.394897494],
					[0.03314568954,0.4702925575,1.682539226,0.1913941573,0.01083176725,0.8273264827,0.2775169761,1.254539977],
					[0.02956705829,0.464632741,1.643015388,0.1972137492,0.01056158711,0.8227931165,0.213866992,1.486334809],
					[0.001174524277,0.1104995099,2.085295683,0.1189212768,0.006552668139,0.966949686,0.2862457875,1.984246379],
					[0.005352766877,0.1429005875,1.965205631,0.2232280407,0.00520190972,0.926734494,0.2634765385,1.882856646],
					[0.007572281577,0.1357455601,1.984664484,0.2922682511,0.01067408194,0.8570902612,0.3386470042,1.707703296],
					[-0.004595126241,0.1177584835,1.988033779,0.2171239961,0.002020731545,0.9684306596,0.2758630625,1.706533639]
				],
				"experiment_MEFL_per_particle": [
					[1495.637655,19960.44864,75194.70851,8337.390364,351.8718232,36455.73036,9659.71207,63244.01513],
					[1217.909605,20815.35546,72345.69774,8429.372278,397.0924136,36081.59165,10465.99113,61890.16667],
					[1470.640143,20866.39691,74652.53435,8491.961843,480.5943684,36707.62484,12313.14271,55662.64806],
					[1311.859956,20615.27668,72898.90234,8750.17115,468.6067538,36506.48404,9489.058399,65947.14626],
					[52.11243377,4902.749568,92522.42399,5276.414699,290.7351436,42902.56272,12700.43109,88038.97035],
					[237.4967591,6340.352045,87194.15195,9904.398496,230.8033823,41118.25603,11690.18293,83540.41221],
					[335.9743428,6022.890838,88057.52123,12967.6416,473.5980338,38028.21307,15025.41916,75769.03829],
					[-203.8810236,5224.822758,88207.01339,9633.568318,89.65777963,42968.27199,12239.76026,75717.14181]
				],
				"experiment_net_au": [
					[45,707,3474,362,14,1122,256,2416],
					[54,799,3507,372,16,1142,274,2397],
					[60,800,3044,357,19,1231,285,2175],
					[61,779,3130,358,19,1163,265,2542],
					[14,785,4383,440,14,1563,383,3432],
					[48,731,4329,489,12,1584,370,3320],
					[75,774,4299,600,22,1548,402,2837],
					[-23,774,4432,589,4,1517,321,2755]
				],
				"experiment_net_Abs600": [
					[0.1309,0.1541,0.201,0.1889,0.1731,0.1339,0.1153,0.1662],
					[0.1929,0.167,0.2109,0.192,0.1753,0.1377,0.1139,0.1685],
					[0.1775,0.1668,0.1774,0.1829,0.172,0.1459,0.1007,0.17],
					[0.2023,0.1644,0.1868,0.178,0.1764,0.1386,0.1215,0.1677],
					[1.1688,0.6966,0.2061,0.3628,0.2095,0.1585,0.1312,0.1696],
					[0.8793,0.5016,0.216,0.2148,0.2262,0.1676,0.1377,0.1729],
					[0.9712,0.5591,0.2124,0.2013,0.2021,0.1771,0.1164,0.1629],
					[0.4908,0.6445,0.2186,0.266,0.1941,0.1536,0.1141,0.1583]
				]
			}
		],
		[
			{
				"LUDOX_Abs600": [
					[0.057],
					[0.071],
					[0.072],
					[0.054]
				],
				"water_Abs600": [
					[0.036],
					[0.037],
					[0.04],
					[0.038]
				],
				"LUDOX_mean": 0.0635,
				"water_mean": 0.03775,
				"net_Abs600": 0.02575,
				"reference_OD600": 0.063,
				"OD600_per_Abs600": 2.446601942,
				"Abs600_raw": [
					[1.164,0.53,0.308,0.149,0.081,0.092,0.052,0.042,0.046,0.042,0.038,0.04],
					[0.952,0.553,0.275,0.151,0.081,0.058,0.05,0.054,0.04,0.053,0.037,0.037],
					[0.956,0.391,0.326,0.167,0.08,0.058,0.046,0.042,0.054,0.039,0.041,0.04],
					[1.052,0.43,0.231,0.129,0.157,0.063,0.05,0.042,0.045,0.04,0.039,0.04]
				],
				"Abs600_mean": [1.031,0.476,0.285,0.149,0.09975,0.06775,0.0495,0.045,0.04625,0.0435,0.03875,0.03925],
				"Abs600_std": [0.09999333311,0.07785884664,0.04173727351,0.01557776193,0.03816957776,0.01633758448,0.002516611478,0.006,0.005795112884,0.006454972244,0.001707825128,0.0015],
				"Abs600_net_mean": [0.99175,0.43675,0.24575,0.10975,0.0605,0.0285,0.01025,0.00575,0.007,0.00425,-0.0005],
				"num_particles": [235294117.6,117647058.8,58823529.41,29411764.71,14705882.35,7352941.176,3676470.588,1838235.294,919117.6471,459558.8235,229779.4118],
				"particles_per_Abs600": [237251442,269369339,239363293.6,267988744.5,243072435.6,257997936,358680057.4,319693094.6,131302521,108131487.9,-459558823.5],
				"mean_particles_per_Abs600": 255558349.7,
				"au_raw": [
					[122928,65295,31123,16068,8241,4326,2191,985,600,335,201,43],
					[131616,61824,32245,15485,8760,4411,2271,1170,612,327,184,34],
					[126914,58760,30422,17613,7925,4124,2093,1012,587,303,162,37],
					[118013,57072,28322,15901,8252,4307,2169,1006,549,296,168,30]
				],
				"au_mean": [124867.75,60737.75,30528,16266.75,8294.5,4292,2181,1043.25,587,315.25,178.75,36],
				"au_std": [5787.234364,3619.285599,1651.240544,930.3756858,345.3930129,120.783553,73.23023055,85.28921385,27.31300057,18.69714773,17.5,5.477225575],
				"au_net_mean": [124831.75,60701.75,30492,16230.75,8258.5,4256,2145,1007.25,551,279.25,142.75],
				"uM_fluorescein": [10,5,2.5,1.25,0.625,0.3125,0.15625,0.078125,0.0390625,0.01953125,0.009765625],
				"uM_per_au": [8.010782513e-05,8.236994815e-05,8.198871835e-05,7.701430926e-05,7.567960283e-05,7.342575188e-05,7.284382284e-05,7.756267064e-05,7.08938294e-05,6.994180842e-05,6.841068301e-05],
				"mean_uM_per_au": 7.809566609e-05,
				"MEFL_per_au": 470303104.9,
				"experiment_Abs600": [
					[0.71,0.697,0.325,0.63,0.639,0.669,0.215,0.594,0.038],
					[0.744,0.702,0.392,0.694,0.668,0.594,0.188,0.59,0.039],
					[0.728,0.723,0.348,0.642,0.571,0.591,0.179,0.544,0.036],
					[0.709,0.706,0.344,0.601,0.592,0.54,0.176,0.533,0.037],
					[0.688,0.667,0.618,0.644,0.656,0.591,0.188,0.668,0.038],
					[0.685,0.635,0.651,0.652,0.596,0.56,0.181,0.562,0.036],
					[0.669,0.633,0.609,0.679,0.568,0.544,0.184,0.595,0.037],
					[0.679,0.659,0.621,0.65,0.582,0.516,0.181,0.563,0.042]
				],
				"experiment_au": [
					[355,1917,6344,2670,458,13337,2531,1654,294],
					[340,1965,5394,2322,345,10233,2162,1545,300],
					[338,1964,5180,2490,355,9304,2172,1489,367],
					[352,1943,5297,2506,338,8879,2053,1554,310],
					[355,3200,1594,2749,404,11606,2291,2037,314],
					[353,1973,1383,2662,373,8297,1909,1292,313],
					[348,1933,1360,2609,362,8072,1875,1283,324],
					[340,1963,1388,2691,358,8943,1907,1289,324]
				],
				"experiment_uM_per_OD": [
					[0.002897504902,0.07861342586,0.6728791871,0.1281115681,0.008710297597,0.659799151,0.4034189875,0.07807782993],
					[0.001811066894,0.08016122158,0.4606253685,0.09853793769,0.002283628664,0.5712826962,0.3988935607,0.07212425994],
					[-0.001337690124,0.07420134823,0.4924077561,0.1118255357,-0.000715963828,0.5139991398,0.4029069753,0.07050059171],
					[0.001995003375,0.07791546813,0.5185189228,0.1242844656,0.001610381103,0.5437831863,0.4002636987,0.08005755479],
					[0.002013418791,0.1464567183,0.0704442571,0.1282596229,0.004648551553,0.651792495,0.4207063117,0.08729881435],
					[0.001967337689,0.08845958203,0.05553570371,0.121721115,0.003420005786,0.4863544105,0.3513407323,0.05941013853],
					[0.001212153949,0.08617343437,0.05781324466,0.113609538,0.00228429765,0.4878039021,0.3367891412,0.05485901754],
					[0.0008017595981,0.08479249352,0.05865792307,0.1242677102,0.002009781178,0.5804197161,0.3635211905,0.05912255683]
				],
				"experiment_MEFL_per_particle": [
					[167.0507127,4532.323245,38793.70409,7386.054374,502.1773805,38039.59688,23258.43499,4501.444373],
					[104.4139788,4621.558772,26556.5715,5681.037057,131.6587232,32936.33136,22997.52921,4158.20143],
					[-77.12224697,4277.95242,28388.93095,6447.110901,-41.27767572,29633.74543,23228.91579,4064.591602],
					[115.0185235,4492.08368,29894.32582,7165.409294,92.84378113,31350.89393,23076.52218,4615.58204],
[truncated: 1,199,633 more chars]
