# Supplementary material for: Robust estimation of bacterial cell count from optical density
Source: Commun Biol. 2020 Sep 17;3:512. doi: 10.1038/s42003-020-01127-5 (PMC7499192; doi:10.1038/s42003-020-01127-5)
Supplement: Supplementary file 4 — Supplementary Data 3 [file 42003_2020_1127_MOESM4_ESM.xlsx]

## Sheet: Sheet1
Team Datasets per Condition in Figure 4 & 5
	J23101	J23106	J23117	J23100	J23104	J23116
CFU	63	78	72	75	61	76
LUDOX/water	82	100	94	95	80	100
Microsphere Dilution	91	117	109	109	91	115
Flow Cytometer	9	11	9	11	6	11
